# Supplementary material for: Pancreatic cancer intrinsic PI3Kα activity accelerates metastasis and rewires macrophage component
Source: EMBO Mol Med. 2021 May 25;13(7):e13502. doi: 10.15252/emmm.202013502 (PMC8261517; doi:10.15252/emmm.202013502)
Supplement: Supplementary file 2 — Dataset EV1 [file EMMM-13-e13502-s007.xls]

## Sheet: Legend
Dataset EV 1: Collapsed gene expression in pancreatic samples from 36 normal, primary tumours from metastatic (PDACmet), localised pancreatic adenocarcinoma (PDACloc), chronic pancreatitis (CP) patients. Refers to Figure 1a-c. a, Hallmark scoring in normal, primary tumour from metastatic (PDACmet) or localised pancreatic adenocarcinoma (PDACloc), chronic pancreatitis (CP). Refers to Figure 1a. b,…

## Sheet: a1 - Hallmarks pdac bis
Supplementary table 1: Hallmark scoring in normal,primary tumor from metastatic (PDACmet) or localized pancreatic adenocarcinoma (PDACloc), chronic pancreatitis (CP).
Mean correspon to mean values, FC corresponds to Fold Change.
Statistically different data are indicated in blue cells. Pval corresponds to ANOVA test; QV_BH corresponds to the correction of Benjamini&Hochberg.
pathways	Data_879647241	Data_879647255	Data_879647269	Data_879647283	Data_879647297	Data_879647311	Data_879647325	Data_879647339	Data_879647353	Data_879647367	Data_879647381	Data_879647395	Data_879647409	Data_879647423	Data_879647437	Data_879647451	Data_879647465	Data_879647479	Data_879647493	Data_879647507	Data_879647521	Data_879647535	Data_879647549	Data_879647563	Data_879647577	Data_879647591	Data_879647605	Data_879647619	Data_879647633	Data_879647647	Data_879647661	Data_879647675	Data_879647689	Data_879647703	Data_879647717	Data_879647731	mean_chronic_pancreatitis	mean_metastic_pancreatic_cancer	mean_l pancreatic_cancer	mean_normal	FC_chronic_pancreatitis_normal	FC_metastic_pancreatic_cancer_normal	FC_l pancreatic_cancer_normal	FC_metastic_pancreatic_cancer_pancreatic_cancer	Pvalue	Pvalue_chronic_pancreatitis_normal	Pvalue_metastic_pancreatic_cancer_normal	Pvalue_l pancreatic_cancer_normal	Pvalue_metastic_pancreatic_cancer_l pancreatic_cancer
HALLMARK_ALLOGRAFT_REJECTION	0.5344846734	0.2770085955	0.2500778568	0.0768297463	0.0766586541	0.0359479334	0.4608102931	0.0074861014	0.0003052939	0.3440102732	3.7745494336	0.6244340356	1.6018244343	0.0288645835	0.0389466377	0.0041174857	1.1203041713	1.8376872918	0.0016497971	0.0063815637	0.0170925785	0.0039516634	8.41272207162563E-05	0.0136139965	0.01071809	0.0078871661	0.0002484236	2.8395609503	0.0937616252	0.0431432995	2.5876233669	0.3685976835	0.1960353511	0.0950960228	0.6323366205	4.381802977	0.1910676831	1.04163759407778	1.24866198853333	0.00684748956896847	27.9033186068486	152.119632105507	182.353251648901	0.834203013820638	0.032985141161849	0.0141156085273483	0.0229808113576575	0.0334806861589614	0.762697008203373
HALLMARK_APICAL_JUNCTION	3.888694647	3.8983954716	2.775592692	3.8677996758	4.6188868274	1.5296789424	3.1011579988	1.6962799076	1.4915719029	2.6153946642	2.0186626622	2.9502754179	2.7397798594	1.0819025713	1.886683527	0.673812731	5.6004396174	4.2166484885	0.1259100833	0.9134386271	0.6536741269	0.4952123802	0.5236457149	0.840725648	0.7180773132	1.2762651795	0.4188604651	3.4244184708	4.078560447	3.9169014524	3.4798939995	3.4010183343	5.1685928249	2.6335507978	4.8683010763	1.3851942239	2.98533978505556	2.64262217098889	3.59515906965556	0.662867726466667	4.50367345679738	3.98665082862769	5.42364475763377	0.735050138196548	3.22108523508863e-05	3.41136903629975e-05	0.00155031956911357	1.4092443273578e-06	0.152370837749117
HALLMARK_COAGULATION	2.9182991454	1.8413096286	1.9161356462	2.1705173407	2.1942165662	1.4311162795	2.9221696545	2.64693965	0.4099924934	5.9410607803	0.7328383862	3.3569204019	7.4736832911	3.9668947296	6.1568869016	0.0014977144	1.2979217078	3.0520056082	0.1909438216	0.4100785302	0.3740892985	0.3242259385	0.3248726672	0.9478459968	0.2715431065	0.1418515004	0.236897431	2.7697424162	3.2156548889	2.5041147008	2.7075162808	1.6860850383	2.3524141232	1.0587909576	2.726832978	0.4200406093	2.05007737827778	3.5533010579	2.16013244367778	0.358038698966667	5.72585417217327	9.92434915039955	6.03323732856846	1.64494592370931	0.000645092658724005	1.45736318585318e-05	0.00204596568052954	3.23660214408944e-05	0.148680207259283
HALLMARK_COMPLEMENT	3.347603655	2.072171149	1.5581048069	0.9566783232	1.3879405943	0.3320181396	3.7952703806	0.5661835328	0.0748582471	2.3953616195	3.3649878727	2.414731244	5.5734210612	1.1922651292	2.2137286043	0.015251013	3.8039895615	3.7686533402	0.0895794403	0.1494974678	0.0818352143	0.083445114	0.256284988	0.4430812621	0.2568840032	0.2299698672	0.2613655247	5.8119852147	2.8944026303	0.7079074126	6.4505585388	3.5914692572	3.9794850144	2.1006874534	3.1149379822	4.1572847572	1.56564764761111	2.74915438284444	3.64541314008889	0.205771431288889	7.60867355494578	13.3602335641279	17.7158370200136	0.75414069056036	4.71700690255789e-05	0.00657075615188054	0.000238514652754614	2.4745645402193e-05	0.277344236394645
HALLMARK_EPITHELIAL_MESENCHYMAL_TRANSITION	16.0662415061	15.5140848056	10.101422164	3.9444885121	10.2416335851	5.0788028229	17.6117300437	5.2884842319	0.498559635	4.7178970869	1.0255293842	2.9716526702	3.9241017969	0.5234272586	2.1791937389	0.5832900182	15.1532287151	13.7728073579	0.1417333195	0.2183957497	0.1785112743	0.2568299557	0.0929178751	0.820242412	0.2136814771	0.1573098545	0.2724558272	16.249786682	18.3674357417	10.3703766406	12.9704601348	16.2550806525	22.2552883361	12.0488310744	14.6800274719	2.9945266529	9.37171636737778	4.98345866965556	14.0213125985444	0.261341971677778	35.8599742215638	19.0687268396365	53.651208447421	0.355420267156221	1.14541628503982e-05	0.000365214923003605	0.0218910738059537	1.11145568086551e-06	0.00309284756299794
HALLMARK_ESTROGEN_RESPONSE_EARLY	2.3609339007	2.1413319749	2.2351369804	1.6795559627	1.5281428727	1.5929922548	1.6219245909	1.0998073081	1.0910150866	0.3151990922	0.4827096729	0.8599734691	1.2462941306	0.9689157614	2.1729486947	1.2589977163	1.6985833535	1.7093455163	0.153697699	0.5507914999	0.0885278478	0.6036497292	1.032642886	0.6902434803	0.2188361316	0.4435128372	0.8905272524	1.5883872068	2.5112811598	1.8484281264	2.6348111532	2.7435927404	2.8867459818	1.152266488	2.927715496	0.1545238451	1.70564899242222	1.19032971188889	2.04975024416667	0.519158818155556	3.28540888216438	2.29280457205338	3.94821425060048	0.580719390216646	7.71938611625755e-05	1.04850896222894e-05	0.00982386650618271	0.000303091642015247	0.0354982396842614
HALLMARK_GLYCOLYSIS	4.9811959972	4.7539218448	3.0661727519	4.3897120655	3.5543126588	2.6716167896	4.86413929	2.8825313868	2.9248103963	5.792976958	1.2290480355	6.1293671142	5.1972662369	4.6053581522	6.7200824079	4.9165649491	5.7491486074	5.074907951	3.4462222821	2.2395805431	2.5971133576	2.9909565926	3.2766274849	2.6990616558	2.7221804086	4.1954380269	2.7709197741	3.6904693016	4.9017201101	4.1056977463	3.5120984185	9.492510179	7.8851830257	5.4607471279	3.3927211081	1.4387529438	3.78760146454444	5.0460800458	4.87554444011111	2.99312223618889	1.26543494239886	1.68589173699271	1.62891591300965	1.03497775638878	0.0286504527288789	0.0481615749060069	0.00205789475214173	0.040324475347926	0.863317422777661
HALLMARK_HEDGEHOG_SIGNALING	2.5540071671	3.434068379	3.3372953383	3.4726857872	3.3623087008	3.3417532935	2.4158125249	3.1431662441	3.2380784203	0.1764374993	1.964507052	0.9385071366	0.4481461277	0.6442361216	0.2526586171	1.0856364757	0.8985539729	0.477316997	0.9308082009	1.8503730003	3.4840313794	1.0985330762	1.9433915142	2.0290299773	1.2123998503	1.7238601193	1.211674374	1.4401958895	1.1105133672	1.8716614784	1.2517490643	0.9945441492	1.3051084372	1.728369767	5.1377041287	0.6105036043	3.1443528728	0.7651111111	1.71670554286667	1.72045572132222	1.82762789755697	0.444714212413435	0.997820241224997	0.445685699728311	1.73184715039531e-05	0.000150336979038122	0.00809889402830735	0.994280739333148	0.0656621575213739
HALLMARK_HEME_METABOLISM	1.175703451	0.661360858	1.3045982988	1.8100519096	0.8654210008	0.7604962699	0.6793774859	0.6923663007	1.5822285544	1.7530215128	0.9071577598	1.1585478118	1.4744174091	0.8207689963	1.9205464127	1.3688076266	0.7882269645	1.5655850533	1.8794129993	2.4969420163	1.5389221951	2.3864681395	2.6041206106	0.8515417175	2.142293591	2.4205675057	2.5700970709	0.6159709433	0.5677330904	1.1613885856	0.9693714201	1.7143998601	0.9194159723	1.0410684296	1.3467525427	0.7054781814	1.05906712545556	1.30634217187778	1.00461989172222	2.09892953843333	0.504574882607091	0.622384957645052	0.47863440545607	1.30033476605596	3.94916869130954e-05	0.000554062562060659	0.00433093822133031	0.000219262666447343	0.121302505329922
HALLMARK_IL2_STAT5_SIGNALING	1.6621003806	1.3556162972	1.2461854781	1.0003885495	1.2544327591	0.8648038378	2.3819495077	0.2939378148	0.3780381516	1.640530669	2.3485047158	1.4961904372	1.7048735227	0.3050591567	0.5750022848	0.0661354762	2.4461125476	2.1224017128	0.3575878935	0.4815492081	0.3503417059	0.2407650946	0.4749798425	0.4031601136	0.2551794598	0.0702998774	0.2719249126	3.3582400306	1.7920436864	0.8957031374	5.0529533922	1.6041437524	2.3978618844	1.6699181557	2.4995840213	2.9595668736	1.15971697515556	1.41164561364444	2.47000165933333	0.322865345333333	3.59195247157368	4.37224258982341	7.6502532558372	0.571516058829473	6.4390022381076e-05	0.00142659931975199	0.00223919522128854	8.373774802112e-05	0.0523967685432418
HALLMARK_IL6_JAK_STAT3_SIGNALING	2.7656521594	2.1149478589	0.8458834888	1.0890076428	1.9422025943	0.1775428649	3.9908499991	0.5935233725	0.0541646147	2.9185708172	3.5284307904	2.9495145317	7.4495286157	0.1715382326	0.9375366146	0.0106836471	5.0864629125	4.5166486589	0.6213001441	0.1540900363	0.1321295767	0.2089776153	0.0193848386	1.2038555652	0.5976049353	0.3209710703	0.051314228	8.7723911753	4.67154897	0.4655248749	11.5815482912	3.0102593524	3.0178847952	2.5139620119	4.2807035288	7.9800978653	1.50819717726667	3.06321275785556	5.143768985	0.367736445533333	4.10129916570904	8.32991343409799	13.9876507957755	0.595519115805617	0.000613767207204361	0.0229623586582974	0.00486093618053673	0.00103273072441249	0.167929222079285
HALLMARK_INFLAMMATORY_RESPONSE	0.6659719164	0.2601641897	0.3066145476	0.1570462079	0.3423830503	0.0200408833	0.7520322795	0.0502979892	0.0027444676	0.1105778925	0.4042881442	0.2461517939	0.4708082164	0.0006549772	0.0026127422	1.1728506087658E-06	0.9251446919	0.4336404786	0.0003339807	0.0088763915	0.004231503	0.0008247496	0.00185921	0.0624917399	0.0133423143	0.0007702007	0.0006577581	2.1433418436	0.1914151618	0.092180056	3.9455053171	0.2538448248	0.8260487476	0.1019114649	1.7949367802	1.4122128951	0.284143947944444	0.288208901083401	1.1957107879	0.0103764275333333	27.3836006690798	27.7753494791494	115.233377196428	0.241035628347534	0.00460221510418179	0.00815453438413233	0.0154944284168071	0.0140492757913078	0.0567802669974689
HALLMARK_INTERFERON_ALPHA_RESPONSE	6.1699294189	5.9876083828	4.3019773272	6.0445283754	5.2037864695	5.1707790851	6.1087652809	3.9926812818	2.3063256347	4.7718254859	7.4223181369	7.3138998954	14.4069173404	2.7377744134	8.4765434078	2.5827846487	17.7525280046	13.3152544903	2.7046315192	3.6634596525	1.6980801604	1.9537062244	1.951293694	3.4922857658	4.5010565749	1.2480639153	3.1077486749	16.1353327633	5.5507976486	7.4874733101	10.7885160213	10.5618300822	11.6400841997	6.0403210194	10.8524403868	22.8387777197	5.03182013958889	8.7533162026	11.3217303501222	2.7022584646	1.86207951811661	3.23925942587276	4.18972888731357	0.773142967718314	0.000219719279435331	0.000752177362502027	0.00419549814240014	0.000240528168467549	0.325035810909824
HALLMARK_INTERFERON_GAMMA_RESPONSE	5.9940341483	5.570065239	2.8659645761	2.2960713139	3.7249920909	1.5995322117	6.5446526834	1.1464797306	0.330077862	3.5797844813	8.0748528073	4.1404825425	10.7237508293	0.7066683126	2.8994421134	0.248265972	14.1059543029	10.2393983613	0.5692401024	0.9525511043	0.3304993297	0.3693742363	0.5342632891	1.7782773523	0.7766857007	0.5407882335	0.5535474495	15.7882173004	6.4418894011	2.469202056	13.1389900962	7.1541249733	7.8517219955	6.0861311492	8.1876737213	18.4848572445	3.34131887287778	6.07984441362222	9.51142310416667	0.711691866422222	4.69489540420782	8.54280440801787	13.3645241050484	0.63921500989256	0.000158797135577516	0.00340616742081209	0.00462830469823257	0.000109876954752855	0.166824397209747
HALLMARK_MITOTIC_SPINDLE	1.4210457964	0.8959666475	0.5424433297	0.3326085784	0.9210856525	1.0018782139	0.9656151206	0.7066826317	1.0823604693	0.5890622834	1.1039845362	0.4754876047	1.1146850447	1.5256919412	0.66259481	4.8260315603	2.4810736307	1.8104066172	0.1169772284	0.536186098	0.1478092245	0.4270676613	0.7799253548	0.392737705	0.3069141361	0.4357422154	0.8737934284	0.9898590504	1.2571642132	0.5019742133	0.6872294538	2.6834090299	1.334093717	2.3842765077	0.7913127972	2.0583487461	0.874409604444444	1.62100200315556	1.40974085873333	0.4463503391	1.95902081357788	3.6316809043409	3.15837299816075	1.14985814102887	0.0186833520993831	0.0061034405871394	0.0218401796773144	0.00295120682216864	0.69240308280305
HALLMARK_MYOGENESIS	1.4180514858	2.7049829735	2.3765065042	1.2937198813	2.8098917404	1.1268986233	1.8889482058	2.157443353	1.6520406383	0.5885238999	0.623384183	0.712535253	0.2868007253	0.2220266608	0.5331009169	0.4480532432	0.5807925211	0.4016233424	0.3701123206	1.8208465144	0.9106919146	0.7169414796	0.5757368248	1.8582660044	1.0742024643	0.9011010029	0.8654272889	1.4779773086	3.7272870202	1.7609899562	1.0445917061	0.8226478585	1.6510242081	1.0589637331	2.4070529575	0.3669050301	1.93649815617778	0.488537860622222	1.59082664204444	1.01036953494444	1.91662366015842	0.483523942207031	1.57449981123185	0.30709685625731	0.000203490816389056	0.00314674366240746	0.0102553991826067	0.139878619440174	0.0047609439653592
HALLMARK_OXIDATIVE_PHOSPHORYLATION	18.5161747156	18.7906075058	14.7715296604	20.3350412023	18.3303724876	20.1387523986	18.7334614145	19.0883602476	24.0108786293	25.3039216376	15.7158122251	23.14812944	23.9941360873	25.4243739049	24.6705027092	28.2277956848	19.8857216959	18.8361753072	35.0015934601	22.0749476815	23.8917496389	26.3452363265	36.881849614	24.6657039523	24.7325606812	29.6410764964	33.4919015339	18.1189928219	20.1348743451	19.6119349731	15.9134306456	24.3754789489	18.1407138057	18.6742744162	15.5967138677	19.4367030896	19.1905753624111	22.8007298546667	18.8892352126444	28.5251799316444	0.672759134504951	0.799319405146772	0.66219512928259	1.20707533142495	1.26299435309764e-05	0.000230148396725818	0.0204993930358973	0.000189801246761084	0.0233942107816634
HALLMARK_PI3K_AKT_MTOR_SIGNALING	6.4189838422	8.5171119519	6.4630833361	6.5996775779	4.937512651	5.411120864	8.0596002599	3.1834579045	6.7055124067	7.1232588667	7.7608714549	7.7419362737	9.9331846163	5.9265750776	6.1661001729	9.1064675124	7.8214369845	10.7747532754	6.855330929	7.6058191459	3.7689915759	4.5767566165	5.0649809913	5.8350239691	6.1208710945	7.8404793794	5.196278692	7.6723569506	9.2797898857	6.3245484788	10.7316643805	8.836729523	9.4411035109	5.6608662033	9.0461263392	13.0240253794	6.25511786602222	8.03939824826667	8.89080118348889	5.87383693262222	1.06491173278619	1.36867916840138	1.51362751221625	0.904237771416668	0.00197696140828571	0.59598493703669	0.00767607381386796	0.00318909000114559	0.367522892558647
HALLMARK_REACTIVE_OXIGEN_SPECIES_PATHWAY	15.1139663775	18.7432883373	19.6017773927	17.8484055893	13.1928039658	14.6689408727	16.312611086	12.0607250815	16.8060693106	18.4042010325	14.0071585827	20.3484076998	16.1929647811	13.8304798057	14.5690836535	15.3379303229	14.4758590397	14.8922086817	24.8645068306	17.0685464962	17.4783213796	19.2025657089	21.0329534158	20.877311012	18.5153062249	21.4328140976	16.5842948711	15.0560059051	16.8596658762	17.0399424417	16.6545922835	17.0923362327	16.1069655337	9.8439017648	19.2710144777	15.1301722922	16.0387320014889	15.7842548444	15.8949552008444	19.6729577818556	0.815267952045395	0.802332573445457	0.807959605113595	0.993035503715131	0.00513935875664226	0.00873073332609971	0.00378486303932153	0.00745816928464836	0.923460062277286
HALLMARK_TNFA_SIGNALING_VIA_NFKB	6.3555194565	7.200083092	9.5454768552	2.6966359329	7.3110881065	3.6647317156	12.2086208253	1.7918847619	0.8163067901	9.1106659625	4.133041015	3.3366139645	6.6048913899	0.4986987116	2.772151361	0.1028801686	10.583521243	7.0365330871	0.9730906663	0.6323417727	0.5597408385	1.9078155636	2.26420064	2.5902376595	1.0377125623	0.7473674391	1.7066585067	14.1615602574	12.1894672821	3.1553255222	27.3768428619	6.4523403189	13.809993264	10.760243533	12.0521045166	6.8743577706	5.73226083733333	4.90877743368889	11.8702483696333	1.3799072943	4.15409126468978	3.55732407094711	8.60220713280227	0.413536202515072	0.000179231667687965	0.00380249438141048	0.0120831573299043	0.000339743962986358	0.0166852526250287
HALLMARK_UV_RESPONSE_UP	2.4627919343	3.3532942739	3.0813514486	1.2978929266	2.9537448777	1.4077646081	2.9549505231	1.4767741521	2.3168208882	5.4404105959	2.0809168409	5.5513574887	4.913030857	4.3436142043	4.0497096741	3.9593203311	3.3970378871	2.0553096441	3.4507132769	2.5734558423	2.2277146884	3.2409017741	3.6191427747	2.6259070574	2.8712696391	3.2983104045	2.9478869226	2.7310777311	2.9845132872	2.7445743703	4.4160108978	4.3350040246	3.7687216231	2.5706513835	2.7466878935	1.8244547238	2.36726507028889	3.97674528035556	3.12463288165556	2.98392248666667	0.793340001580723	1.33272405638056	1.04715618305021	1.27270800473959	0.00665516910478965	0.0604403804233261	0.0445127997976981	0.672244603222293	0.119008647564599
HALLMARK_WNT_BETA_CATENIN_SIGNALING	7.0739450198	9.7868824629	6.3062585763	6.351286678	8.7107790406	7.9612691611	8.6945462414	3.5391137729	5.4079009462	10.4215591991	8.5215023427	4.6781468998	3.1092168462	7.2602020551	3.7438394117	9.5577067673	12.025592218	9.9477663143	3.0331749996	7.1041872572	6.3015153562	4.0350946648	3.8277006285	4.0955592984	4.130948269	5.0251495103	6.7158899612	10.3241307579	8.864512399	7.8472115434	7.9737884067	8.6153302652	9.8129855874	6.8233643869	10.3054554043	9.3510863802	7.09244243324444	7.69617022824444	8.87976279233333	4.91880221613333	1.44190437460195	1.56464315702744	1.80526933227938	0.866708988542939	0.00304105507704907	0.0156996223157918	0.0301299232121207	9.91794031122802e-06	0.312518328597522
HALLMARK_XENOBIOTIC_METABOLISM	2.2464212518	2.8012440029	1.2468043216	2.566178108	2.0442946352	1.2216203569	1.5055434342	1.5552826072	1.8101138227	10.7127849662	0.3208465748	18.8046269876	13.2002351684	11.9004982193	17.0097986504	0.136238019	0.4941907572	0.6488161278	1.8924127914	2.1315819896	1.0660965574	1.3150384936	1.5198257552	1.5155173024	1.2557411065	1.7627528539	2.1595180474	0.875405805	1.7225000607	2.0786794621	0.8946830689	1.4391260972	1.4870298061	0.4523253196	1.4326241776	0.3619832989	1.88861139338889	8.13644838563333	1.19381745512222	1.62427609971111	1.16274037014076	5.00927667844183	0.734984314141266	6.81548787105004	0.0015326713937485	0.264716162974554	0.0226111719410983	0.0829011223888358	0.0162511038829375

## Sheet: b1
pathways	Data_879647241	Data_879647255	Data_879647269	Data_879647283	Data_879647297	Data_879647311	Data_879647325	Data_879647339	Data_879647353	Data_879647367	Data_879647381	Data_879647395	Data_879647409	Data_879647423	Data_879647437	Data_879647451	Data_879647465	Data_879647479	Data_879647493	Data_879647507	Data_879647521	Data_879647535	Data_879647549	Data_879647563	Data_879647577	Data_879647591	Data_879647605	Data_879647619	Data_879647633	Data_879647647	Data_879647661	Data_879647675	Data_879647689	Data_879647703	Data_879647717	Data_879647731	mean_chronic_pancreatitis	mean_metastatic_pancreatic_cancer	mean_pancreatic_cancer	mean_normal	FC_chronic_pancreatitis_normal	FC_metastatic_pancreatic_cancer_normal	FC_pancreatic_cancer_normal	FC_metastatic_pancreatic_cancer_pancreatic_cancer	Pvalue	Pvalue_chronic_pancreatitis_normal	Pvalue_metastatic_pancreatic_cancer_normal	Pvalue_pancreatic_cancer_normal	Pvalue_metastatic_pancreatic_cancer_pancreatic_cancer
PI3KAKT_activation	2.18935	2.40782	2.66796	2.40703	3.32807	1.76671	2.25234	1.31479	0.895886	0.419496	2.14786	0.137756	0.215119	0.618121	0.805301	1.10509	1.14194	1.26277	1.29773	2.41187	1.37395	1.65217	1.33814	2.26513	1.31463	1.95419	1.59147	1.10631	1.61954	1.16281	1.78464	0.818719	1.69005	1.28612	2.39821	0.874364	2.13666	0.872606	1.41564	1.68881	1.26519	0.516699	0.838248	0.616404	0.000665203	0.129993	0.00525899	0.232932	0.0602943
PI3KAKT_Signaling_in_Cancer	0.900836	1.02697	1.28355	1.03486	2.23471	0.653055	0.941967	0.430154	0.281237	0.104894	0.937023	0.0270164	0.0211187	0.146385	0.21035	0.305215	0.353003	0.444318	0.328302	0.998216	0.613663	0.692207	0.208774	1.33612	0.416338	0.647957	0.558087	0.519479	0.495477	0.44301	0.658589	0.188746	0.655115	0.691817	1.18695	0.127193	0.976371	0.283258	0.551819	0.644407	1.51515	0.439564	0.856321	0.513317	0.00746635	0.153437	0.027851	0.558583	0.0741074
PI_3K_cascade_FGFR1	0.29992	0.553593	1.09877	0.892184	1.27725	0.573167	0.424775	0.0706817	0.388095	0.0544466	0.400285	0.0626091	0.013025	0.177409	0.0310512	0.365975	0.746456	0.249966	0.180277	1.04979	0.764922	2.04043	0.220866	0.524827	0.359045	0.51345	0.394499	0.413571	0.377808	0.232756	0.691706	0.149444	0.366693	1.95506	0.778174	0.0692093	0.619826	0.233469	0.55938	0.672012	0.922344	0.347418	0.832396	0.417372	0.209144	0.826055	0.0524011	0.683855	0.134788
PI_3K_cascade_FGFR2	0.3301	0.57495	0.59586	0.548739	1.27251	0.167819	0.524218	0.0588605	0.346279	0.0326603	0.11017	0.0455632	0.0404301	0.034187	0.0226047	0.0904069	0.234192	0.0710364	0.283402	0.710777	0.425233	1.62344	0.215036	0.547449	0.361355	0.483967	0.232761	0.311287	0.638965	0.170545	0.273582	0.0885047	0.260842	1.13583	0.840928	0.0266813	0.491038	0.0756945	0.416351	0.542602	0.904969	0.139503	0.767324	0.181805	0.0267211	0.785047	0.00581683	0.519057	0.0162224
PI_3K_cascade_FGFR3	0.66718	0.75669	2.19575	0.670198	0.818358	0.173118	0.309259	0.138117	0.41667	0.0405174	0.428288	0.113249	0.0577667	0.249884	0.106293	0.753373	0.701693	0.41939	0.269201	1.37592	0.836571	2.76357	0.298571	0.62218	0.395722	0.417468	0.533003	0.41072	0.65773	0.697725	0.516031	0.148527	0.321679	2.91719	1.57795	0.0562701	0.682816	0.318939	0.811536	0.834689	0.818048	0.382106	0.972261	0.393007	0.377752	0.658799	0.0859465	0.954869	0.137601
PI_3K_cascade_FGFR4	0.546341	1.09272	1.42153	1.44537	1.79288	0.259069	0.804063	0.0723197	0.928909	0.069997	1.14073	0.234009	0.185284	0.187428	0.308508	0.633006	0.932506	0.258527	0.297902	1.00083	0.762716	2.16061	0.215743	0.726991	0.468729	0.342666	0.44393	0.621961	0.477563	0.528357	1.01852	0.387976	0.345469	4.00323	0.812401	0.0495349	0.929245	0.438888	0.916113	0.713346	1.30266	0.615253	1.28425	0.479077	0.480152	0.445993	0.26126	0.654177	0.268273
PI3K_Cascade	1.13038	1.99161	1.91677	2.52878	3.15567	2.2802	1.25268	0.431762	1.98286	0.971674	0.700558	0.488092	0.337115	0.68297	0.305498	1.57825	0.522616	0.492058	0.787832	1.7793	2.43034	2.71622	1.12623	1.63257	1.04963	1.34026	1.22795	0.69221	0.781794	0.975375	0.724883	0.458899	1.27363	1.34361	2.005	0.125883	1.8523	0.675426	0.931255	1.56559	1.18313	0.431419	0.594825	0.725286	0.000970657	0.419766	0.00282539	0.0398316	0.274661
PI3K_events_in_ERBB2_signaling	0.901189	1.88251	2.7512	0.877571	1.98354	1.82614	0.907448	0.232346	0.73006	0.0709461	1.08909	0.559637	1.18069	0.334173	0.910659	0.28628	1.17679	2.46467	0.17531	1.14222	0.471762	2.28528	1.83365	1.53727	0.143371	1.04806	2.66354	0.879067	1.24276	0.162922	1.82286	0.625178	1.10212	3.56871	1.44274	0.177978	1.34356	0.896993	1.22493	1.25561	1.07004	0.71439	0.975564	0.732284	0.718681	0.829758	0.365403	0.947495	0.447298
PI3K_events_in_ERBB4_signaling	0.146024	0.943935	1.37928	0.943297	1.78009	0.663376	0.479146	0.127395	0.197287	0.00272118	0.526243	0.0457428	0.368316	0.0304775	0.2803	0.0514954	0.50837	0.970364	0.0919651	0.385964	0.356731	0.701833	0.540116	0.43361	0.310248	0.158886	1.14775	0.491624	0.63496	0.15977	0.917035	0.0949399	0.286056	2.09847	0.447442	0.298615	0.73998	0.309337	0.603212	0.458567	1.61368	0.674573	1.31543	0.512815	0.275015	0.218351	0.337337	0.539074	0.222289
HALLMARK_PI3K_AKT_MTOR_SIGNALING	6.41898	8.51711	6.46308	6.59968	4.93751	5.41112	8.0596	3.18346	6.70551	7.12326	7.76087	7.74194	9.93318	5.92658	6.1661	9.10647	7.82144	10.7748	6.85533	7.60582	3.76899	4.57676	5.06498	5.83502	6.12087	7.84048	5.19628	7.67236	9.27979	6.32455	10.7317	8.83673	9.4411	5.66087	9.04613	13.024	6.25512	8.0394	8.8908	5.87384	1.06491	1.36868	1.51363	0.904238	0.00197696	0.595985	0.00767607	0.00318909	0.367523

## Sheet: b2
pathways	mean_chronic_pancreatitis	mean_metastic_pancreatic_cancer	mean_pancreatic_cancer	mean_normal	FC_chronic_pancreatitis_normal	FC_metastic_pancreatic_cancer_normal	FC_pancreatic_cancer_normal	FC_metastic_pancreatic_cancer_pancreatic_cancer	Pvalue	Pvalue_chronic_pancreatitis_normal	Pvalue_metastic_pancreatic_cancer_normal	Pvalue_pancreatic_cancer_normal	Pvalue_metastic_pancreatic_cancer_pancreatic_cancer
PI3KAKT_activation	2.13666	0.872606	1.41564	1.68881	1.26519	0.516699	0.838248	0.616404	0.000665203	0.129993	0.00525899	0.232932	0.0602943
PI3KAKT_Signaling_in_Cancer	0.976371	0.283258	0.551819	0.644407	1.51515	0.439564	0.856321	0.513317	0.00746635	0.153437	0.027851	0.558583	0.0741074
PI_3K_cascade_FGFR1	0.619826	0.233469	0.55938	0.672012	0.922344	0.347418	0.832396	0.417372	0.209144	0.826055	0.0524011	0.683855	0.134788
PI_3K_cascade_FGFR2	0.491038	0.0756945	0.416351	0.542602	0.904969	0.139503	0.767324	0.181805	0.0267211	0.785047	0.00581683	0.519057	0.0162224
PI_3K_cascade_FGFR3	0.682816	0.318939	0.811536	0.834689	0.818048	0.382106	0.972261	0.393007	0.377752	0.658799	0.0859465	0.954869	0.137601
PI_3K_cascade_FGFR4	0.929245	0.438888	0.916113	0.713346	1.30266	0.615253	1.28425	0.479077	0.480152	0.445993	0.26126	0.654177	0.268273
PI3K_Cascade	1.8523	0.675426	0.931255	1.56559	1.18313	0.431419	0.594825	0.725286	0.000970657	0.419766	0.00282539	0.0398316	0.274661
PI3K_events_in_ERBB2_signaling	1.34356	0.896993	1.22493	1.25561	1.07004	0.71439	0.975564	0.732284	0.718681	0.829758	0.365403	0.947495	0.447298
PI3K_events_in_ERBB4_signaling	0.73998	0.309337	0.603212	0.458567	1.61368	0.674573	1.31543	0.512815	0.275015	0.218351	0.337337	0.539074	0.222289
HALLMARK_PI3K_AKT_MTOR_SIGNALING	6.25512	8.0394	8.8908	5.87384	1.06491	1.36868	1.51363	0.904238	0.00197696	0.595985	0.00767607	0.00318909	0.367523

## Sheet: b3
pathways	Pvalue	Pvalue_CP_normal	Pvalue_PDACmet_normal	Pvalue_PDACloc_normal	Pvalue_PDACmet_PDACloc			pathways	Pvalue_PDACmet_PDACloc
PI3KAKT_activation	0.000665203	0.129993	0.00525899	0.232932	0.0602943			PI3KAKT_activation	0.0602943
PI3KAKT_Signaling_in_Cancer	0.00746635	0.153437	0.027851	0.558583	0.0741074			PI3KAKT_Signaling_in_Cancer	0.0741074
PI_3K_cascade_FGFR1	0.209144	0.826055	0.0524011	0.683855	0.134788			PI_3K_cascade_FGFR1	0.134788
PI_3K_cascade_FGFR2	0.0267211	0.785047	0.00581683	0.519057	0.0162224			PI_3K_cascade_FGFR2	0.0162224
PI_3K_cascade_FGFR3	0.377752	0.658799	0.0859465	0.954869	0.137601			PI_3K_cascade_FGFR3	0.137601
PI_3K_cascade_FGFR4	0.480152	0.445993	0.26126	0.654177	0.268273			PI_3K_cascade_FGFR4	0.268273
PI3K_Cascade	0.000970657	0.419766	0.00282539	0.0398316	0.274661			PI3K_Cascade	0.274661
PI3K_events_in_ERBB2_signaling	0.718681	0.829758	0.365403	0.947495	0.447298			PI3K_events_in_ERBB2_signaling	0.447298
PI3K_events_in_ERBB4_signaling	0.275015	0.218351	0.337337	0.539074	0.222289			PI3K_events_in_ERBB4_signaling	0.222289
HALLMARK_PI3K_AKT_MTOR_SIGNALING	0.00197696	0.595985	0.00767607	0.00318909	0.367523			HALLMARK_PI3K_AKT_MTOR_SIGNALING	0.367523

## Sheet: c
Supplementary table 1: PI3Ka gene signature in normal,primary tumor from metastatic (PDACmet) or localised pancreatic adenocarcinoma (PDACloc), chronic pancreatitis (CP).
Mean correspon to mean values, FC corresponds to Fold Change.
Statistically different data are indicated in blue cells. Pval corresponds to ANOVA test; QV_BH corresponds to the correction of Benjamini&Hochberg.
pathways	Data_879647241	Data_879647255	Data_879647269	Data_879647283	Data_879647297	Data_879647311	Data_879647325	Data_879647339	Data_879647353	Data_879647367	Data_879647381	Data_879647395	Data_879647409	Data_879647423	Data_879647437	Data_879647451	Data_879647465	Data_879647479	Data_879647493	Data_879647507	Data_879647521	Data_879647535	Data_879647549	Data_879647563	Data_879647577	Data_879647591	Data_879647605	Data_879647619	Data_879647633	Data_879647647	Data_879647661	Data_879647675	Data_879647689	Data_879647703	Data_879647717	Data_879647731	mean_CP	mean_m PDAC	mean_lPDAC	mean_normal	FC_CPs_normal	FC_PDACmet_normal	FC_PDACloc_normal	FC_PDACmet_PDAC	Pvalue	Pvalue_CP_normal	Pvalue_PDACmet_normal	Pvalue_PDAC loc_normal	Pvalue_PDAC met_PDAC loc
EXO1	-0.68966	0.0285692	1.05658	2.90689	0.963474	1.14405	1.18903	3.31179	0.238787	0.516015	0.895303	0.367371	1.04963	3.32481	2.3978	2.65306	0	2.55582	0.495695	2.85997	0.970854	0.555816	0.632268	3.73118	0.505891	3.53605	-0.358454	2.54844	0.799087	3.68257	1.68706	2.10434	-0.415037	3.29131	0.124328	2.5008	1.12772	1.52887	1.81366	1.43659	0.785003	1.06424	1.26248	0.842976	0.760395	0.647268	0.888021	0.590513	0.649845
RRM2	0.495695	0.831877	1.93357	2.86592	2.53356	0.933573	1.0072	2.96717	1.23879	3.53481	1.33342	2.91648	1.23266	1.21412	2.60644	2.42223	1.40599	2.96717	1.04963	1.37851	2.61117	3.54102	3.44758	1.73552	3.92884	3.45681	1.48543	2.86394	3.41414	3.09592	2.86987	3.27501	2.74846	1.67807	3.12928	3.67356	1.64526	2.18148	2.97203	2.51495	0.654193	0.867407	1.18175	0.734004	0.0278194	0.0932677	0.493576	0.288694	0.0394677
MELK	-2.47393	2.10098	1.09085	2.62059	-0.836501	2.10434	2.26903	2.17951	1.57046	2.98914	-0.286304	1.91839	3.06178	3.1811	2.95606	3.34199	2.80323	2.28392	1.27501	2.38957	2.25096	0.31034	1.24489	1.9222	2.30743	2.15056	0.941106	2.63691	1.48027	3.28392	1.21412	2.86196	2.01078	-0.643856	1.08406	3.29572	1.18059	2.47214	1.91377	1.64356	0.718313	1.50414	1.1644	1.29177	0.199674	0.467093	0.0827982	0.590071	0.340876
ERBB2	4.8495	4.7939	3.15218	3.14405	4.43563	4.3427	4.97636	5.00899	3.13258	5.05528	4.05745	5.06953	4.82018	4.84248	5.41414	3.4489	5.01212	5.57713	2.43029	4.78555	1.72683	4.22882	4.50462	3.86987	2.28392	4.46074	3.71149	4.42626	4.15543	2.9222	4.37434	5.51001	5.27277	4.58376	4.20085	1.38405	4.20399	4.8108	4.09219	3.55579	1.18229	1.35295	1.15085	1.17561	0.0846191	0.181437	0.0106623	0.352529	0.148077
SLC39A6	4.31759	4.45549	4.22651	3.86394	4.45746	3.38681	4.54164	4.37016	4.41414	2.89336	3.50462	1.22651	3.93734	3.80012	2.97453	4.96394	4.52293	4.42694	4.25248	4.33342	4.64674	3.21412	5.32948	3.47379	4.31179	4.87184	4.5435	4.15137	4.08406	4.25701	3.81455	3.86691	4.76713	4.89336	3.35191	3.72247	4.22597	3.58337	4.10097	4.3308	0.975796	0.827415	0.946933	0.873784	0.147364	0.681531	0.103623	0.412157	0.223358
MDM2	1.65992	2.16027	1.15056	0.124328	2.22033	0.226509	2.43296	-0.713119	1.01436	0.831877	1.84398	0.263034	0.250962	2.44626	3.7137	2.80941	1.7137	0.485427	3.58135	2.89336	3.76235	2.50335	0.238787	0.0426443	1.68257	2.76553	1.70487	1.18269	-1.39593	1.38405	1.8679	2.84599	2.38957	2.53107	2.89336	2.19219	1.14179	1.59537	1.76565	2.13054	0.535917	0.748812	0.828738	0.903558	0.418206	0.10394	0.389632	0.56867	0.78153
GRB7	4.4363	4.78398	4.10098	2.95606	5.33628	4.04876	4.02326	3.81762	6.04002	4.96901	5.18349	5.53854	5.30086	5.10601	5.87455	4.95233	4.45022	4.96023	5.45319	3.34767	4.65249	5.48832	5.27165	5.28392	3.848	5.72765	5.67864	3.94298	3.75596	3.89045	2.71589	4.9241	4.18824	5.02724	5.09761	2.51602	4.39369	5.14836	4.0065	4.97239	0.883618	1.03539	0.805749	1.285	0.0181966	0.179783	0.5819	0.0361048	0.00408297
CCNE1	-0.643856	3.1127	2.01792	1.5656	0.823749	1.63227	1.07039	1.58496	3.55704	2.98368	1.82782	3.0072	2.12763	4.04264	2.04264	4.62644	3.20945	2.51096	3.6017	1.53107	3.16993	2.59216	1.64616	3.27053	3.67016	1.72683	2.74846	1.15704	1.774	1.19535	1.26303	3.58616	1.93734	2.12763	4.08916	0.111031	1.63564	2.93094	1.91564	2.66189	0.614467	1.10108	0.719654	1.53001	0.0514146	0.0564082	0.531633	0.155912	0.0680429
BIRC5	3.59932	3.83895	4.39849	3.9644	4.53356	2	3.44361	4.8268	4.71918	3.45812	4.61824	3.80219	4.76182	4.47444	3.06005	4.78188	4.1152	3.02326	4.31107	4.31034	4.61058	4.0798	3.24641	4.83289	4.18982	2.21723	4.06264	2.79077	2.72247	4.21257	2.66903	3.69042	3.41819	3.75382	2.32769	3.4019	3.92492	4.01058	3.22076	3.98453	0.98504	1.00654	0.808316	1.24523	0.100518	0.881447	0.94229	0.0373253	0.0227748
BCL2	3.49953	4.51159	4.32553	4.52419	4.86641	4.49953	4.26978	4.87036	4.31179	3.11437	4.10014	3.58736	2.81352	3.854	2.13093	2.90881	2.64847	1.9486	5.20906	3.74846	2.90881	4.98596	4.42089	4.71644	5.28021	4.74792	4.46401	4.01346	2.22033	4.75542	3.51602	3.82171	3.53605	2.48285	4.90448	4.81096	4.40875	3.0118	3.78459	4.49798	0.980163	0.66959	0.841398	0.795807	0.000545058	0.758839	0.000636071	0.101528	0.0755216
ESR1	4.74147	4.8525	4.80941	4.98914	4.65878	5.11145	4.44029	5.14893	4.67243	4.67694	5.00495	4.82069	4.44626	5.07253	4.66676	4.46858	4.39643	4.46271	5.28355	4.94064	5.37643	4.90833	4.80426	5.10098	4.93923	4.64328	4.99955	3.92884	3.93263	5.13175	4.20085	4.11437	4.25701	4.29425	4.48671	4.56864	4.82493	4.66843	4.3239	4.99958	0.965067	0.933764	0.864851	1.07968	0.000105485	0.124241	0.00978313	0.000271774	0.0353635
FGFR4	4.10434	3.97269	3.6427	5.05832	4.85947	3.36036	4.20163	3.24031	4.73552	3.6893	4.98185	5.14934	3.82883	5.05181	5.12928	5.68566	2.80116	3.30451	3.75916	3.99095	3.21568	4.35544	3.12763	4.69098	4.27426	2.37016	3.0036	3.48027	3.14241	4.42761	3.95327	4.17712	3.27501	4.21257	2.51096	1.93734	4.13059	4.40242	3.45739	3.6431	1.13381	1.20843	0.949026	1.27333	0.0767802	0.163673	0.089601	0.628961	0.0458046
PHGDH	6.66534	6.96047	7.58916	7.43679	7.11489	7.51041	6.4363	7.58436	7.98151	8.14083	7.21927	8.39631	6.97487	8.53013	7.29508	8.73958	6.75916	6.28448	6.94556	7.64559	7.54859	7.13812	6.84109	7.68377	7.27771	8.16033	6.91827	6.4759	6.28854	7.59962	6.60259	6.72165	6.12019	7.34722	6.75261	6.80012	7.25325	7.5933	6.74538	7.351	0.986702	1.03296	0.917614	1.1257	0.0364958	0.664525	0.469767	0.012553	0.0212896
TYMS	3.31325	4.54535	2.99639	3.53481	3.94017	3.51728	3.80116	1.98914	3.5435	4.45088	5.31759	4.99322	5.06652	5.32373	4.42492	6.18943	4.70432	4.22882	4.83895	3.46205	4.765	3.78973	3.70155	4.12928	4.17393	3.39369	3.41278	4.46009	4.31615	4.07125	3.77294	5.38405	3.85898	4.24031	3.10601	5.41819	3.46456	4.9666	4.292	3.963	0.874227	1.25324	1.08302	1.15718	0.000312468	0.113983	0.00207505	0.302425	0.0505938
CCNB1	2.56071	3.26003	2.23573	-1.59946	0.505891	3.04264	1.78241	1.99277	1	4.06264	4.59813	4.43962	5.10643	5.53232	3.53232	7.04133	4.88362	3.75382	2.84197	2.488	3.12928	-1.02915	2.09085	3.36177	2.70487	0.516015	2.02503	3.61471	2.70708	4.0045	0.214125	4.80116	3.75275	1.66448	2.93734	4.7666	1.6423	4.77225	3.16253	2.01429	0.815324	2.36919	1.57004	1.509	0.000135856	0.596208	0.000252085	0.112572	0.0178583
MYBL2	2.91073	2.88362	0.485427	0.903038	2.38128	3.52607	2.40599	2.51854	3.51728	0.887525	5.68117	3.00899	4.06609	4.27426	3.30743	5.65306	2.51602	2.84197	4.1102	1.60881	0.879706	3.73444	2.95606	3.17951	3.08406	3.24641	2.8953	3.36177	1.68257	2.28392	2.10434	3.69042	1.71809	2.98914	0.432959	5.05398	2.39244	3.58183	2.5908	2.85494	0.838	1.25461	0.907478	1.38252	0.221591	0.356143	0.251569	0.64461	0.164754
PTTG1	3.34341	0.641546	1.07039	3.60999	0.863938	2.9855	1.02857	3.71699	0.650765	4.67469	5.71205	3.81762	4.74631	6.85823	5.57471	8.1502	4.8525	3.0268	1.22033	2.03914	1.59932	0.650765	2.24184	0.464668	1.76129	0.238787	2.33628	2.72465	2.85599	4.07639	4.90929	5.36597	3.05311	1.23266	3.94017	5.21917	1.99012	5.26812	3.7086	1.39471	1.4269	3.77721	2.65904	1.42052	1.26372e-06	0.275946	5.0591e-06	0.000445517	0.0373376
KIF2C	2.06695	-0.621488	1.38957	1.1635	2.5435	2.08746	1.14405	2.12763	2.30159	0.765535	3.40599	0.765535	3.3978	4.51286	3.21412	5.68454	2.19219	2.09085	1.58496	1.74416	-0.104697	-0.251539	-0.836501	0.201634	1.26903	-0.556393	0.250962	1.5008	0.485427	3.37295	1.20163	3.07039	-0.68966	1.44361	2.49825	3.22188	1.57808	2.89216	1.78948	0.366847	4.30175	7.88383	4.87799	1.61621	0.00219167	0.0161978	0.000982579	0.0209824	0.140096
CDC20	2.01436	2.26303	1.75702	2.45681	2.42223	2.22033	2.24184	2.23266	2.19849	3.1127	5.99977	5.48639	5.81147	5.58767	4.89579	6.54427	4.69377	3.10601	1.57531	3.94298	2.6893	2.52105	2.63923	2.01792	2.28096	2.70487	2.34483	2.47508	2.29278	3.32193	1.33914	4.62	1.60881	2.04614	1.92979	5.43563	2.20075	5.02643	2.78548	2.52405	0.871913	1.99141	1.10357	1.80451	2.59662e-06	0.17235	5.39572e-05	0.618722	0.00231635
FOXA1	1.78241	-2.73697	-2.18442	-2.12029	-1.59946	-1.152	-2.47393	-0.268817	-0.152003	1.52607	0.0565835	3.36036	2.54597	3.70819	3.50335	3.43696	1.81147	0.992768	0.526069	-3.32193	0.0703893	-1.64386	-1.94342	-1.94342	-0.415037	-2.32193	-1.152	-1.68966	0.584963	1.54597	-2.32193	3.49953	1.22033	0.695994	1.16993	-0.785875	-1.21172	2.32686	0.435471	-1.34946	0.897931	-1.72429	-0.322701	5.34331	1.3551e-05	0.83063	1.34411e-05	0.0250674	0.020504

## Sheet: raw - ANOVA_collapsed_E_EMBL_6
pathways	Data_879647241	Data_879647255	Data_879647269	Data_879647283	Data_879647297	Data_879647311	Data_879647325	Data_879647339	Data_879647353	Data_879647367	Data_879647381	Data_879647395	Data_879647409	Data_879647423	Data_879647437	Data_879647451	Data_879647465	Data_879647479	Data_879647493	Data_879647507	Data_879647521	Data_879647535	Data_879647549	Data_879647563	Data_879647577	Data_879647591	Data_879647605	Data_879647619	Data_879647633	Data_879647647	Data_879647661	Data_879647675	Data_879647689	Data_879647703	Data_879647717	Data_879647731	mean_chronic_pancreatitis	mean_metastic_pancreatic_cancer	mean_pancreatic_cancer	mean_normal	FC_chronic_pancreatitis_normal	FC_metastic_pancreatic_cancer_normal	FC_pancreatic_cancer_normal	FC_metastic_pancreatic_cancer_pancreatic_cancer	Pvalue	Pvalue_chronic_pancreatitis_normal	Pvalue_metastic_pancreatic_cancer_normal	Pvalue_pancreatic_cancer_normal	Pvalue_metastic_pancreatic_cancer_pancreatic_cancer
ELA3B	11.7306	11.6179	12.1746	12.2369	12.1185	12.4344	11.3867	12.4444	12.4062	2.36177	2.40054	3.38128	2.08746	3.32912	2.01792	2.29572	1.4489	0.887525	12.6063	12.5471	12.5779	12.8649	13.4862	12.6947	12.7589	12.7314	12.3101	9.7105	10.0944	12.2677	10.7975	7.81545	7.6314	6.80142	11.6482	8.60777	12.0611	2.24558	9.48603	12.7308	0.947396	0.176389	0.745122	0.236725	2.76924e-20	0.00110925	7.34686e-17	0.000115855	1.27321e-08
ELA3A	11.7306	11.6179	12.1746	12.2369	12.1185	12.4344	11.3867	12.4444	12.4062	2.36177	2.40054	3.38128	2.08746	3.32912	2.01792	2.29572	1.4489	0.887525	12.6063	12.5471	12.5779	12.8649	13.4862	12.6947	12.7589	12.7314	12.3101	9.7105	10.0944	12.2677	10.7975	7.81545	7.6314	6.80142	11.6482	8.60777	12.0611	2.24558	9.48603	12.7308	0.947396	0.176389	0.745122	0.236725	2.76924e-20	0.00110925	7.34686e-17	0.000115855	1.27321e-08
AMY1B	11.0951	11.274	11.9147	11.9026	11.7941	11.8926	10.9969	11.9888	12.3972	-0.0740006	1.07039	0.378512	0.722466	-0.168123	-0.120294	0.925999	1.852	2.63923	12.2216	12.4336	12.6577	12.3877	13.0069	12.3914	12.4423	12.2552	12.4446	8.99997	9.36794	11.9852	10.4729	6.62936	6.63387	6.01592	11.3166	7.41735	11.6951	0.802909	8.7599	12.4712	0.937767	0.0643809	0.70241	0.0916573	9.9027e-20	0.000404021	1.17918e-16	0.000122274	2.92615e-08
AMY1C	11.0951	11.274	11.9147	11.9026	11.7941	11.8926	10.9969	11.9888	12.3972	-0.0740006	1.07039	0.378512	0.722466	-0.168123	-0.120294	0.925999	1.852	2.63923	12.2216	12.4336	12.6577	12.3877	13.0069	12.3914	12.4423	12.2552	12.4446	8.99997	9.36794	11.9852	10.4729	6.62936	6.63387	6.01592	11.3166	7.41735	11.6951	0.802909	8.7599	12.4712	0.937767	0.0643809	0.70241	0.0916573	9.9027e-20	0.000404021	1.17918e-16	0.000122274	2.92615e-08
AMY1A	11.0951	11.274	11.9147	11.9026	11.7941	11.8926	10.9969	11.9888	12.3972	-0.0740006	1.07039	0.378512	0.722466	-0.168123	-0.120294	0.925999	1.852	2.63923	12.2216	12.4336	12.6577	12.3877	13.0069	12.3914	12.4423	12.2552	12.4446	8.99997	9.36794	11.9852	10.4729	6.62936	6.63387	6.01592	11.3166	7.41735	11.6951	0.802909	8.7599	12.4712	0.937767	0.0643809	0.70241	0.0916573	9.9027e-20	0.000404021	1.17918e-16	0.000122274	2.92615e-08
AMY2A	11.0951	11.274	11.9147	11.9026	11.7941	11.8926	10.9969	11.9888	12.3972	-0.0740006	1.07039	0.378512	0.722466	-0.168123	-0.120294	0.925999	1.852	2.63923	12.2216	12.4336	12.6577	12.3877	13.0069	12.3914	12.4423	12.2552	12.4446	8.99997	9.36794	11.9852	10.4729	6.62936	6.63387	6.01592	11.3166	7.41735	11.6951	0.802909	8.7599	12.4712	0.937767	0.0643809	0.70241	0.0916573	9.9027e-20	0.000404021	1.17918e-16	0.000122274	2.92615e-08
AMY2B	11.0951	11.274	11.9147	11.9026	11.7941	11.8926	10.9969	11.9888	12.3972	-0.0740006	1.07039	0.378512	0.722466	-0.168123	-0.120294	0.925999	1.852	2.63923	12.2216	12.4336	12.6577	12.3877	13.0069	12.3914	12.4423	12.2552	12.4446	8.99997	9.36794	11.9852	10.4729	6.62936	6.63387	6.01592	11.3166	7.41735	11.6951	0.802909	8.7599	12.4712	0.937767	0.0643809	0.70241	0.0916573	9.9027e-20	0.000404021	1.17918e-16	0.000122274	2.92615e-08
BCR	5.84122	6.26416	5.89385	5.10224	4.9397	6.2363	5.76447	6.24279	6.26059	6.70487	6.92825	6.71067	6.72629	6.4489	6.69139	6.64731	6.2709	6.44112	4.91361	6.28337	6.0268	6.41701	5.26153	6.5421	5.84574	5.66931	6.02503	5.82248	5.90881	6.10413	5.95047	6.05115	5.77821	5.4591	5.72438	5.6453	5.83837	6.61886	5.82711	5.88717	0.991711	1.12429	0.989799	1.13587	0.000253612	0.844836	0.00142357	0.757148	2.96882e-07
PNLIP	10.5252	10.6517	11.0994	11.0605	11.0939	11.168	10.3544	11.2338	11.8447	2.33914	0.669027	2.86987	2.06005	3.07382	1.18269	2.774	1.78241	2.8339	11.7715	11.7019	11.8848	11.6363	12.2547	11.5209	11.473	11.3993	11.9201	8.49514	8.66857	11.2735	9.62401	6.6565	6.70113	5.26153	10.5006	6.86381	11.0035	2.1761	8.2272	11.7292	0.938132	0.185529	0.701431	0.264501	2.5916e-18	0.000676534	4.14329e-16	8.80009e-05	3.07767e-07
CALCRL	3.96809	3.40599	2.81352	2.87774	3.27798	2.0036	4.04352	2.88362	2.90111	1.61824	2.02857	2.30451	2.60407	2.5509	2.03914	1.61353	3.33771	2.72901	2.73552	0.356144	3.89142	2.09761	3.39643	4.13258	2.41684	3.43962	2.73769	4.37504	4.13011	3.46597	3.72137	3.66676	4.09255	3.90977	4.16027	3.42223	3.13058	2.31396	3.88268	2.80043	1.11789	0.826289	1.38646	0.595972	0.000673367	0.45743	0.266349	0.0145424	1.95966e-06
FSCN1	6.21393	6.53232	5.70321	3.78136	6.04308	5.38578	6.45681	4.03386	3.87971	6.71589	8.3025	7.29499	7.59178	6.81237	6.91504	7.56704	7.25748	7.12453	0.443607	3.90593	3.77716	3.56682	4.78136	4.52544	3.6565	3.7866	4.44626	5.70266	6.083	5.70543	6.15664	6.28207	6.34607	5.56499	5.9404	6.07724	5.33667	7.28685	5.98428	3.65441	1.46034	1.99399	1.63755	1.21767	1.37657e-08	0.00938961	5.90397e-07	6.54757e-05	3.21632e-06
RANGAP1	4.84046	3.47508	2.57046	1.66903	4.13422	2.90497	3.98914	2.88947	2.50589	5.74281	6.142	5.43496	6.00966	6.09635	5.26228	6.14812	5.61206	5.64443	4.24717	1.91073	2.06695	4.39712	4.30816	1.67356	2.98368	4.904	3.49953	2.39506	4.43829	4.69711	4.19771	4.24489	4.45286	4.17632	3.50716	4.36457	3.21986	5.78808	4.05266	3.33232	0.966251	1.73695	1.21617	1.42822	1.10151e-06	0.831981	2.55341e-05	0.144323	4.87225e-06
TIMM17B	4.17073	4.916	3.20789	5.07553	4.10266	4.11103	3.55582	3.47119	5.14078	6.13443	6.06178	6.28263	6.40071	5.60703	6.06738	6.22554	5.42828	5.12516	4.50716	5.18982	3.70266	3.62877	5.02192	4.73173	4.18824	5.71342	3.75916	3.79701	3.69599	4.99005	3.0321	4.70266	2.55827	4.7148	3.95047	3.41819	4.19462	5.92588	3.87328	4.49365	0.933455	1.31872	0.861945	1.52994	2.15691e-06	0.395029	0.000122381	0.109451	5.51118e-06
FGF7	3.5008	2.67129	3.73552	0.584963	3.19377	1.97085	3.95327	-0.251539	0.485427	-0.943416	-0.666576	1.04963	-0.943416	-0.643856	-0.0892673	-0.454032	-0.120294	0.454176	2.89724	0.9855	1.83592	0.85599	3.47379	2.34767	1.76977	2.91648	-0.415037	3.20633	5.07253	0.137504	3.14405	2.3505	4.1152	3.6427	2.37573	3.0072	2.20493	-0.261895	3.00575	1.85192	1.19061	-0.141418	1.62304	-0.0871312	3.79254e-05	0.603358	0.000328789	0.0778989	8.28106e-06
C21orf33	5.25323	5.33092	5.19101	5.35685	4.91265	5.00854	4.98914	4.65707	4.7845	5.38059	6.31814	6.32085	5.55213	6.11832	6.2891	5.92932	5.54257	5.22997	5.68004	5.21218	5.43829	5.43896	5.3345	4.90689	5.05572	5.64212	5.3906	4.81916	5.4192	4.75061	4.30597	4.67412	4.76924	4.44692	4.25248	4.59335	5.05377	5.85344	4.67012	5.34437	0.945625	1.09525	0.873839	1.25338	1.21082e-07	0.0251577	0.00773047	0.000236305	8.81014e-06
LYPLA2	6.64241	6.7974	6.1127	6.40752	6.30305	6.36352	6.59887	6.13832	6.5572	7.52896	8.05767	7.75829	7.73281	7.70777	7.84731	7.8936	7.13463	7.18289	6.59604	5.82782	5.849	6.40497	6.42307	6.27016	6.35579	6.86728	5.92719	6.62979	6.57365	6.47654	6.97396	7.22207	6.832	6.90472	6.54736	7.03518	6.43567	7.64933	6.79948	6.28015	1.02476	1.21802	1.08269	1.12499	7.54775e-11	0.286558	1.85779e-07	0.00256974	1.05235e-05
UBAC1	4.13668	4.43363	1.27501	3.81558	3.38957	3.48285	3.7126	3.64386	3.33485	5.93782	4.58256	4.54164	4.852	5.16631	4.98048	5.37156	4.54288	4.70266	4.31615	3.774	4.82934	3.8748	4.82985	3.852	4.12928	4.62994	4.03474	3.82883	3.80941	3.34199	3.69822	4.26679	4.10098	3.2854	3.83491	4.17552	3.4694	4.96421	3.81578	4.25223	0.815901	1.16744	0.89736	1.30097	3.05669e-05	0.0304768	0.00360912	0.0277797	1.9926e-05
NDUFS8	4.95	5.10224	4.06523	2.65535	4.60288	4.52669	4.69488	2.57531	5.38853	6.09887	6.4851	6.20692	6.92017	6.20124	6.12908	6.82896	5.23036	5.50748	5.72819	2.65306	4.39232	4.64097	3.60999	1.88753	2.67129	5.33878	4.78816	2.854	4.61294	4.47508	3.62761	5.46205	4.97774	4.58316	4.09508	4.58135	4.28457	6.17869	4.36322	3.96781	1.07983	1.5572	1.09966	1.41608	9.84599e-05	0.578259	0.000291113	0.450283	2.75105e-05
POLR2L	6.91707	7.37764	6.75809	6.89433	7.29673	6.58376	6.80426	6.77808	7.3194	7.8132	7.52474	7.40131	7.60563	7.6953	7.43304	7.82807	7.24098	6.87357	7.08087	7.3458	7.41971	7.51641	7.24555	7.02281	7.27984	7.45779	6.89797	6.74967	6.59276	6.73674	6.65635	7.06016	7.07211	6.19515	6.79507	6.74416	6.96993	7.49065	6.73357	7.25186	0.961123	1.03293	0.92853	1.11243	6.49144e-06	0.0307096	0.0696274	0.000272305	3.27848e-05
MRPS11	2.01792	3.18587	3.5656	3.12928	2.07724	3.89336	4.07296	1.81147	3.74631	4.63981	4.80116	4.30159	5.07425	4.96671	4.28688	5.26641	4.8475	4.18428	5.08279	3.74953	3.98732	4.05485	4.60585	2.30451	4.44029	3.59694	4.48736	3.63459	3.58616	3.57531	3.44361	4.18269	3.62059	2.37295	3.25399	3.92125	3.05556	4.70762	3.51013	4.03438	0.75738	1.16688	0.870053	1.34115	7.52888e-05	0.024239	0.0359803	0.114128	3.32481e-05
PLA2G1B	11.4087	11.3036	12.2646	12.2416	11.95	12.1858	10.9059	12.3722	12.598	1.50589	3.95513	3.71149	3.24489	4.30305	0.555816	4.04963	3.76447	2.72465	12.7849	12.6288	12.8679	12.7649	13.3339	12.5888	12.7636	12.6967	12.5991	7.95867	8.28591	12.2259	10.006	5.97682	5.94696	5.92386	11.5567	6.75649	11.9145	3.09056	8.29304	12.7809	0.932207	0.24181	0.648859	0.372669	1.74906e-15	0.000656514	1.66601e-13	5.11317e-05	3.62936e-05
UROD	5.03078	4.85449	4.59096	3.69377	4.17792	3.91169	4.44626	4.46728	4.69209	6.15401	5.6565	5.32373	5.20163	5.60377	4.94439	5.29241	5.1914	4.9991	5.29094	4.27128	4.86542	4.65935	5.10559	4.75702	4.76129	4.72738	4.64097	3.99639	4.62469	4.62585	3.87381	4.61117	4.52482	4.67694	4.40122	4.75328	4.42947	5.37411	4.45424	4.78658	0.925393	1.12274	0.930568	1.20651	6.84699e-06	0.0569715	0.00191427	0.032286	3.68523e-05
GRHPR	3.7866	5.34447	4.0321	4.99232	4.84549	4.09001	4.56499	4.85499	5.26866	6.39883	5.76341	7.45878	6.24812	6.47151	6.72656	5.20789	4.87676	4.83996	5.54936	5.46434	5.30305	5.48704	5.87061	4.7866	5.17792	5.82782	5.142	4.32409	4.51979	4.3147	4.26078	4.66107	4.18982	4.15623	3.70377	4.19692	4.64218	5.99909	4.25857	5.40097	0.859508	1.11074	0.788483	1.40871	1.01965e-06	0.00318164	0.0792215	6.49668e-07	3.98364e-05
MTA1	4.07039	4.69544	5.20438	4.39985	4.93546	5.39266	4.49378	4.01257	4.92932	5.25323	5.14975	5.62907	5.24945	5.41177	4.96347	6.17652	4.91839	5.14364	3.03738	3.96532	5.27687	3.99458	4.87873	4.95977	4.41278	4.8089	2.28096	4.56621	4.69377	3.3505	4.4019	4.65134	4.38681	4.08151	4.30816	4.1177	4.68154	5.3217	4.28421	4.17948	1.12013	1.27329	1.02506	1.24217	0.0016681	0.187709	0.00510557	0.771957	4.65644e-05
LOC284889	7.99746	8.14155	7.54125	7.77261	7.81679	7.86047	7.89178	7.83321	8.56052	9.80962	9.25864	9.08627	9.89972	9.21303	8.53683	9.93182	8.6773	8.70646	8.7288	8.31397	8.43066	8.07275	8.48087	8.25181	8.24527	8.50879	7.82375	7.62125	7.71342	7.98048	8.19219	8.57694	8.43746	6.97774	7.6303	7.95646	7.93507	9.23552	7.89847	8.31741	0.954032	1.11038	0.949631	1.16928	1.3684e-07	0.00941227	0.000320318	0.0368457	4.73325e-05
MIF	7.99746	8.14155	7.54125	7.77261	7.81679	7.86047	7.89178	7.83321	8.56052	9.80962	9.25864	9.08627	9.89972	9.21303	8.53683	9.93182	8.6773	8.70646	8.7288	8.31397	8.43066	8.07275	8.48087	8.25181	8.24527	8.50879	7.82375	7.62125	7.71342	7.98048	8.19219	8.57694	8.43746	6.97774	7.6303	7.95646	7.93507	9.23552	7.89847	8.31741	0.954032	1.11038	0.949631	1.16928	1.3684e-07	0.00941227	0.000320318	0.0368457	4.73325e-05
MRPL23	5.85922	5.42156	5.43062	5.51065	5.44228	5.18507	5.07553	4.62176	6.10497	6.13402	6.70127	6.44045	6.70556	6.78411	6.15886	7.2465	5.93097	5.99345	6.234	5.9305	6.18785	5.57561	5.96855	5.66334	5.95117	6.13545	5.49057	5.37434	5.65105	5.31832	4.82069	5.73064	5.20828	5.06091	4.96255	6.09445	5.40574	6.45502	5.35791	5.90412	0.915588	1.09331	0.907488	1.20476	2.27306e-06	0.00957961	0.00548711	0.00404835	4.81481e-05
BCKDHA	4.78293	4.15704	4.09508	4.61589	4.78555	5.01926	3.96993	4.85699	4.28021	5.31578	6.15259	5.87701	5.47768	5.71452	5.34447	5.62556	4.97085	4.66278	5.20594	3.87086	3.72028	4.99774	4.9607	4.4489	4.3067	5.56163	4.75809	4.39643	4.35473	4.77452	4.32553	5.06523	4.47249	4.10769	4.03474	4.48864	4.50699	5.46014	4.44667	4.64787	0.969689	1.17476	0.956711	1.22792	0.000112558	0.566966	0.00563843	0.3942	4.98678e-05
THBS4	4.34127	4.74039	3.71699	5.16551	4.73173	4.04439	5.23343	4.42021	4.45615	3.34908	1.7137	1.37851	0.879706	0.765535	3.26153	1.30451	3.62994	3.73118	1.79077	3.38957	3.99458	2.25701	3.63807	2.1635	4.21023	2.07382	4.1152	5.56925	5.40565	5.2075	4.45088	4.40599	4.853	6.00338	6.39129	3.06867	4.5389	2.22374	5.03951	3.07031	1.47832	0.724274	1.64137	0.441262	1.33603e-06	0.00103703	0.128917	0.000645574	6.98017e-05
DHODH	0.464668	1.67807	1.10434	0.941106	0.505891	0.739848	1.34483	0.871844	1.87184	4.6893	3.20163	5.13873	4.16269	3.9364	4.58856	3.34908	2.15704	2.76977	0.831877	-0.0439433	0.604071	-0.535332	0.62293	0.978196	0.0426443	1.8679	1.26303	2.85997	0.250962	0.367371	0.879706	2.36737	-0.454032	0.176323	0.722466	2.40327	1.05805	3.77702	1.06371	0.625708	1.69096	6.0364	1.70001	3.5508	2.4107e-08	0.159766	8.44439e-07	0.35708	7.00384e-05
BCAP31	6.85811	6.91552	6.48768	6.99684	6.94556	6.91743	6.7241	6.79727	7.39223	8.24365	8.18879	8.0202	7.60622	7.46459	8.48603	7.51538	7.6311	7.47184	6.63329	6.83264	7.14272	6.73579	7.00101	7.26294	6.24774	7.2695	6.61412	6.75995	6.75181	6.7761	6.66888	7.80671	7.01346	6.28263	6.31488	6.84887	6.89275	7.84753	6.80259	6.85997	1.00478	1.14396	0.991635	1.15361	8.33137e-07	0.817134	3.16589e-05	0.762956	7.20179e-05
GPAA1	6.7909	6.89336	6.52966	6.19948	6.3147	6.21645	6.11894	6.48623	7.10507	7.3505	7.43937	7.19091	7.17133	7.69195	6.96521	8.24084	6.53559	6.36737	6.9674	6.70349	6.32121	6.63735	6.39609	6.67129	6.99763	7.0917	6.10957	5.9191	6.10308	6.22188	5.75087	6.59783	6.21082	6.17453	6.06242	6.18488	6.5172	7.21701	6.13616	6.65508	0.979282	1.08444	0.922026	1.17614	2.16945e-05	0.400991	0.0211154	0.00145309	7.5825e-05
GCG	6.31868	9.69031	7.72171	8.03502	3.45154	10.267	9.35107	7.53528	6.65535	0.124328	-0.136062	-0.454032	0.298658	0.333424	-0.643856	0.85599	0.137504	1.38405	8.13566	9.83838	9.70366	9.54778	9.73361	7.78575	10.3506	9.24294	9.54139	6.6642	8.17473	7.94005	4.58916	8.31316	10.8541	3.20163	8.13914	-0.621488	7.66955	0.211112	6.36163	9.31998	0.822915	0.0226515	0.68258	0.0331851	6.57046e-10	0.0416075	1.35068e-14	0.0234403	7.60894e-05
GPX4	6.75395	6.51948	5.67299	5.75622	6.13545	5.9991	6.90605	5.40837	5.57652	8.1127	8.09945	7.75609	8.11982	7.25522	7.83851	7.54635	6.88911	7.09096	6.02326	6.59708	6.21432	5.488	6.13484	5.93121	6.26828	6.0766	5.1914	6.50478	6.72342	5.42156	6.57061	6.66107	6.80516	6.73498	6.58961	6.73159	6.0809	7.63425	6.52698	5.99167	1.01489	1.27414	1.08934	1.16965	2.89724e-08	0.700313	7.1718e-07	0.0163347	7.72935e-05
SCRIB	4.47314	4.59455	5.01703	3.87184	4.65992	4.94298	4.01257	5.24641	5.10936	4.96532	5.9404	5.18943	5.47768	6.1373	5.79623	6.9357	5.54133	5.32625	3.99729	2.65992	3.63807	3.79909	5.09508	4.54473	4.99503	4.95606	4.37295	4.50589	4.52732	4.08236	3.62527	5.28133	4.67976	4.54967	4.09424	4.09001	4.65865	5.70107	4.38176	4.22869	1.10168	1.34819	1.0362	1.30109	3.86613e-05	0.182955	0.000392273	0.625915	8.35652e-05
CRHBP	1.07724	1.76129	1.25701	-1.59946	-0.494109	-1.39593	0.956057	-0.37707	-0.473931	2.88947	3.2555	3.79077	2.85599	3.851	2.26003	1.81967	1.81147	0.0285692	2.23573	1.11103	-1.8365	1.46467	2.60881	2.75702	2.84398	0.0143553	-0.358454	-0.810966	-0.251539	0.594549	1.19535	1.07039	-1.32193	-0.0291463	-0.251539	-0.836501	0.0790105	2.50694	-0.0712593	1.20452	0.0655953	2.08129	-0.0591601	-35.1805	0.000366794	0.11657	0.0714174	0.0553238	8.40367e-05
TPI1	6.18309	6.1336	4.48156	5.40871	5.63052	5.04483	5.4192	5.1416	4.38474	6.91862	7.11322	6.95745	7.30405	7.55129	6.75101	8.68594	6.75769	6.77584	5.33342	5.39575	5.02813	5.52669	5.10936	5.09128	5.07639	6.00988	5.0148	5.62819	6.02259	4.89045	5.86196	6.80349	6.31687	5.14568	5.01525	5.34802	5.31421	7.20168	5.67028	5.2873	1.00509	1.36207	1.07243	1.27008	4.54963e-08	0.911148	3.95248e-07	0.129387	9.524e-05
FGB	2.28392	0.526069	0.757023	1.23266	0	0.941106	4.61765	-0.0439433	2.64847	9.70356	4.86196	10.329	10.5601	9.63472	10.2762	0.176323	2.38128	7.61677	0.238787	1.27501	1.12433	0.176323	-0.0588937	1.39506	1.66903	0.85599	0.632268	2.11103	-0.785875	1.01436	-1.08927	-1.18442	0.505891	0.516015	1.31615	0.485427	1.44033	7.28222	0.321033	0.811989	1.77383	8.96838	0.395366	22.6837	1.80676e-07	0.262258	0.000149345	0.267812	9.52405e-05
STXBP2	3.71149	2.80529	1.0635	4.67807	2.1375	2.71589	0.485427	2.57046	1.85599	4.1035	5.39266	4.30451	4.37782	4.11353	4.21645	4.17073	4.40939	4.1375	3.54967	2.1375	1.81967	3.06867	3.95699	1.98185	4.48736	3.85599	1.18269	2.79701	3.88166	1.02857	2.82985	2.29866	3.48027	2.75275	1.94111	3.40327	2.44707	4.35846	2.71257	2.89338	0.845749	1.50636	0.937511	1.60676	0.00108468	0.446478	0.00233965	0.711452	9.74299e-05
COPS6	6.59857	7.36571	6.52136	6.97797	7.07221	7.25588	6.80735	6.75609	6.97327	7.68636	7.0813	7.40718	7.79572	7.27585	7.25333	7.41945	7.20545	6.96532	7.10978	6.89542	6.84373	7.22275	7.13904	7.2267	6.71754	7.41278	6.90268	6.7389	6.83756	6.70196	7.10748	6.77873	6.81417	6.42777	6.9148	6.79636	6.92538	7.34333	6.79086	7.05227	0.982007	1.04127	0.962933	1.08135	0.000267561	0.307909	0.0238141	0.0150583	0.000101596
LMAN2	4.81967	5.29829	4.8802	5.12805	5.05961	5.00495	4.75969	3.94298	5.36562	5.48285	6.21004	6.0648	5.85025	5.56499	5.54689	6.76726	5.01748	5.51538	5.38301	5.52888	5.80116	5.14812	5.82757	5.64904	4.89482	5.79986	5.40156	4.49378	4.79961	5.04832	4.01436	5.50112	4.44956	4.66903	4.25323	4.23343	4.91767	5.77999	4.60694	5.49267	0.895316	1.05231	0.838743	1.25463	6.64589e-06	0.00482331	0.172177	0.000221286	0.000102156
ALDH5A1	3.57894	3.1811	3.58376	3.62761	3.1635	4.0635	3.78241	3.0018	3.73552	4.26754	3.82477	5.65878	3.75916	5.65907	5.16631	4.91217	3.67694	3.79494	3.14078	0.956057	3.21412	1.53605	3.7148	3.5097	2.35332	0.925999	2.46205	2.94486	3.17153	2.63691	2.12102	2.75916	2.59694	2.45681	2.19535	4.11437	3.52424	4.52441	2.77744	2.42365	1.4541	1.86677	1.14597	1.62899	7.76593e-06	0.00968709	0.000267692	0.400367	0.000105466
PMPCA	3.12102	1.57046	0.687061	1.73985	1.23266	1.45943	1.21412	0.650765	1.46467	4.1643	4.00809	4.11187	3.5656	4.0018	3.26903	3.83086	2.90689	2.26003	1.36177	1.75702	0.722466	1.97453	1.45418	3.69265	1.70044	1.4489	3.29719	1.32769	1.21412	1.36177	1.95606	1.22651	2.848	2.58496	0.823749	2.98185	1.46	3.56872	1.81386	1.93435	0.754778	1.84492	0.937709	1.96748	1.27576e-05	0.252859	0.000608994	0.775925	0.000106327
PLP1	4.31034	3.9364	5.01748	4.31542	5.17632	3.75702	4.50526	4.53169	5.01123	1.99639	-1.25154	0.555816	0.432959	-0.713119	1.50589	-1.05889	1.13093	0.333424	4.61235	4.03122	4.22805	4.27128	3.88264	4.02591	4.21801	4.75542	4.50716	1.72683	4.95745	3.87774	6.02658	1.21412	3.30305	5.20242	3.60407	2.82579	4.5068	0.325762	3.63756	4.28134	1.05266	0.0760888	0.849632	0.0895551	7.2104e-10	0.253284	2.4161e-08	0.249878	0.000112003
EIF6	6.15482	6.57213	6.07146	6.38836	6.12701	5.78947	6.03386	5.87553	6.22766	7.77406	7.56522	7.7656	8.46393	8.01329	7.75902	8.2563	6.97888	6.92991	6.74403	6.85761	6.416	6.07788	5.82273	6.77913	6.25758	6.74833	6.09487	5.64616	6.76911	6.16068	6.90905	6.91851	7.21412	6.00405	6.08151	6.60792	6.13781	7.72291	6.47901	6.42202	0.955746	1.20257	1.00888	1.19199	2.42393e-08	0.0750659	1.52222e-05	0.794578	0.000112978
MATN2	2.93734	2.17951	3.01078	3.05311	3.38128	1.96717	3.51728	2.99639	2.926	2.20477	1.01436	2.29278	0.263034	1.47508	2.45681	1.38957	2.78031	0.9855	1.48543	-1.08927	-0.836501	2.46205	0.238787	3.37434	0.163499	-1.02915	-0.666576	2.71809	4.03034	2.63923	3.59335	3.54844	2.62293	4.18269	3.34483	3.69488	2.88543	1.65136	3.37498	0.455846	6.32983	3.62262	7.40376	0.489294	1.9569e-06	0.000585636	0.0675934	0.00011836	0.000113461
IMP4	4.39438	5.07682	4.46793	4.86938	5.09043	4.71205	4.59932	4.29278	4.80839	5.31832	6.45039	5.46956	5.79961	5.25248	5.50938	5.66931	4.85848	5.11603	6.16692	4.86295	5.79416	4.21412	6.17193	5.74819	5.30342	6.63038	4.85699	4.12928	4.92505	4.45681	4.48478	4.18824	3.55213	3.90014	3.98459	5.24222	4.70127	5.49373	4.31814	5.52767	0.850498	0.993859	0.781186	1.27224	3.90924e-05	0.00858387	0.911473	0.00134759	0.000113534
LOC100131317	5.14078	5.10476	4.93923	4.90737	5.53169	5.53076	4.55275	5.32625	6.08916	5.0635	5.76368	5.92077	5.2384	5.80916	5.55582	5.56529	5.49185	5.26529	6.19357	5.6907	5.40973	5.13134	3.63807	5.47379	5.74389	5.68398	5.30049	4.78816	4.4614	5.34625	4.9241	5.09128	4.97591	4.82018	4.77821	4.7252	5.23586	5.51931	4.87896	5.36284	0.976322	1.02918	0.909772	1.13125	0.0392386	0.657614	0.551089	0.0732777	0.000116973
POU4F1	5.14078	5.10476	4.93923	4.90737	5.53169	5.53076	4.55275	5.32625	6.08916	5.0635	5.76368	5.92077	5.2384	5.80916	5.55582	5.56529	5.49185	5.26529	6.19357	5.6907	5.40973	5.13134	3.63807	5.47379	5.74389	5.68398	5.30049	4.78816	4.4614	5.34625	4.9241	5.09128	4.97591	4.82018	4.77821	4.7252	5.23586	5.51931	4.87896	5.36284	0.976322	1.02918	0.909772	1.13125	0.0392386	0.657614	0.551089	0.0732777	0.000116973
CPB1	10.8958	10.8509	11.1277	11.1701	11.2219	11.4892	10.7901	11.5556	11.7328	1.4489	3.42089	3.20789	2.9241	7.7974	2.53107	8.29485	2.61353	3.12598	12.0359	11.6234	11.6232	11.8716	12.5265	11.6176	11.7031	11.6768	11.8846	9.51794	9.7451	11.3293	10.3594	7.56583	7.32427	6.36877	10.7146	7.4698	11.2038	3.9294	8.93278	11.8403	0.946242	0.331867	0.754439	0.439886	2.85172e-12	0.000561201	3.67771e-08	0.0001757	0.000124772
SHMT2	4.13668	4.45681	4.0917	4.58075	4.09424	4.30597	4.25172	3.74631	4.0798	4.62877	5.42492	5.67299	4.36107	4.80271	5.65392	5.53169	4.56133	4.82426	5.67892	4.94017	3.85	4.48156	5.1815	4.53978	5.03034	5.09255	4.66789	3.81967	4.12763	4.26003	3.14078	4.24641	3.83693	3.30743	4.32841	4.23189	4.19378	5.0513	3.92213	4.82919	0.868423	1.04599	0.812172	1.2879	1.13886e-05	0.00428729	0.376161	0.00101343	0.000128201
RPS3A	10.5958	10.7014	10.5589	10.8222	10.9235	10.8421	10.5208	10.7181	11.045	9.56984	9.09054	8.16204	9.3067	8.34061	8.28725	9.15325	9.90767	10.2079	11.5751	11.1054	11.4018	11.2408	12.1049	11.2616	11.3159	11.2128	11.2696	10.1666	10.1651	10.6639	10.4038	10.4475	10.2276	10.2232	10.4559	10.5621	10.7475	9.11397	10.3684	11.3875	0.943797	0.800346	0.910507	0.879011	5.80573e-12	4.54981e-05	1.99434e-07	1.73597e-07	0.00012972
YDD19	0.454176	2.30159	-0.713119	2.95047	3.25852	2.5509	2.34767	3.16027	1.45943	1.22033	1.87184	1.11103	2.15056	-0.251539	1.83188	2.41684	-0.184425	0.659925	3.9364	0.678072	3.79181	2.85798	4.10014	3.32625	3.59932	3.76341	3.47897	2.42761	2.34199	2.85798	2.82985	3.36877	2.73552	3.0197	3.21101	3.41549	1.97443	1.20294	2.91199	3.28137	0.60171	0.366596	0.887431	0.413098	0.000415803	0.0346592	0.000471018	0.332923	0.000156866
PLOD3	5.35826	5.94603	5.36072	2.7137	5.42962	5.37191	4.9331	4.65935	4.82883	6.44294	6.39163	6.53372	6.85025	6.10035	6.67638	6.25304	5.88215	6.09149	4.87774	4.60703	3.56682	5.03078	4.39369	5.13955	3.74416	4.17313	3.78555	5.71946	5.31143	5.3466	5.74712	6.11207	5.93617	5.66959	4.86839	5.26866	4.95572	6.358	5.55328	4.36872	1.13437	1.45535	1.27115	1.14491	4.91908e-07	0.127408	1.16672e-07	0.000116493	0.000162143
GAPDH	10.3869	10.0805	9.32389	9.51011	9.38998	9.37749	9.79341	9.09672	9.40835	11.2456	11.5505	11.2083	11.6252	11.5429	11.3416	12.0483	10.5316	10.8665	9.48909	9.23566	9.03664	9.27391	9.02597	9.53204	9.32977	9.84049	9.10129	10.036	10.0661	9.24384	10.4015	10.9483	10.4316	10.1499	9.36315	10.7424	9.59637	11.3289	10.1536	9.31832	1.02984	1.21577	1.08964	1.11575	1.37121e-10	0.108279	3.10412e-09	0.00105902	0.000164096
MOXD1	6.85012	5.55213	4.08746	5.05961	4.79909	4.5735	6.78973	4.15704	1.76553	2.67356	2.34199	1.80735	1.41143	1.32193	0.687061	3.08066	4.7339	4.15137	2.70266	3.17473	1.39506	4.04876	1.49057	1.76129	2.75275	2.36737	2.81558	5.79338	4.80168	4.2032	4.28466	5.98231	6.67948	4.41007	5.78712	4.22959	4.84825	2.46769	5.13016	2.50097	1.93854	0.986693	2.05127	0.481016	9.49154e-06	0.00103597	0.950802	1.22975e-05	0.000167498
ELAC2	4.07382	4.38336	4.58796	2.5008	3.74846	2.53605	4.18824	2.1177	3.85599	4.57046	5.46793	4.21023	3.74201	4.95884	4.07211	4.57168	4.1416	4.89772	2.55827	4.64039	2.16672	3.85898	4.72137	3.75168	1.97085	3.08746	3.86691	2.96901	3.29719	2.89724	1.94486	2.83188	4.04789	3.54102	2.31325	3.9364	3.55471	4.51473	3.08653	3.40251	1.04473	1.32688	0.907131	1.46272	0.00511581	0.742909	0.0101459	0.45242	0.000170911
SST	6.93758	9.48456	6.06501	7.68468	5.21218	9.56327	7.45138	6.62103	6.3906	0.970854	1.01436	2.42761	-0.168123	0.85599	0.389567	1.25096	0.226509	1.41143	6.46467	7.49257	7.33602	6.97911	7.26716	6.36527	8.14303	8.18795	7.16159	7.23141	8.15901	6.18824	3.95047	6.10769	8.28054	0.632268	7.30634	2.01078	7.26781	0.931016	5.54075	7.26637	1.0002	0.128127	0.762519	0.168031	1.83478e-09	0.99789	1.73763e-12	0.0845194	0.000173358
TUFM	6.95396	6.82579	6.38853	6.0268	6.75662	6.52231	5.52105	6.0045	6.37591	7.72894	8.0758	7.84134	7.83479	7.72103	7.35279	7.79559	6.50573	6.37521	6.66363	6.91301	6.7148	6.45598	6.34784	6.49538	7.18329	7.26725	6.06544	6.2791	6.71617	5.94087	6.30579	6.41092	6.28817	5.98482	6.45121	6.87639	6.37505	7.47014	6.36149	6.67851	0.954562	1.11853	0.952531	1.17427	2.48237e-05	0.151322	0.00490369	0.0727856	0.000174897
ATOX1	4.99095	5.37295	4.99503	4.95977	4.99186	4.57531	4.59455	4.66732	5.01212	6.99095	6.89251	6.69279	6.56071	6.02503	5.78738	5.93145	5.76924	5.40122	4.43563	4.38543	4.51349	4.87036	5.10308	4.27053	5.03738	5.46369	0.632268	5.04133	5.17752	4.66334	5.11894	5.34092	4.82018	4.49249	4.41143	6.03408	4.90665	6.22792	5.01114	4.30132	1.14073	1.44791	1.16502	1.24282	0.000221648	0.229609	0.00173173	0.179105	0.000180688
SERBP1	6.48688	6.96185	6.14568	7.07874	6.87098	6.80038	6.59798	6.44708	6.76646	5.37955	6.19476	5.93593	5.8885	5.77716	5.62527	6.48671	5.95536	5.52168	7.19417	7.16068	6.91743	6.89276	6.89093	7.04669	6.99571	7.44145	6.5944	6.55213	6.4489	7.12319	6.72928	6.35949	6.32805	6.19022	6.74953	6.68426	6.684	5.86277	6.57389	7.01491	0.952828	0.835758	0.937131	0.891826	1.53486e-08	0.0179404	3.32654e-07	0.0024966	0.000187944
ATF5	4.20398	3.42089	4.765	3.68594	3.69265	4.02945	3.44626	4.11187	4.19377	5.49089	5.03738	7.74564	6.44659	6.80864	7.31279	4.43296	4.10266	4.70764	4.1152	4.48993	3.60407	3.2854	2.31034	3.96901	1.96717	3.97177	2.26003	3.18269	3.5373	2.87971	3.66789	3.89433	4.05137	2.23879	3.9542	3.7137	3.94998	5.78724	3.45777	3.33032	1.18606	1.73774	1.03827	1.67369	3.48663e-06	0.0883017	0.00033048	0.732972	0.00019473
C7	7.74113	8.30979	6.50526	6.93499	7.55819	6.79986	8.38063	6.08364	6.13031	5.00315	4.69933	4.64674	4.68145	4.31252	5.16511	4.49185	6.22091	5.83365	5.66021	5.35403	5.26191	6.58391	5.33414	6.22072	5.40905	5.95977	6.10182	7.59134	8.5524	5.73552	5.89482	6.01859	6.55766	6.71822	7.28947	6.67016	7.16042	5.00608	6.78091	5.76506	1.24204	0.868348	1.17621	0.738261	2.06239e-06	0.000665082	0.0111089	0.00879803	0.000195839
RABGGTA	4.30889	5.06996	3.02148	5.08491	5.10014	4.68032	3.98459	3.35755	4.39712	5.16872	5.48543	5.41414	5.57319	4.97957	5.58826	5.39506	5.38301	5.31615	3.62761	3.81352	4.42559	4.70984	4.69933	2.90497	4.84449	5.69265	3.97636	4.52669	4.47054	3.2032	4.6017	5.51696	4.32625	3.9222	4.20477	3.5097	4.33388	5.36706	4.25356	4.29937	1.00803	1.24834	0.989343	1.26178	0.00232335	0.927129	0.00150229	0.89812	0.000206226
MBD3	5.48961	5.59335	5.89966	5.59455	5.75809	4.37226	4.80839	4.79857	4.75007	5.8999	6.4814	6.08044	5.57501	6.51001	6.02081	6.85985	5.12019	5.62176	4.99322	5.30743	3.50589	3.63227	4.87725	6.05224	5.7126	6.02081	5.09466	4.29425	5.09677	4.73064	4.70321	4.56621	5.14241	4.65306	5.04177	5.85025	5.22939	6.01882	4.89762	5.02182	1.04133	1.19853	0.975268	1.22893	0.0036009	0.570861	0.013203	0.722499	0.000206669
EIF4G1	5.94907	5.70238	4.85798	4.9982	5.52795	5.0993	5.58496	4.68706	5.12474	6.1631	6.29425	6.84825	5.90857	6.83048	6.0217	7.36308	6.17951	6.40276	3.82477	4.63981	4.53543	5.02326	5.30706	4.66789	4.22419	5.01033	4.8495	5.58646	6.03452	5.54071	5.72574	5.80993	5.36807	5.3302	5.30743	4.77241	5.28129	6.44575	5.49728	4.67581	1.12949	1.37853	1.17569	1.17253	9.05e-09	0.00963809	4.44121e-07	0.000586495	0.00020989
ACADS	3.10936	3.32048	3.5097	4.22497	4.32481	3.852	3.10266	3.32481	3.73335	5.24146	4.51475	5.92908	5.19889	5.0691	4.71864	3.64731	3.03034	3.38543	4.24641	3.65421	4.02945	4.29131	4.25776	3.6893	4.31615	4.83238	3.33342	2.62761	1.36737	3.30451	3.38128	3.25248	2.95977	2.22651	2.66221	1.80735	3.61135	4.52611	2.62101	4.07227	0.886816	1.11145	0.643624	1.72686	1.06028e-05	0.0459045	0.222241	8.44953e-05	0.000212297
USF2	5.0917	4.89385	4.47703	4.16832	4.47314	4.7339	4.56986	4.13586	3.94486	5.60526	6.63096	6.09761	5.65191	5.27836	6.08895	5.73985	5.19574	5.46107	4.24793	4.42021	3.38819	4.25172	5.26716	4.83441	4.19692	5.05007	4.53667	5.01436	4.7252	4.75862	4.13504	5.10266	4.90111	4.83086	4.63459	5.42391	4.49872	5.74997	4.83626	4.46592	1.00735	1.28752	1.08293	1.18893	1.12117e-06	0.884727	6.19352e-05	0.110359	0.000215239
SCAP	3.88947	4.59515	4.63227	2.28983	4.73335	4.88166	3.38819	4.55397	4.75969	4.67469	5.33092	4.65134	5.11145	5.64155	4.75969	6.13873	3.92315	4.8846	2.1635	4.82579	5.36772	2.49825	4.51223	4.0027	5.2407	4.40939	4.62702	3.34483	3.50462	2	1.84398	4.02326	3.10601	4.79649	3.59694	2.16672	4.19151	5.0129	3.15365	4.18303	1.00203	1.19839	0.753915	1.58956	0.00207223	0.985951	0.0736138	0.056641	0.000226104
PCTK1	4.60526	5.34483	5.02059	4.20398	4.67582	4.06781	4.10014	4.34127	4.49953	5.50843	5.40939	5.51223	5.42492	5.2589	5.62761	5.74712	4.78398	5.42861	4.71039	5.43196	5.01569	4.01257	4.91648	5.10978	4.73173	5.09255	3.98459	3.23879	4.02768	5.38094	5.1014	4.70432	3.66562	3.88069	4.06264	3.43429	4.53991	5.41124	4.16626	4.77841	0.950088	1.13243	0.871892	1.29882	0.000135325	0.289087	0.00385569	0.0556035	0.000227795
ETFB	5.20633	4.70543	3.13258	4.77241	4.96763	4.23726	4.22805	3.43029	4.07639	6.40242	6.03342	8.00518	6.79986	6.62117	6.98993	6.04089	5.52638	5.03254	4.74147	5.12846	3.69042	5.06393	5.52356	2.38957	3.04614	4.61589	4.49121	4.35966	5.21723	4.60348	4.3427	5.15987	5.17991	4.926	4.14078	5.49697	4.30626	6.38353	4.82518	4.29896	1.0017	1.4849	1.12241	1.32296	6.40896e-06	0.98625	0.000289489	0.187419	0.000231062
FAM89B	5.54411	5.47573	5.20359	5.65535	5.76607	5.83491	5.41007	5.72192	5.98299	5.95931	6.20065	5.76022	5.84222	5.81813	5.51381	6.07874	5.31034	5.72656	6.54365	6.19535	6.21432	5.89554	5.94205	5.21335	6.15745	5.51759	5.36247	5.63401	5.01078	5.59096	4.82934	5.35297	5.15015	4.85848	4.97269	5.10266	5.62164	5.80111	5.16689	5.89353	0.953866	0.984318	0.876706	1.12275	0.000178937	0.124902	0.601713	0.000871012	0.000233445
SGTA	3.98094	4.68257	4.00899	4.30012	3.97177	1.50589	4.30159	4.34767	2.16027	5.44956	5.5735	5.65592	5.62029	5.62469	5.4614	6.42358	4.59096	5.17193	1.96347	4.34908	3.93923	3.89821	4.59753	3.85599	4.41954	5.07211	3.95606	4.849	5.10727	4.64039	4.49378	4.77926	4.21179	4.72683	4.31325	4.64155	3.69554	5.50798	4.64035	4.00569	0.922571	1.37504	1.15844	1.18698	6.9112e-05	0.513742	0.000325778	0.0521395	0.000239434
GIPC1	6.31216	6.09698	5.98573	6.26266	6.41853	6.41684	5.9674	6.39849	6.25437	6.82998	7.14517	7.04996	6.49761	6.78738	6.83162	7.02303	6.29112	6.45976	6.9798	6.10999	6.4451	6.15381	6.59081	6.14751	6.66021	6.63358	6.30287	5.63807	5.65535	6.20496	6.44394	6.48446	6.20711	6.14466	5.89191	5.34518	6.23479	6.7684	6.00174	6.44707	0.967073	1.04984	0.930924	1.12774	5.1441e-05	0.0829002	0.0341216	0.0149773	0.000242444
SLC25A13	2.75916	2.45681	2.84398	3.60051	0.485427	2.95047	3.30743	1.93357	1.63227	4.17393	3.28096	5.42828	4.17792	4.08746	4.42223	3.06523	3.84298	3.774	2.88557	2.48285	2.08406	2.25399	4.17871	1.70044	2.26003	3.08916	3.31904	2.23573	2.38681	0.464668	1.52607	3.24641	2.48027	3.31034	2.09424	2.79494	2.44107	4.02811	2.28216	2.69487	0.90582	1.49473	0.846853	1.76504	0.000307374	0.541702	0.00121653	0.302114	0.000243667
GEM	6.13217	6.0766	6.67101	4.54782	6.8107	5.67016	8.57535	4.82375	3.9782	5.70016	4.39506	3.96901	1.7137	3.40054	3.38957	3.89239	5.75782	4.63691	0.887525	3.79597	1.03562	2.50335	3.39369	3.62644	0.956057	3.6241	3.09085	6.70349	7.79818	5.1235	8.28443	6.07082	7.32085	7.60503	7.16189	4.92029	5.92064	4.09502	6.7765	2.54596	2.32551	1.60844	2.66167	0.604297	1.70322e-07	5.61678e-05	0.0180474	1.52893e-06	0.000247182
CD164	6.00405	5.71452	5.44128	5.57168	5.64212	5.79338	6.0398	5.23113	4.92267	4.56864	3.40327	4.72629	5.31615	3.53605	4.61353	4.26828	5.67751	5.42962	6.72042	6.34394	6.27128	5.98048	7.26209	6.04985	6.42911	6.38232	6.48269	5.91982	5.97453	5.4019	6.1467	6.08789	6.52904	6.5941	5.64357	5.70653	5.59563	4.61548	6.00045	6.4358	0.869453	0.717158	0.932356	0.769189	1.33386e-07	0.000189604	1.27917e-05	0.0298459	0.000248229
PPIB	8.54809	8.90433	8.26889	8.70373	8.77152	8.37417	8.63041	8.16947	9.11873	8.37808	9.18693	9.30508	8.89939	9.41479	9.07213	9.69425	8.71115	8.92437	9.33573	8.82791	8.88981	8.84282	8.68884	8.16154	8.50224	9.33671	8.61776	7.85792	8.38935	8.56769	8.10711	8.87636	8.43509	7.77939	8.00461	8.10376	8.60993	9.06513	8.2357	8.80037	0.97836	1.03008	0.935835	1.10071	0.000275155	0.255584	0.163233	0.00483653	0.000248769
DHCR7	5.03914	5.10476	3.94111	5.03518	5.34341	5.15785	4.53045	4.89142	4.62877	7.64904	5.85599	7.34492	6.58556	7.11093	6.66732	7.26875	5.04745	5.52262	4.91886	4.89627	5.06867	5.63546	5.0237	5.57471	5.15299	5.37434	5.35403	4.58195	4.95466	4.83643	5.19692	5.61442	5.14934	5.28688	4.85699	5.22535	4.85245	6.5614	5.0781	5.22212	0.929212	1.25646	0.972423	1.2921	3.97148e-07	0.0437822	0.000585549	0.307233	0.000248917
TMED7	4.48285	6.00248	5.41886	5.22458	5.25437	4.05398	5.58916	4.36107	5.79986	4.98778	2.88557	4.17712	5.06221	3.03914	3.58135	3.12763	4.46923	4.88264	6.70543	6.17911	6.1813	6.11478	5.86839	5.18785	6.03562	6.11998	5.38681	5.41886	5.7447	5.06091	5.71287	5.40701	5.49378	5.54566	5.41718	5.17393	5.13191	4.02363	5.44166	5.97547	0.858829	0.673358	0.910665	0.739413	1.29024e-06	0.0068965	2.22333e-05	0.00589274	0.00025438
POLR2F	5.89312	5.7271	5.86567	6.05355	5.78555	6.05181	5.94533	5.71699	5.779	6.59186	7.11395	6.92742	6.85786	6.74281	6.44907	6.98573	6.29994	5.93404	6.87639	6.20731	6.30834	6.29572	6.24108	6.36212	6.58736	6.72792	6.11333	5.56955	5.98162	5.79546	5.82146	6.63372	5.71836	5.82909	5.76155	6.00832	5.86868	6.65585	5.90213	6.41329	0.915082	1.03782	0.920297	1.1277	8.51876e-07	3.51664e-05	0.130633	0.00143477	0.000256105
GOT2	5.32661	5.24298	5.26866	4.96993	5.26866	5.55459	4.93734	5.1635	5.22304	7.02215	5.824	7.47622	6.18428	7.38414	7.3458	6.98391	5.83441	5.43296	4.98596	4.57168	4.60881	4.68762	5.48736	5.22419	5.25361	5.55182	5.3427	4.96671	4.99367	4.78816	4.7137	6.12412	5.25739	5.46041	4.78031	5.56377	5.21726	6.60976	5.18314	5.07931	1.02716	1.30131	1.02044	1.27524	3.43863e-07	0.341533	8.06733e-05	0.61111	0.000256423
PSMB2	6.59171	6.92884	6.17133	6.50906	6.55873	6.09993	6.52184	5.85524	6.32607	7.56071	7.749	7.832	7.92647	8.34478	8.12851	8.77413	7.71925	7.29149	6.56133	6.27519	6.42324	6.7237	6.48575	6.28651	6.50224	6.82515	6.07788	6.84649	6.81711	6.44294	7.32021	7.69293	6.98903	6.21665	6.26828	7.31352	6.39586	7.92515	6.87857	6.46233	0.989714	1.22636	1.06441	1.15215	2.39214e-09	0.619394	1.53598e-07	0.0398405	0.000257259
COLQ	3.10601	2.78241	2.86196	2.90881	3.57894	1.94111	2.76977	3.18903	2.51854	3.8166	4.60644	4.18745	3.52105	3.31759	4.35403	3.57531	3.46728	4.17792	3.98277	4.31107	3.45154	3.01436	3.80323	4.25248	3.61941	3.41278	1.18269	2.65764	1.80323	3.44095	2.66676	2.95047	2.74201	3.09424	2.63459	3.50335	2.85073	3.89152	2.83258	3.44781	0.826823	1.12869	0.821559	1.37384	0.00228911	0.107294	0.222566	0.104886	0.000260229
PRKACB	4.69042	4.00988	3.55336	3.488	3.56194	4.35826	4.28983	2.68706	4.13011	3.46858	3.8953	2.82171	3.01436	3.35755	3.34341	1.72247	3.7148	3.72901	3.64731	4.07895	4.08406	1.19535	4.3067	3.60763	4.25172	1.67356	3.12598	4.57046	4.36527	4.16027	4.72028	4.22497	4.35685	3.99005	4.75489	3.98732	3.86321	3.22969	4.34782	3.33014	1.16007	0.969835	1.3056	0.742829	0.0105699	0.23389	0.82238	0.019735	0.000266296
ADRM1	5.07468	5.4522	5.21917	5.60999	5.45319	5.66334	4.34127	5.58526	5.14975	6.66021	6.40718	6.851	6.37138	6.49538	6.43846	6.65105	5.7952	5.69237	6.01992	5.50494	5.66732	5.31506	5.77162	5.66448	6.2317	6.20574	4.96023	4.8885	5.42425	5.77347	5.69265	6.39043	5.12184	4.92837	5.3466	5.29278	5.28321	6.37358	5.42877	5.70456	0.926138	1.11728	0.951654	1.17404	2.32877e-05	0.0460956	0.00278642	0.206336	0.000270455
UBA1	6.32445	6.35491	5.72247	5.95257	5.81506	5.11395	6.0555	5.60881	5.44195	7.27854	7.41853	7.0072	6.63648	7.08979	7.43421	7.59738	6.78647	6.6565	5.10727	5.11353	4.42291	5.52419	5.22843	5.24108	4.94907	5.25323	5.45385	6.37921	6.59813	5.88387	6.44725	6.61721	6.35579	6.11624	5.72083	6.79649	5.82107	7.10057	6.32389	5.14373	1.13168	1.38043	1.22944	1.12282	7.40246e-12	0.00119507	1.54357e-09	1.51387e-06	0.000271105
FGG	1.63691	-0.862496	-1.94342	-0.136062	-0.971431	-1.12029	2.74416	-0.599462	-0.535332	9.32314	3.20477	10.1317	10.0222	8.75819	9.60995	-0.304006	-0.136062	7.1103	0.389567	-0.251539	-1.55639	-1.39593	-0.0439433	0.85599	-1.73697	0.613532	0.495695	-1.152	-2.12029	0.0840643	-1.78588	-2.25154	1.57046	-1.55639	-0.321928	1.56071	-0.198602	6.41335	-0.663643	-0.292221	0.67963	-21.9469	2.27103	-9.66385	7.34106e-07	0.876801	0.000344318	0.543252	0.000271572
IGHMBP2	5.15543	4.96394	5.1635	4.75168	4.70819	5.12267	4.73931	4.74416	5.08916	5.26416	5.94696	5.79546	5.72055	5.79051	5.58436	6.04155	5.76633	5.40395	5.68342	4.85947	5.05094	5.43962	4.33557	2.56803	5.07852	5.57198	3.43296	4.96671	5.17273	5.30706	5.34944	5.04789	5.58406	5.20203	5.10894	5.29462	4.93756	5.70154	5.22594	4.66895	1.05753	1.22116	1.1193	1.09101	0.00314396	0.462372	0.0111527	0.136978	0.000281235
RAD23A	6.67059	6.68257	6.24546	5.99005	6.64212	6.21257	6.11478	5.99977	6.3637	6.48172	7.17333	6.8134	7.02004	7.29076	6.81224	8.19535	6.69558	6.82311	6.0781	6.27352	5.96023	6.8107	6.31777	6.26153	6.11103	6.96959	6.17732	6.5108	6.26472	6.22651	5.7148	6.18329	6.08321	6.50589	5.85972	6.12391	6.32462	7.03395	6.16365	6.32887	0.99933	1.11141	0.973895	1.1412	5.38253e-05	0.977292	0.00294025	0.265124	0.000281348
PDE6H	0.613532	-0.621488	2.62994	2.71149	0.613532	2.50843	2.32481	1.51096	3.21101	-1.51457	0.695994	0.641546	-0.971431	-0.535332	-0.152003	-2.73697	-1.55639	-0.37707	-0.358454	0.263034	1.09761	1.89142	2.33914	0.948601	1.63691	1.85599	2.60644	1.68257	1.66903	0.286881	1.95977	0.722466	1.36737	2.58976	1.852	0.263034	1.72247	-0.722914	1.37699	1.36452	1.26232	-0.529793	1.00914	-0.524997	7.37759e-05	0.511983	0.000601545	0.976582	0.000283223
CTRB2	11.6761	11.6166	12.4038	12.4674	12.1875	12.3728	11.2452	12.5041	12.573	1.56071	2.34483	4.05832	2.3978	7.99791	2.02148	8.24888	1.45943	1.07724	12.565	12.8023	12.6735	12.7858	13.0741	12.6913	12.8282	12.7588	12.6171	9.73801	10.0698	12.4227	10.6731	7.22014	7.61095	5.39712	11.7941	7.03188	12.1163	3.46296	9.10643	12.7551	0.949914	0.271495	0.713942	0.380276	7.22566e-12	0.00150936	2.63222e-08	0.000319174	0.000284325
REG3A	10.6777	9.53144	9.61163	10.8079	10.5589	7.53208	8.88506	9.24826	8.18438	1.1635	0.773996	2.64847	1.852	0.978196	-0.514573	0.189034	-1.59946	-1.78588	7.93517	4.9514	5.1206	4.60644	6.95198	6.4694	6.30469	9.22516	3.65992	8.09624	5.42257	10.1285	6.95536	2.97453	3.09255	3.20477	8.8247	1.68706	9.4486	0.411698	5.59848	6.13609	1.53984	0.0670945	0.912386	0.0735374	9.66257e-10	0.000209345	1.35084e-06	0.650682	0.000289249
TPST1	4.01703	3.40463	3.0321	2.85798	2.75275	0.137504	4.3067	3.7761	1.61353	3.07039	0.201634	2.43029	0.879706	1.28688	-0.234465	0.815575	3.34483	1.8679	2.93168	2.07724	2.80323	2.83592	-0.0144996	2.848	3.38405	2.46467	2.43829	3.11103	3.64501	3.17313	3.1375	3.81352	4.19377	3.51223	3.81044	3.27202	2.87759	1.51808	3.51874	2.41873	1.18971	0.627635	1.45479	0.431427	0.00267092	0.411439	0.108418	0.00642163	0.00029331
NDUFA9	2.66221	3.04089	3.21568	1.22651	3.24336	2.89724	3.66334	2.38128	2.76553	4.43029	4.08661	4.06178	3.74953	4.61824	3.96162	5.2724	3.97545	4.19771	4.33557	4.08151	4.42358	4.30232	3.63343	3.18903	3.67356	4.14812	4.24108	3.41549	3.60999	3.31615	2.46989	3.79701	3.15056	3.38543	3.13422	3.7148	2.78845	4.26151	3.33261	4.00313	0.696567	1.06454	0.832502	1.27873	1.95564e-06	0.000355531	0.227707	0.00292853	0.000303213
PIGQ	4.46728	4.35332	5.10308	5.10978	4.26828	4.58436	3.91934	4.31179	4.7939	5.01926	4.42156	5.20594	5.09761	4.64731	5.04264	4.60644	4.42089	4.45352	5.10224	5.13504	4.51349	4.66278	4.73498	4.90014	5.29682	5.34376	4.5601	3.59813	4.17073	4.08491	3.93829	4.50843	3.95513	4.49506	4.15623	4.15137	4.54568	4.76835	4.11759	4.9166	0.924559	0.969848	0.837487	1.15805	8.65969e-05	0.0432484	0.337078	3.43935e-05	0.00030381
RNF187	6.46091	6.47994	6.42593	6.60585	6.51507	6.17153	5.85798	5.80684	6.34234	6.48816	7.20496	6.89772	6.7003	7.05961	6.71713	7.43446	6.38111	6.27389	6.32283	6.62147	6.25946	6.49745	6.38111	5.87283	6.3837	6.74012	6.39695	5.89893	5.95396	6.28337	6.06026	6.49809	6.21878	5.56834	6.14323	6.09085	6.29627	6.79526	6.07954	6.38621	0.985915	1.06405	0.951978	1.11773	0.000196592	0.48641	0.0166747	0.0206536	0.000309593
TUBA3E	2.32193	4.64847	2.41414	1.95606	2.23879	1.0072	2.18903	2.12433	1.93734	5.73254	4.79442	4.68594	4.85947	5.23649	4.29866	6.13812	5.29094	4.94111	1.7866	2.19219	2.57289	1.98185	1.68706	3.57168	1.80735	1.41143	1.58496	2.93734	4.07639	2.852	3.67582	4.83845	3.7148	2.56316	3.64847	4.56621	2.31525	5.10863	3.65251	2.06622	1.12052	2.47245	1.76772	1.39866	1.41189e-09	0.532879	1.34403e-08	0.00024917	0.000309993
IL32	7.40744	6.80103	5.72	7.39283	4.55397	6.30542	5.67864	6.42677	5.90689	8.75562	8.84336	9.01572	9.11731	8.14532	8.34736	7.1177	7.51657	7.50008	7.99977	5.86542	7.0354	4.91361	7.22959	6.17353	7.6994	8.62341	6.31994	6.82934	6.14221	7.0421	7.43338	6.85087	6.78018	6.00135	6.65306	7.83958	6.24367	8.26211	6.84134	6.87334	0.908389	1.20205	0.995344	1.20767	0.000240685	0.218548	0.0080347	0.941877	0.000316721
CDK2AP2	4.97728	5.46793	4.87234	4.56438	5.16912	5.48091	5.20242	4.50906	5.72765	5.96093	7.61758	6.95513	6.61412	6.03914	6.34997	7.02901	5.58826	6.20848	5.26941	5.49249	4.07553	5.9305	5.69321	5.31288	3.67243	6.0343	5.13955	4.98277	5.42391	4.76129	4.95233	6.01346	5.13545	5.82883	4.60051	5.6865	5.1079	6.48473	5.26501	5.18003	0.986074	1.25187	1.0164	1.23167	5.85241e-05	0.81424	0.00148164	0.790803	0.000323437
F12	3.91073	2.83794	3.95327	4.24031	2.36177	4.20242	3.57289	3.41278	4.95791	5.64155	4.77347	7.35641	5.75061	6.48204	6.42777	4.35755	3.33485	4.30816	4.29499	3.10098	2.67807	4.75702	3.66903	4.03034	1.8679	3.87774	3.96625	2.26003	3.26903	2.3505	1.58015	2.19849	3.53107	1.87578	4.66846	4.00988	3.71667	5.38138	2.86038	3.58248	1.03746	1.50214	0.798435	1.88135	9.41022e-05	0.737934	0.00324054	0.135529	0.000323711
ALDH4A1	4.53667	4.05572	4.15785	3.85699	3.98641	3.77083	4.33414	2.76765	4.47184	6.50938	5.4165	7.68412	6.93298	6.48688	6.63677	4.33914	3.85	4.62702	4.0197	4.69321	4.31615	4.30889	4.56682	3.22188	3.94673	4.12928	4.3147	3.38957	4.52419	2.37295	3.50716	3.95047	3.97636	3.39643	4.07382	3.44228	3.99312	5.83142	3.62591	4.16859	0.957906	1.39889	0.869817	1.60826	8.11174e-06	0.450638	0.00243751	0.043824	0.000328255
MGLL	3.68594	3.31325	2.44095	2.73552	2.80529	1.51602	2.17632	1.25701	1.13093	5.35966	3.91743	5.61618	4.52231	4.91504	4.90977	4.08746	4.17871	4.98596	2.72247	0.641546	2.48543	3.46205	2.70708	1.03562	3.488	1.24489	0.704872	2.69822	3.37156	3.32912	4.17552	3.46467	3.81967	3.8748	4.03474	3.67243	2.34014	4.72139	3.60453	2.05466	1.13894	2.29789	1.75432	1.30985	1.50167e-07	0.566056	1.28297e-05	0.0016992	0.000328324
BAT3	5.81686	5.57682	6.13566	5.98937	5.61029	5.7761	5.37886	5.20984	4.93734	6.27146	6.63038	6.60274	5.83744	7.06523	6.07296	7.59462	6.05246	5.84298	5.57198	3.86196	5.14812	5.59276	5.81352	5.94322	5.02148	5.61324	6.13155	5.27352	5.02326	5.68229	5.19928	5.94462	5.54936	4.7845	5.4614	5.61324	5.60346	6.44114	5.39239	5.41087	1.03559	1.19041	0.996584	1.19449	0.000362207	0.468453	0.00345145	0.943279	0.000335475
PAFAH1B3	3.20006	3.22033	3.49185	3.62527	3.48285	3.55459	3.08746	3.42223	4.07895	5.83668	5.20398	4.26078	4.95559	4.98687	4.1102	5.96924	4.19061	4.12598	3.75275	4.05224	2.26604	2.76765	4.11103	4.59813	4.15299	2.72901	2.31034	2.09424	3.02857	4.17712	1.07039	3.84298	2.5509	1.09761	3.43296	3.72465	3.46262	4.84888	2.77994	3.41558	1.01377	1.41964	0.813899	1.74424	8.77298e-05	0.882494	0.00181135	0.210801	0.000336865
GAA	5.21451	4.6893	4.74201	5.17672	5.56682	4.49697	5.18943	5.25814	5.07938	4.99458	5.66505	5.99413	5.62702	5.4192	5.34767	5.62527	5.64731	5.5735	3.19219	5.4353	4.45746	4.21335	4.49249	3.51854	5.00988	4.38819	4.80168	5.14812	4.94579	4.83086	3.85	4.86295	5.32805	4.35332	4.749	4.82426	5.04592	5.54375	4.76582	4.3899	1.14944	1.26284	1.08563	1.16323	9.4418e-05	0.0217056	0.000282065	0.189092	0.000338572
ELA2A	11.2801	11.2627	12.1705	12.1627	11.9301	12.1427	10.9336	12.2585	12.3895	5.45088	6.32481	5.31361	5.81558	4.42895	5.12226	5.89651	5.5744	5.24375	12.5943	12.3973	12.4606	12.5289	13.1251	12.4373	12.5532	12.3876	12.3388	8.60944	8.85646	12.1901	10.1773	6.9644	6.75315	6.26754	11.3433	7.50422	11.8367	5.46342	8.74066	12.5359	0.944226	0.435822	0.69725	0.625058	1.59046e-14	0.00236163	9.40672e-17	6.25565e-05	0.000348402
PKM2	7.31732	7.07114	6.28374	6.23362	6.32409	6.49506	6.59425	5.25134	5.19731	8.65015	8.01369	6.99481	8.04237	8.34065	8.14527	9.12655	7.75556	8.02198	4.88118	5.73281	4.35826	5.64443	5.04439	5.8775	5.67356	5.9507	5.54782	6.69167	6.70694	6.5016	6.93664	7.79175	7.81558	6.61442	6.75716	6.91707	6.30754	8.12122	6.97031	5.41229	1.16541	1.50051	1.28787	1.16512	4.68844e-10	0.00823634	1.99624e-08	8.12334e-06	0.000360551
DNM2	5.12887	4.83946	5.00675	4.15947	5.38991	4.38612	5.12516	3.38405	4.19771	5.64212	6.50208	5.59156	6.23074	5.68818	5.52857	6.10978	5.17273	5.29572	3.64731	4.02414	1.89142	5.33414	4.77294	4.28096	4.23113	6.3411	3.10936	4.91839	4.9982	4.93263	4.99774	4.8846	5.23458	5.07168	5.41954	4.84699	4.62417	5.75128	5.03382	4.18139	1.10589	1.37545	1.20386	1.14253	0.00090128	0.366409	0.00306168	0.0650572	0.000362583
KLF9	7.17433	6.61927	6.53013	6.8282	6.68482	6.29939	7.07585	6.54133	5.37712	5.70543	4.51033	5.82655	5.73145	5.05181	6.15482	3.79909	5.66334	5.1807	7.21859	4.96671	5.17473	6.53013	7.22477	5.38509	6.50811	6.68061	6.52199	6.23515	7.17313	6.70252	7.55382	5.46401	7.14802	7.63147	7.07948	6.37869	6.57005	5.2915	6.81848	6.24564	1.05194	0.847232	1.09172	0.776053	0.000450231	0.346257	0.0225393	0.13872	0.000371263
UQCR	6.18666	6.43912	6.06867	6.01725	6.33664	6.10056	6.22265	5.77321	6.6499	6.77873	7.45615	7.41049	7.42013	7.57387	7.14649	7.72342	6.44956	6.59305	7.08257	6.70321	6.88056	5.76527	6.60748	5.58436	6.21529	6.40667	5.74658	6.38922	6.59246	6.0009	6.19771	6.49953	6.3087	6.01792	5.88899	6.97671	6.19941	7.17243	6.31913	6.33244	0.978991	1.13265	0.997897	1.13504	5.32467e-05	0.512623	0.00258318	0.95084	0.000379913
RUVBL1	3.73769	3.83996	4.50398	4.0781	4.17951	3.62877	4.0036	2.21101	4.30451	5.75435	5.33235	4	5.17513	5.67835	5.0018	5.749	5.1639	4.73281	4.48349	4.59515	4.48478	4.27053	4.33771	2.75916	4.36036	4.23189	4.17712	3.86592	3.55827	3.89142	3.81044	4.63227	4.35262	4.12928	3.94953	4.90352	3.8319	5.17641	4.12147	4.18891	0.914773	1.23574	0.983901	1.25596	9.58595e-05	0.23431	0.00174837	0.776601	0.000399007
GYG1	5.31216	5.13914	5.00225	4.86839	4.8089	4.91886	5.30488	5.23573	5.76713	4.82883	4.85848	4.37643	4.76977	4.85499	4.48736	4.47314	5.06048	5.0955	6.70584	5.49793	6.10014	5.6893	5.85699	5.24222	6.38422	6.58331	5.76022	5.10727	5.35262	5.29462	5.03958	5.53885	5.63081	5.48864	5.34873	4.84348	5.15083	4.75611	5.29384	5.98002	0.861339	0.795334	0.885256	0.898423	1.77185e-07	0.000574444	6.83671e-06	0.0020588	0.000401316
RXRB	4.53481	4.749	4.1643	2.56071	4.82782	4.9222	4.76765	3.75382	2.48027	5.49825	5.52136	5.34908	5.15502	5.49633	5.80607	6.02503	5.38647	4.91217	4.35332	4.98732	4.23496	4.63343	3.67694	2.70708	4.71589	4.97911	3.89918	4.92315	4.60644	3.774	4.34127	4.85449	4.44228	5.15987	3.85699	5.12102	4.08451	5.46109	4.56439	4.24303	0.96264	1.28707	1.07574	1.19646	0.000629935	0.698828	0.000321433	0.295267	0.000404322
HP	3.52482	4.26153	4.17712	1.74416	3.38128	3.94392	3.8679	3.848	4.36177	10.6237	5.72819	11.7178	11.0252	10.7901	11.4136	3.96625	7.89621	3.86592	4.65421	4.10434	3.853	1.67807	4.0045	4.71315	3.63459	1.31034	4.60763	4.17871	3.99729	3.7301	3.53356	3.64155	2.93546	3.0054	3.30597	4.69265	3.67894	8.55855	3.66897	3.61776	1.01691	2.36571	1.01415	2.33269	1.22075e-06	0.903665	0.0006251	0.913017	0.000417072
HPR	3.52482	4.26153	4.17712	1.74416	3.38128	3.94392	3.8679	3.848	4.36177	10.6237	5.72819	11.7178	11.0252	10.7901	11.4136	3.96625	7.89621	3.86592	4.65421	4.10434	3.853	1.67807	4.0045	4.71315	3.63459	1.31034	4.60763	4.17871	3.99729	3.7301	3.53356	3.64155	2.93546	3.0054	3.30597	4.69265	3.67894	8.55855	3.66897	3.61776	1.01691	2.36571	1.01415	2.33269	1.22075e-06	0.903665	0.0006251	0.913017	0.000417072
ECHS1	5.48671	5.88289	4.52857	4.55766	4.73606	4.67129	5.15015	4.64212	4.32841	7.36405	5.96394	8.08449	6.59679	7.34092	7.07714	6.89554	5.23573	5.36527	5.88899	4.36737	5.64616	4.58736	4.87184	5.04264	4.0505	5.53294	5.73823	5.24298	4.94813	3.98823	5.0798	5.9479	5.2604	4.42291	5.30889	4.92932	4.8871	6.65821	5.01428	5.08067	0.9619	1.3105	0.986933	1.32785	1.0083e-05	0.49634	0.000913242	0.820415	0.000417561
PREP	3.27352	3.39369	2.64155	3.22805	2.96347	3.1375	3.29278	4.38059	3.1635	3.9486	4.34554	4.02591	3.50335	3.9782	4.05658	3.72901	3.76977	3.24184	4.29278	3.34767	3.62994	4.1811	3.03738	3.36737	3.75702	4.03562	2.76341	2.87381	3.37434	3.52732	3.10936	2.78031	3.48414	2.94486	3.26903	3.46989	3.27496	3.84431	3.20367	3.60137	0.909366	1.06746	0.889572	1.19997	0.00797924	0.18176	0.253095	0.0616082	0.00042283
STRA13	3.12102	2.33628	1.18903	1.5008	2.99095	2.18587	3.48156	1.74416	1.65076	5.46923	4.77821	5.02192	5.93216	4.69711	5.07468	4.30524	4.36457	3.8268	4.393	2.82985	1.33914	1.48543	2.07382	2.54102	3.96717	4.69153	2.88362	2.87578	1.57531	1.79494	1.71809	5.47606	2.3505	3.66334	1.68257	3.29425	2.24449	4.82999	2.71454	2.91162	0.770874	1.65887	0.932312	1.77931	3.59017e-05	0.188314	0.000688066	0.742636	0.000425273
KIAA0664	3.05137	3.25701	3.23419	2.55827	4.65019	3.51854	3.18903	3.57773	3.21878	2.86196	5.38785	6.52435	3.39369	6.04811	5.86121	6.27408	4.29057	4.07895	3.30889	3.05485	2.93546	4.46663	2.89336	3.56803	3.41954	3.88069	3.02326	2.73118	2.10098	3.0635	2.81352	4.11853	2.21412	2.28096	2.7761	3.06523	3.36168	4.96897	2.79601	3.39452	0.990325	1.46382	0.823684	1.77716	3.11662e-05	0.899211	0.00469514	0.0393657	0.000430779
ARD1A	4.44956	4.87971	1.852	3.58135	4.38405	3.0054	4.32769	4.57652	4.34625	5.4793	6.16672	5.79883	6.10476	4.95047	5.5472	5.03342	5.23802	5.41346	4.89336	4.47249	4.72083	4.53543	4.81609	3.90593	4.39232	5.0009	4.02414	4.09845	4.11103	2.33914	3.90689	5.12226	4.3875	4.42358	4.31107	4.99639	3.93361	5.5258	4.18848	4.52905	0.868529	1.22008	0.924802	1.31929	0.00015013	0.103466	8.52989e-05	0.266053	0.000443837
COL21A1	4.04527	3.29425	2.21101	2.62059	4.6241	3.7366	3.22342	1.60881	3.10936	2.37851	1.65992	2.30159	2.23573	1.9855	3.43029	2.10769	2.59216	2.66903	3.38128	3.63227	3.60407	2.81967	3.52482	2.53605	4.06609	2.61824	2.22033	3.26604	4.07553	3.29425	3.23573	2.64847	3.42223	4.45746	3.12102	3.48929	3.16371	2.37338	3.44556	3.15587	1.00249	0.752052	1.09179	0.688823	0.0118077	0.983456	0.00967166	0.304464	0.000444559
TUBB2C	6.77716	7.1333	6.19771	6.11499	6.77083	6.31868	6.88679	6.06501	6.13812	8.35733	8.08974	7.91061	8.61471	8.51033	7.62637	9.26985	7.54566	7.10234	6.83415	6.15178	6.34021	6.25437	6.28077	6.31361	6.58045	6.86282	6.36947	6.66064	7.3579	6.31252	7.11041	7.61383	7.07393	6.78921	6.52497	7.28697	6.48918	8.11411	6.97004	6.44307	1.00716	1.25935	1.08179	1.16414	1.05129e-08	0.775543	2.39529e-06	0.00586675	0.000454051
MGP	3.97177	4.88606	3.17632	3.03562	4.14405	3.50716	4.54164	0.432959	3.43429	3.6792	2.90881	3.03738	2.87774	3.24031	3.41549	2.61824	4.03298	2.97453	4.5097	3.78869	4.24717	3.02148	2.95791	3.36036	3.43162	4.42559	1.44361	3.84499	4.69432	4.10182	4.14893	3.82069	4.42895	4.87627	4.36737	3.24489	3.45888	3.1983	4.1698	3.46513	0.998196	0.922997	1.20336	0.767014	0.12395	0.990831	0.457899	0.0669087	0.000467414
COL1A1	7.90725	9.11265	6.00068	4.50271	8.63706	7.74315	9.06229	6.37382	4.82018	2.80735	3.84197	5.36036	3.53232	3.10434	3.21723	3.99005	7.80665	7.55467	4.75809	4.63807	4.31542	4.81711	5.65306	4.35614	4.67864	4.57833	4.21956	7.81372	8.6291	7.62461	6.83137	8.71359	8.74015	6.98504	7.65084	6.0648	7.12887	4.57944	7.67258	4.66827	1.52709	0.980971	1.64356	0.596858	1.86447e-05	0.000907948	0.893085	1.53537e-07	0.000469477
ZNHIT1	5.81455	5.70072	5.05832	6.04461	5.31976	5.55244	5.84875	5.57682	5.61147	6.6978	6.93428	6.58721	6.64818	6.45319	6.55735	6.28429	6.13134	5.84725	5.94743	5.52763	5.70625	5.8674	6.00383	5.43996	5.85649	6.37521	5.61765	5.42761	5.92077	5.46956	5.20984	6.58421	5.96371	5.59096	5.38922	5.65363	5.61416	6.4601	5.68995	5.81576	0.965335	1.11079	0.978366	1.13535	1.97679e-05	0.158051	0.000394567	0.463781	0.000474142
FARSA	4.60644	5.05788	4.13258	4.98277	5.45976	4.88655	4.6565	4.79805	5.18388	6.40242	6.6014	6.05246	6.53419	6.66988	5.92861	7.27118	5.06134	4.95047	4.488	5.02015	5.32121	5.45187	5.11395	5.39643	5.46172	5.23419	5.20594	4.10685	4.58496	4.05918	5.11936	5.17113	5.17951	3.95606	5.09085	5.56468	4.86271	6.16355	4.75918	5.18816	0.93727	1.188	0.917314	1.29509	1.29545e-05	0.0617521	0.00252144	0.0715486	0.000479863
CAPN1	6.52199	6.52089	5.82094	5.91073	6.23611	6.19002	6.2502	5.67101	5.68986	7.09064	7.67299	6.86999	7.67504	6.67313	7.63887	6.78986	6.71149	6.99266	5.84624	6.26866	5.51254	6.55735	6.54427	5.84147	5.97728	6.09297	5.7866	6.05028	6.3087	5.93617	5.98573	6.55934	6.73836	6.67497	6.4224	6.58901	6.0902	7.12385	6.36277	6.04749	1.00706	1.17799	1.05214	1.11961	6.23939e-07	0.794343	2.46562e-05	0.0606129	0.000486838
ST6GAL1	4.91982	4.8268	4.10936	1.60881	4.58736	4.20085	5.23764	3.36036	1.43829	5.34802	7.68342	7.90917	6.29994	7.26959	7.14272	6.58496	5.10601	6.69307	0.956057	1.98185	1.76977	0.62293	2.30451	3.43829	0.333424	1.51602	3.09424	5.15097	4.70044	3.73877	4.96116	4.35262	4.62	3.44493	4.77926	6.7241	3.80992	6.67077	4.71914	1.77968	2.14079	3.7483	2.65168	1.41356	1.82602e-09	0.00322754	1.99864e-08	1.17871e-05	0.000494522
APOD	8.64079	6.9344	7.45566	7.31334	7.54828	4.66732	6.65048	6.9689	5.47703	2.15381	1.82782	1.57531	1.09761	2.08066	3.26604	1.21412	5.93168	5.89433	6.2211	6.77268	6.23285	5.87381	5.5345	6.67666	5.34021	6.58165	6.06458	7.52865	8.74322	5.58556	8.86521	6.6295	7.55359	8.79552	8.08889	1.74846	6.85069	2.78238	7.05985	6.14423	1.11498	0.452844	1.14902	0.394113	5.96979e-06	0.115437	9.18837e-05	0.254342	0.000495202
AGPAT1	5.8189	5.77056	5.47119	5.36912	4.96625	5.92624	5.55397	5.38232	5.76447	6.16611	6.45418	5.98504	6.30816	6.62848	6.13093	6.87885	6.08257	5.55704	4.90545	5.45154	5.26303	5.45878	5.23764	5.21723	4.97728	5.9644	5.22728	5.36107	5.37156	5.71287	5.40054	5.89263	5.63749	5.89093	5.68454	5.07253	5.55811	6.24349	5.55824	5.30029	1.04864	1.17795	1.04867	1.12328	4.11973e-06	0.0912825	3.09162e-05	0.0798922	0.000495594
TCEB2	7.19692	7.26913	5.84071	6.71315	6.7057	6.48832	6.90809	6.20144	6.4822	8.50815	8.65388	7.94246	8.79886	7.4203	7.8363	7.78044	7.25144	7.26622	7.14078	6.83352	6.38629	6.98277	7.00349	5.99413	6.393	6.85462	6.5549	6.96775	7.06813	6.22323	7.00619	7.42761	7.06059	6.50319	6.55228	7.33539	6.64507	7.93978	6.90493	6.68261	0.994383	1.18813	1.03327	1.14987	2.04589e-06	0.851004	6.05329e-05	0.240186	0.000498216
UQCRC1	5.97407	5.89458	5.72656	6.02989	5.75916	5.61176	5.23534	5.5345	5.64414	7.19279	7.32562	7.51924	7.17353	8.16907	6.52105	9.15317	6.45418	5.96832	6.53854	6.43146	6.16108	6.18804	6.08279	5.7385	6.03826	6.63401	6.01257	5.46826	5.78738	5.84975	5.47021	6.70224	5.77215	5.39094	5.6907	5.85574	5.71222	7.27522	5.77637	6.20281	0.92091	1.17289	0.931252	1.25948	2.09143e-06	0.00120936	0.00538355	0.0173522	0.000501844
CUL7	4.15381	4.80529	4.71315	3.99277	4.6094	4.75489	4.61765	4.12433	4.87725	4.78084	5.05961	5.20203	5.01257	5.14527	5.39232	5.93758	5.14731	4.71205	4.61765	4.0063	4.52482	4.44824	4.31904	3.84499	4.87725	4.13914	4.06609	4.66278	3.92695	4.72247	4.21723	4.65878	4.28318	4.5741	3.40735	3.17951	4.5165	5.1544	4.18137	4.31595	1.04647	1.19427	0.968819	1.2327	8.91712e-05	0.21861	9.86433e-05	0.548175	0.000508873
BANF1	7.0555	7.45401	6.90653	6.90641	7.03606	7.1914	6.86071	6.44725	6.84574	7.43763	8.26393	7.64321	7.61611	8.13324	7.42467	8.43166	7.16179	7.07649	7.2116	7.05094	7.27352	7.12836	6.59171	7.10371	6.90785	7.56094	6.77584	6.81031	7.08927	6.79181	6.88643	7.13812	6.86357	6.34731	6.71864	7.29737	6.96707	7.68764	6.88254	7.06716	0.985837	1.0878	0.973876	1.11698	6.65937e-05	0.458955	0.00437584	0.181271	0.000509044
AKR1A1	6.8835	6.84398	6.56879	6.70667	6.93522	6.472	6.46483	6.3411	6.94474	7.14873	8.03315	7.91833	7.71891	7.7952	7.02492	7.48824	6.40599	7.0247	7.35129	7.29774	7.2033	7.22207	6.83074	6.8999	6.98037	7.23141	6.64717	6.55949	6.13052	6.897	6.0706	6.97968	6.49649	6.23821	6.3579	6.73295	6.68454	7.39535	6.49587	7.07378	0.944974	1.04546	0.918303	1.13847	2.64772e-05	0.00297781	0.118667	0.000600112	0.000529216
COMT	5.51916	5.78057	4.45878	5.62264	4.01881	5.11061	5.5552	4.73606	5.75034	7.71788	6.29848	7.44849	6.50637	6.60689	6.27594	6.0581	7.52865	6.14568	6.07938	5.31904	5.6659	5.28281	6.04243	5.13709	5.3107	5.92647	5.79623	5.79986	6.04811	5.24489	5.25739	5.77847	5.70653	6.04832	5.71094	5.77689	5.17246	6.73183	5.70793	5.61778	0.92073	1.19831	1.01605	1.17938	2.73564e-06	0.085732	0.000370197	0.567494	0.000529929
SULT1A1	5.22843	5.36212	3.57289	4.16993	4.45154	4.19771	4.98504	4.08406	4.21335	6.73769	6.58646	7.94866	6.75702	6.4888	6.89203	5.08449	5.77689	5.2817	5.06695	4.54288	4.83542	4.25776	4.93734	4.9644	5.06134	4.14649	4.2765	5.41785	5.62117	3.56194	4.34554	5.18587	5.32517	4.38336	4.04701	4.98459	4.4739	6.39486	4.76361	4.67657	0.956663	1.36743	1.01861	1.34244	1.6227e-06	0.398579	6.40356e-05	0.74771	0.000530623
COMMD4	4.91552	4.62702	2.96347	5.33485	4.60407	5.45022	4.52356	4.62117	5.20516	5.77716	5.61265	5.26866	6.37903	6.25833	5.85649	7.00899	5.51728	5.49281	5.48543	4.18666	3.94205	4.95838	4.62352	3.95884	5.33664	5.77004	4.21023	4.61824	4.74255	3.63459	5.04789	5.37573	4.99413	4.53543	3.87873	5.52544	4.6939	5.90793	4.70586	4.71909	0.994662	1.25192	0.997197	1.25544	0.000593797	0.941416	0.00096605	0.966813	0.000533822
SIGMAR1	5.57471	5.17513	4.46074	5.38957	4.80219	5.15259	4.99955	4.83086	5.65392	5.64587	5.83365	7.34616	6.12122	6.16932	5.91289	6.03914	5.26903	5.32481	5.07125	4.89821	4.97774	5.26529	5.21723	4.24108	5.06953	5.26153	3.80116	4.7137	5.16229	4.99955	5.11894	5.28096	4.9855	5.03034	5.10518	5.0955	5.11547	5.96246	5.05466	4.867	1.05105	1.22508	1.03856	1.1796	5.50475e-05	0.260232	0.000779172	0.304873	0.000536954
TADA3L	6.14995	6.28633	5.6476	5.58976	5.61235	6.10371	6.23802	5.24679	5.94509	7.23554	7.42652	6.62921	6.73958	6.89191	6.55505	7.36606	6.50938	6.30743	6.17931	5.65363	5.99887	6.39815	5.68594	5.74658	5.97751	6.08194	5.2589	5.97062	6.31397	5.45385	5.17433	6.60555	6.23573	6.06781	5.87848	6.21004	5.86885	6.85118	5.99004	5.88676	0.996957	1.16383	1.01755	1.14376	8.52696e-06	0.91456	4.94178e-05	0.585477	0.000537161
AKR7A2	5.31723	5.13627	5.44394	5.94369	6.01903	5.13996	5.02813	5.64559	5.42291	6.1102	6.42122	6.52763	6.73295	6.5529	5.95815	6.17572	6.00428	4.39506	6.3726	6.16972	5.94509	5.83112	6.32048	5.81275	5.91743	6.52168	5.72547	4.87036	4.86641	5.0751	4.55827	5.65592	5.38509	4.11853	4.80219	3.69265	5.45519	6.09757	4.7805	6.06848	0.898938	1.00479	0.787759	1.27551	8.47095e-06	0.000916014	0.908661	2.72798e-05	0.000545035
TGDS	3.10601	2.87381	3.70377	4.07895	3.40599	2.43029	3.36877	2.96347	2.51854	3.16027	3.05311	2.34199	2.65076	3.34483	2.81558	3.11437	3.10266	2.81352	4.47054	3.14893	3.29278	4.32841	4.3067	3.40871	2.90304	3.90304	3.63807	3.24641	3.57894	3.53605	3.38128	3.85798	3.93263	4.27798	3.23419	3.37712	3.16107	2.93301	3.60251	3.71114	0.851779	0.790327	0.97073	0.814157	0.00270696	0.0511355	0.00234735	0.633134	0.000560124
MAP2K2	5.56651	6.0072	5.71287	5.27724	5.615	5.86443	5.06264	4.08491	5.6241	6.62834	6.86443	5.96185	5.46923	5.86938	5.58616	6.11187	5.04177	5.14405	4.66562	5.9305	5.37712	5.89312	5.09845	5.64414	5.11478	5.92552	5.20867	4.46532	5.0781	4.17393	5.07767	5.15745	5.0993	3.69042	5.09128	4.15137	5.42388	5.85301	4.66498	5.42866	0.999119	1.07817	0.859324	1.25467	0.000800533	0.984563	0.115634	0.00534916	0.00056646
PSMC3	5.38888	5.72656	4.88557	5.30378	5.44294	4.88557	5.03562	4.84348	5.16027	6.22612	6.2589	6.30305	6.02414	6.43563	5.68257	6.84624	5.8212	5.38301	5.76898	5.77795	5.61736	5.70543	5.88996	5.53076	5.08279	6.05463	5.53885	5.1819	4.97177	5.16551	5.35861	5.73796	5.24298	4.64443	5.01703	6.00113	5.18585	6.10899	5.25792	5.66297	0.915749	1.07876	0.928475	1.16186	1.45578e-05	0.00295687	0.019508	0.0248355	0.000573985
ALG8	4.15299	3.93734	3.84699	3.64039	4.42895	3.69711	4.0063	3.84197	4.60407	4.33628	4.63169	5.12267	4.30961	4.2854	4.39575	4.85449	4.80168	4.14405	4.00809	3.96717	3.98459	4.27873	5.06134	3.87873	3.85599	4.5292	3.68482	3.36737	3.38267	3.97085	4.09424	4.37365	3.80116	3.72683	3.51854	4.28466	4.01735	4.5424	3.83555	4.13874	0.970669	1.09753	0.926744	1.18429	0.00214703	0.505819	0.0382087	0.127506	0.000577618
TUBGCP2	5.74497	5.74658	6.04089	5.62585	5.86542	5.8339	5.81275	5.89772	5.80142	6.32391	6.28151	6.4002	6.38076	6.84386	6.55305	6.75742	5.92505	6.04658	5.6565	6.48462	5.89869	6.29609	6.13217	6.15137	5.732	6.34501	6.08704	6.05202	5.79701	5.84423	5.71973	6.13545	5.82043	5.6744	5.22419	6.05181	5.81884	6.39026	5.81326	6.08705	0.955936	1.04981	0.95502	1.09926	5.49849e-05	0.0168332	0.0409702	0.0512172	0.000580879
PSMB5	5.75409	6.01547	5.39712	4.94251	5.46401	4.91934	5.55275	5.70957	5.7666	6.69195	6.39111	6.43796	6.69516	6.66775	6.18903	6.92505	6.50526	6.00697	6.17333	5.44294	5.47086	5.03386	5.74927	5.0197	5.59634	6.02303	5.44062	5.78738	5.71177	4.97177	5.50938	6.67455	6.04111	5.84474	5.53823	5.37921	5.50238	6.50114	5.71757	5.55	0.991421	1.17138	1.03019	1.13705	9.7906e-06	0.795042	2.23564e-05	0.42519	0.000588861
NTHL1	1.85599	2.34483	2.83794	2.29866	2.66903	4.23726	4.27873	1.96717	4.95931	3.91839	4.50335	6.29444	5.56773	5.15015	5.55551	3.31759	4.13011	1.60881	4.40463	2.34483	2.26003	4.36597	3.55582	2.74846	2.59694	2.0036	4.33771	1.82375	2.27202	2.59455	1.87971	3.95233	1.65076	1.92979	1.88362	1.64155	3.04988	4.44956	2.1809	3.17978	0.959149	1.39933	0.685865	2.04024	0.00144548	0.799725	0.042703	0.0268874	0.00059146
ITM2B	7.5435	7.62899	6.22072	7.00293	7.31551	6.83542	7.90677	6.89797	6.82235	6.38405	6.86962	7.30515	6.63285	4.72846	6.30597	5.48059	6.808	6.67412	6.85885	6.42995	6.27519	6.8071	7.12402	6.40054	6.57788	6.10224	6.76805	7.50779	7.50072	6.90845	7.42291	7.9743	7.81647	7.91439	7.49081	7.45541	7.13046	6.35431	7.55458	6.59376	1.0814	0.963686	1.14572	0.84112	0.000117123	0.0177498	0.411313	1.01418e-05	0.000635444
REG1B	11.0321	10.927	9.9976	11.9674	9.44439	10.722	7.19052	10.476	9.10954	3.58256	4.26604	4.36807	4.97453	4.24108	3.67356	3.37851	3.75489	3.08066	12.7151	10.4828	11.7565	11.5423	11.4591	11.4119	12.5411	12.5855	11.1338	9.02627	6.42089	11.8327	9.24928	5.57046	5.48768	4.21568	9.51645	6.35244	10.0963	3.92443	7.5191	11.7364	0.86025	0.33438	0.640662	0.521929	9.23588e-12	0.00663908	3.66972e-14	0.00016642	0.000637508
PKD2	5.46336	4.85599	5.08576	3.49442	4.42358	4.79338	5.29094	4.57531	4.44029	2.70929	3.26153	2.87971	3.5008	3.72028	3.851	4.22342	4.42021	4.51791	3.6792	4.19377	4.43496	4.45549	4.22959	3.7939	4.05137	4.54473	4.48285	5.2589	5.09887	4.14731	4.35755	4.69933	5.19495	4.58616	4.69544	4.57289	4.71367	3.67602	4.7346	4.20732	1.12035	0.87372	1.12533	0.776415	0.000179197	0.0355499	0.0416484	0.00539397	0.000646245
COL14A1	5.68678	5.90087	4.43363	3.33628	5.37191	4.64731	6.32769	3.86691	0.0143553	-0.434403	3.20945	2.42492	1.98914	2.63227	1.99277	1.68257	4.52732	3.09424	0.321928	-0.152003	3.58256	-0.68966	-0.0740006	2.17951	2.6893	1.89142	0.15056	4.57713	6.31016	3.79286	3.73769	4.5008	4.75168	4.26454	4.9855	3.97545	4.39841	2.34648	4.54398	1.09996	3.99872	2.13324	4.13105	0.516392	2.05753e-05	0.000901189	0.0829681	1.59686e-05	0.000654663
ARHGDIA	6.38336	6.47768	5.30561	4.19456	5.99186	4.83845	5.36177	4.30889	4.31976	7.92309	8.0917	7.27901	6.78175	6.79857	7.12856	6.81877	6.27202	6.52168	3.09424	4.70155	2.46467	4.54473	4.62819	3.56194	2.70266	5.77162	4.0635	5.84298	6.6094	4.99232	6.05572	6.16892	6.55167	5.71973	5.65992	6.10098	5.24244	7.06835	5.96685	3.94812	1.32783	1.79031	1.51131	1.1846	2.65712e-08	0.0137251	1.18569e-06	0.000107784	0.000658062
PHC2	5.75435	5.19298	4.50843	5.10098	4.75809	3.75168	5.1177	4.42828	3.79909	6.58991	5.83036	6.45253	5.83542	6.54551	6.02813	6.90581	6.38491	6.08661	3.36597	4.23496	3.89918	3.65306	4.40327	4.67186	4.26303	4.63343	4.5656	5.17991	5.50367	4.42828	5.77241	5.76102	6.07682	4.79857	5.13832	3.85898	4.7124	6.29547	5.16866	4.18782	1.12526	1.50328	1.23421	1.21801	5.22003e-08	0.0683813	1.00639e-08	0.00310873	0.000660789
PATZ1	4.23726	4.10601	3.57652	3.33342	3.78346	3.19061	3.96901	3.21568	2.75489	4.86047	5.99932	4.72192	4.23343	5.39712	4.11437	5.62322	3.61941	4.34837	2.62994	4.26454	3.26303	3.59335	3.8166	3.64386	2.83996	2.54102	3.64847	3.79597	3.25701	3.91456	2.79701	4.14078	3.28983	3.14405	3.02148	3.98003	3.5741	4.76863	3.4823	3.36008	1.06369	1.4192	1.03637	1.36939	4.52057e-05	0.412401	0.000508748	0.63451	0.000660806
ATP5D	6.3918	6.26566	5.86567	6.4694	6.32859	6.01167	6.00787	6.24184	6.14078	6.92541	7.79999	7.87474	6.92362	7.11551	7.50112	7.87437	5.47086	6.23093	6.85823	6.50398	6.337	6.77109	6.62863	6.40429	6.68454	7.46842	5.96371	5.6893	5.81788	6.01458	5.92315	5.46793	5.81224	5.57592	5.95582	6.49857	6.19148	7.07962	5.86171	6.62443	0.934642	1.06871	0.884862	1.20777	6.08885e-05	0.0122392	0.154892	0.000378691	0.000666927
CSNK2B	5.67384	6.17552	6.10476	6.36194	6.02037	5.75328	5.91337	5.97292	5.32553	7.52262	8.18527	7.20672	7.0649	7.78549	6.47994	8.28392	6.00473	6.38612	5.71644	5.79286	3.82273	6.3025	6.16189	5.53325	5.31578	6.47768	6.18765	5.55612	6.04155	5.61677	6.14425	6.40242	6.03056	5.52199	5.84222	6.56727	5.92239	7.2133	5.96924	5.7012	1.0388	1.26523	1.04701	1.20841	3.8286e-05	0.450082	0.00105629	0.375454	0.000677386
LY6G5B	5.67384	6.17552	6.10476	6.36194	6.02037	5.75328	5.91337	5.97292	5.32553	7.52262	8.18527	7.20672	7.0649	7.78549	6.47994	8.28392	6.00473	6.38612	5.71644	5.79286	3.82273	6.3025	6.16189	5.53325	5.31578	6.47768	6.18765	5.55612	6.04155	5.61677	6.14425	6.40242	6.03056	5.52199	5.84222	6.56727	5.92239	7.2133	5.96924	5.7012	1.0388	1.26523	1.04701	1.20841	3.8286e-05	0.450082	0.00105629	0.375454	0.000677386
NDUFS7	5.66249	5.82248	5.00225	5.79883	5.36807	5.83618	5.35191	5.09677	6.02724	7.02126	7.05224	6.7658	7.26322	6.36545	6.45549	6.64443	5.23879	5.39335	6.31759	5.95838	5.59664	5.79805	5.93121	5.49474	6.39626	6.6094	5.97361	4.55827	4.94017	5.14812	5.06393	5.59813	5.16229	3.65764	5.09381	6.28466	5.5518	6.46667	5.05634	6.00843	0.924002	1.07627	0.84154	1.27892	6.73155e-05	0.0173143	0.106593	0.00258431	0.000678106
PALLD	8.06226	7.7366	6.69794	6.11915	6.83744	6.08513	8.08406	6.14649	4.37086	5.81147	4.97039	4.7447	6.0781	4.76235	5.14527	6.18804	7.83775	7.58143	4.1177	4.69432	4.11936	4.64674	4.37643	4.20477	4.37921	4.82579	4.91121	7.916	8.59092	7.33369	7.51159	8.20643	8.89427	7.75087	7.53528	6.51191	6.68222	5.90217	7.80566	4.47506	1.49321	1.3189	1.74426	0.756139	1.0463e-07	5.94102e-05	0.00255508	6.8557e-10	0.000680913
HMGA1	4.82477	4.852	4.83794	4.67694	5.14364	4.02237	1.15704	3.82477	2.9782	4.48607	7.24089	6.22632	6.71094	7.26594	6.53372	8.52038	6.22612	6.21936	4.28096	4.6565	4.38336	4.41278	4.64847	3.77189	4.01436	4.06005	4.4957	4	5.34483	4.44228	5.33485	5.08831	5.02326	3.36177	3.79909	5.82299	4.0353	6.60331	4.69082	4.30267	0.937858	1.5347	1.09021	1.40771	7.09711e-06	0.549181	1.47929e-05	0.205156	0.00068171
ORM1	2.72683	2.74416	2.80529	2.41414	0.298658	3.41278	1.32769	2.22651	1.9222	8.94134	4.67864	11.1405	10.0978	9.85601	10.0904	4.09255	2.70487	3.41278	3.27947	0.695994	3.54967	2.96901	2.87774	3.45286	1.82375	3.10769	0.0143553	2.49057	3.17313	0.536053	2.49313	2.95791	2.4489	3.7301	1.56071	0.275007	2.20869	7.22389	2.18506	2.41895	0.91308	2.98637	0.903309	3.30604	4.47975e-06	0.695867	0.0011271	0.691706	0.000686235
ORM2	2.72683	2.74416	2.80529	2.41414	0.298658	3.41278	1.32769	2.22651	1.9222	8.94134	4.67864	11.1405	10.0978	9.85601	10.0904	4.09255	2.70487	3.41278	3.27947	0.695994	3.54967	2.96901	2.87774	3.45286	1.82375	3.10769	0.0143553	2.49057	3.17313	0.536053	2.49313	2.95791	2.4489	3.7301	1.56071	0.275007	2.20869	7.22389	2.18506	2.41895	0.91308	2.98637	0.903309	3.30604	4.47975e-06	0.695867	0.0011271	0.691706	0.000686235
TMSB10	8.95117	9.13155	7.52818	8.02945	8.81673	7.55781	9.03867	7.41988	7.06878	10.0913	10.1709	8.98763	9.53173	9.35337	9.29264	10.2317	9.8769	9.76107	8.19653	7.50422	7.29103	7.12877	7.84235	7.14292	7.14006	8.08672	7.46467	8.78562	8.50922	8.16897	8.96431	9.48374	9.31291	9.03941	8.76785	8.88307	8.17136	9.69969	8.87946	7.53303	1.08474	1.28762	1.17874	1.09237	8.24049e-09	0.0521542	9.16505e-09	2.74097e-06	0.000697471
HSD17B10	4.61117	5.16189	4.68426	4.87823	4.84248	4.57592	4.74631	5.07339	4.41549	6.56621	5.95699	7.26501	6.15401	5.44526	6.06393	5.53294	4.98868	4.98413	5.57622	4.45549	4.25096	4.99186	5.17552	4.88753	4.63401	5.2724	5.29719	4.72792	4.72846	4.51728	4.91025	5.10811	4.58195	4.19535	3.67807	5.33378	4.77657	5.88413	4.64235	4.94902	0.965155	1.18895	0.938035	1.26749	4.21382e-05	0.312045	0.00489474	0.179525	0.000700898
ILVBL	5.16108	5.40939	5.30232	5.74631	5.54102	4.51665	4.83441	5.3733	5.5738	6.31252	5.71507	6.24717	6.46418	5.82706	5.22651	6.29939	4.9528	4.87971	5.79181	6.2149	6.40224	5.40259	5.62732	6.0581	5.85699	6.23055	5.54442	4.18745	4.53045	5.48607	4.07296	5.05311	4.82477	4.03474	5.05875	4.72955	5.27314	5.76938	4.66421	5.90321	0.893266	0.977328	0.790113	1.23695	1.2853e-05	0.00213813	0.577739	1.47692e-05	0.000717677
SPARCL1	7.78044	7.25814	6.77597	5.89045	7.27286	5.89263	8.10208	5.81224	4.50462	4.82579	4.29939	3.47768	2.96347	2.25399	3.21257	3.41549	7.8993	6.48446	6.6893	6.24622	6.4261	6.36772	6.95455	5.71315	5.53761	5.50557	6.48527	7.14098	8.34087	5.5549	6.80129	6.80632	7.98168	7.93003	7.25805	6.3443	6.58772	4.31468	7.12871	6.21394	1.06015	0.694355	1.14721	0.605254	0.000124844	0.386816	0.00837422	0.0158896	0.000721079
COX6A1	9.28302	9.26924	8.86022	9.46675	9.27482	9.05737	8.87744	9.14647	9.82407	9.87374	10.4135	10.0101	10.1648	10.6675	9.47046	10.9734	9.20636	9.06525	10.7054	10.2226	10.1749	9.47932	9.83731	9.68816	9.67361	10.2535	9.61346	8.71877	8.80445	9.01756	9.01528	9.82807	9.18921	8.27924	8.55079	8.23969	9.22882	9.98279	8.84923	9.96091	0.926504	1.0022	0.888395	1.1281	1.54968e-05	0.000446076	0.9326	7.73961e-05	0.000723816
ATXN2	3.89821	3.08746	3.84197	3.63807	4.05572	4.10182	3.31034	4.25626	3.95791	4.83441	5.51254	5.31578	4.35403	5.83744	4.59515	5.67976	3.84599	4.78398	3.50843	3.72465	0.0143553	4.15866	3.80529	3.77716	2.89336	3.24793	4.33342	3.76871	4.22188	4.1334	3.53232	4.23726	4.12433	4.26529	3.88655	3.3978	3.7942	4.97323	3.95195	3.2737	1.15899	1.51915	1.20718	1.25843	0.000528307	0.265388	0.0029628	0.14762	0.000739927
MRPS12	6.15157	6.37487	4.80271	6.44725	6.06824	6.32175	6.15137	6.47654	5.972	7.17941	7.46679	6.82757	7.4953	7.07264	6.70487	7.48961	6.59634	6.35966	6.82782	6.47298	6.23707	6.21237	6.32661	5.93664	6.55689	6.45105	6.13607	6.08215	5.98071	7.04691	5.57743	6.55964	6.04898	5.89603	5.62819	6.47832	6.08515	7.02135	6.14426	6.35083	0.958165	1.10558	0.967474	1.14275	0.000170698	0.184003	0.000924833	0.268036	0.000751163
WDR18	5.6427	5.7939	5.93357	6.00338	5.55182	5.7252	5.42291	5.80761	5.91145	6.24355	7.23256	6.06587	6.49681	7.03067	6.33163	7.47192	5.73796	5.56407	5.62176	5.96047	5.27724	5.32409	5.36982	5.02857	5.86443	6.13402	5.60763	5.34518	5.4614	5.02281	5.55305	5.43196	5.50367	5.52795	5.49985	6.01547	5.75473	6.4639	5.48459	5.57645	1.03197	1.15914	0.983528	1.17856	5.33207e-05	0.207764	0.00273664	0.542094	0.000758303
TUBB3	5.86962	6.38664	5.24413	5.26866	5.84825	4.82018	6.14037	4.75969	5.36001	7.38836	6.68384	6.62702	6.79025	8.07655	6.42391	9.06827	7.03045	6.77255	6.04789	5.50779	5.80193	5.33271	4.72247	4.82273	5.30049	5.58286	5.43263	5.88191	6.52231	5.39403	6.33163	6.06134	6.0365	5.81941	5.51854	5.73064	5.52195	7.2068	5.92181	5.39461	1.0236	1.33593	1.09773	1.21699	4.94989e-07	0.597931	3.35144e-05	0.0118753	0.000762033
SMG5	3.7366	3.6427	1.25701	3.62994	2.73985	3.92695	3.43162	3.13422	0.575312	4.75596	4.72683	4.20477	4.03738	4.43763	4.77452	5.43062	4.37295	4.32193	4.54164	1.43829	1.91839	2.9982	1.51096	1.59932	4.17792	1.774	3.73877	3.47768	2.77821	3.60644	1.38405	3.95606	3.58015	3.93734	1.10434	3.10601	2.89713	4.56251	2.99225	2.63305	1.10029	1.73278	1.13642	1.52477	0.00151966	0.651467	0.000435561	0.519151	0.000771889
KEAP1	4.57531	3.95699	2.78241	4.15381	3.99548	3.38543	4.1102	3.56803	3.53481	4.71864	5.27798	5.02104	5.75782	5.4489	4.49378	6.28614	4.93263	4.37365	2.34199	3.16027	2.22033	3.85898	1.72247	3.34767	1.94486	4.32553	3.23113	3.6837	4.67864	3.38681	1.33342	4.20555	3.94767	3.94111	3.86987	2.26903	3.78472	5.14562	3.47953	2.90591	1.30242	1.77074	1.1974	1.47882	1.16653e-05	0.0218229	1.3161e-05	0.227954	0.000786351
DPAGT1	5.05658	5.12309	4.8679	5.60466	5.55367	5.07682	4.49761	5.15218	5.66562	5.70625	5.80116	6.50811	5.57803	5.58045	5.28392	5.91193	5.26941	5.27724	5.46923	5.58466	2.82171	5.33664	5.23036	5.15381	5.34767	5.13217	5.17193	4.60822	4.9279	5.29829	5.07596	5.23189	5.10434	5.24489	4.97407	4.67638	5.17757	5.65739	5.01577	5.02757	1.02983	1.12527	0.997652	1.12792	0.0424782	0.632282	0.0590924	0.968256	0.000789095
PEBP1	5.26641	5.31397	5.70819	5.29793	5.58946	5.20516	5.32553	5.01748	6.13134	6.33396	5.39438	7.68264	5.65764	7.27817	6.88313	7.56499	5.62059	4.69988	5.05137	5.72165	5.52105	5.81558	5.83542	5.39815	5.63052	5.63691	5.78346	4.79077	4.92552	4.55152	4.47249	4.88411	4.66448	5.72629	4.75596	4.07553	5.42839	6.34615	4.76074	5.59934	0.969468	1.13337	0.850232	1.33302	7.37041e-05	0.235453	0.0570163	0.000150221	0.000790917
APOM	3.64039	3.80632	4.39506	3.92505	3.57168	4.31179	2.39232	3.926	3.69933	7.77248	4.23802	9.31924	7.57266	8.37738	7.99181	4.64559	3.92315	3.92884	4.65592	1.74846	1.87971	2.47249	4.04527	3.71699	4.19535	4.24489	2.07724	3.45286	3.28096	2.88947	4.1102	4.19456	2.35896	4.26078	1.5656	1.91839	3.74088	6.4188	3.11464	3.22626	1.15951	1.98955	0.965404	2.06085	2.59098e-05	0.252042	0.00136077	0.830223	0.000800113
CPSF1	2.12763	1.92979	4.56071	4.50906	2.91265	2.63691	4.07039	3.16027	3.05137	5.23113	5.24603	5.00988	5.21412	6.30506	4.99141	6.82018	4.32625	3.12598	2.35332	2.63459	2.60644	2.72683	4.60763	2.50843	2.78241	2.91456	3.69933	3.14078	4.45483	3.33485	2.59216	3.37573	2.01792	3.9514	2.30743	4.27501	3.21764	5.14112	3.27224	2.98151	1.0792	1.72434	1.09751	1.57113	4.40581e-05	0.565442	0.000115769	0.446978	0.000804968
MPDU1	1.53107	1.65076	1.15704	1.58015	2.488	1.1635	1.23266	1.25701	2.44361	4.2765	3.00899	5.25399	4.88753	4.21801	5.27538	4.6017	1.48543	2.02857	1.9222	1.35614	3.6837	1.5656	3.94953	2.10098	3.8268	2.75275	0.895303	1.60407	1.57531	3.21723	1.60881	2.38681	1.65992	1.04963	1.34483	1.63691	1.61153	3.8929	1.78706	2.45033	0.657679	1.58872	0.729313	2.17838	9.70877e-05	0.0631029	0.0291929	0.149923	0.000810438
SLC35A2	3.45418	1.30451	1.4957	2.62059	2.95233	4.0993	3.48414	3.96993	2.10769	3.36457	3.98459	4.19928	4.1127	3.85	4.71589	3.68257	3.93923	4.1643	1.16993	4.33485	2.41414	2.0072	1.8679	5.04089	3.53107	2.93168	1.84398	1.85599	0.815575	3.22497	3.23419	3.97911	2.32193	3.47249	1.852	1.79909	2.83204	4.00146	2.50615	2.79352	1.01379	1.43241	0.897131	1.59666	0.0149761	0.94475	0.0153443	0.60651	0.000813707
SLC5A6	2.58496	4.13504	4.48543	4.14893	3.59813	2.54597	4.28614	1.68257	3.91073	4.72738	5.56224	5.90376	5.30268	5.2211	5.46401	5.74012	4.21801	4.28021	4.39985	3.86987	4.14568	3.81455	0.765535	4.46858	3.96625	4.55582	2.22033	4.03122	4.15218	2.67582	4.03122	4.08576	3.46074	1.74846	2.71589	5.03562	3.48643	5.15772	3.54855	3.5785	0.974274	1.44131	0.991631	1.45348	0.00227455	0.864964	0.0038971	0.956281	0.000823262
NDUFA2	5.76792	5.61088	5.29976	5.65535	5.32445	5.25701	5.62527	5.34731	6.27072	5.97613	6.90304	6.2034	6.39917	6.75061	6.06307	7.45935	5.82909	5.86468	7.06523	6.40786	6.19318	5.65821	6.70612	5.63604	6.52966	6.38405	5.78346	5.3505	5.49921	5.37712	5.35014	6.04592	5.60555	5.79675	5.23611	5.6761	5.57318	6.38317	5.5486	6.26265	0.889909	1.01925	0.885984	1.15041	9.4839e-05	0.00284497	0.631726	0.0014159	0.000828467
PSMD3	5.96417	5.45681	5.06393	5.88387	5.69404	5.81429	4.83643	5.74389	5.65105	6.62147	6.81839	6.32499	6.43029	6.96809	6.56773	7.57977	5.99367	5.82579	5.3505	5.63633	5.57471	5.68454	5.57137	5.51633	5.78712	6.16852	6.17652	5.63198	5.37086	5.7148	5.3579	6.27034	5.56986	5.74524	5.56102	6.24755	5.56761	6.57002	5.71884	5.71844	0.973624	1.14892	1.00007	1.14884	1.72742e-05	0.35642	0.000575193	0.997849	0.000831038
IRS4	0.641546	1.02857	0.367371	1.36177	1.3505	1.64616	0.903038	1.34483	0.378512	1.26303	3.10769	1.17632	2.04264	2.6017	2.52105	2.32769	2.1177	0.887525	1.3505	1.04963	2.32481	3.14893	1.38405	1.16993	1.14405	0.807355	1.17632	0.356144	0.895303	1.79909	0.226509	0.765535	0	0.333424	1.12433	1.07039	1.00248	2.00504	0.73008	1.50617	0.665578	1.33121	0.484725	2.74633	0.000981374	0.104669	0.175119	0.0240643	0.000839898
SMARCA4	5.10308	5.33307	4.58736	4.20477	4.75114	4.57592	4.53667	3.76341	4.32481	6.06091	6.36737	4.8885	5.82222	7.68902	5.36807	8.7127	5.88338	5.66903	3.41684	2.93546	2.40054	4.22574	4.56255	4.34483	3.90014	4.48671	4.16912	4.46923	4.68762	3.90689	4.62527	4.8674	4.90063	4.82579	4.31542	4.65535	4.57558	6.27347	4.58373	3.82688	1.19564	1.63932	1.19777	1.36864	1.07416e-06	0.0219514	8.91174e-05	0.0132915	0.0008477
IDH2	5.06738	5.30561	4.67469	5.39985	5.03694	5.25058	4.71094	5.69655	5.10643	4.90689	6.17433	6.81826	6.21471	6.89312	5.77241	7.77643	5.23304	4.77979	5.9644	5.52888	5.33521	5.824	6.65435	4.98094	6.05853	6.65105	5.59664	4.59156	4.30305	5.36107	4.13996	5.10894	4.21645	4.01257	4.92315	4.35966	5.13878	6.06322	4.55738	5.84378	0.879358	1.03755	0.779869	1.33042	6.49043e-05	0.00491846	0.5739	7.80438e-05	0.000855624
TOE1	1.61353	3.37573	1.57531	3.28392	2.31034	1.60407	3.01436	3.51602	3.28244	1.30451	3.67129	2.94486	4.12019	4.1643	4.2817	3.50208	2.62761	3.02857	4.29131	4.19849	4.05745	3.47119	3.6893	3.87283	1.20163	2.70929	3.47768	3.23113	3.10434	1.70929	0.687061	0.555816	0.687061	0.275007	0.575312	0.594549	2.61952	3.2939	1.26884	3.44102	0.761264	0.957246	0.36874	2.59599	0.000157308	0.0722601	0.74873	0.000502034	0.000868337
CSDC2	1.02148	0.765535	1.68706	2.35614	1.57046	1.99277	-0.0892673	2.56071	1.64616	1.73552	1.39506	2.29866	2.38957	2.72247	2.38957	1.04264	2.97269	2.12102	3.83592	2.08746	2.30159	4.15947	4.31542	2.02148	1.42223	3.31759	4.45022	0.286881	1.69599	1.48027	0.475085	1.07039	-0.0588937	0.704872	1.45418	1.29866	1.50123	2.11858	0.934159	3.10127	0.48407	0.683133	0.301218	2.2679	3.55156e-05	0.00379629	0.0389968	0.00013561	0.000873976
QPRT	4.10601	4.65935	4.72738	4.8802	4.72683	4.71205	4.61941	4.75275	5.4353	6.9712	5.25512	7.08279	5.96486	5.93664	5.40259	4.92552	4.59872	3.88557	5.85748	5.51065	4.75862	5.28503	5.37573	4.90881	5.40973	5.59036	4.62176	3.50462	3.68482	4.32481	3.83188	3.81967	1.65992	4.34554	3.57894	4.63459	4.73547	5.55811	3.70942	5.25758	0.900695	1.05716	0.705538	1.49838	3.69513e-05	0.00965928	0.436539	0.000169991	0.000874504
CTRC	10.9068	10.8506	11.7911	11.8827	11.5876	11.7867	10.2192	12.0243	12.2496	1.84398	3.26303	4.18982	4.28021	5.1981	3.98732	5.02237	4.19928	3.45022	12.0113	12.2275	12.3324	12.2686	12.6912	12.1367	12.229	12.169	12.1751	7.19967	7.80903	11.8419	9.45564	5.42861	5.64501	4.82579	11.0453	5.85773	11.4776	3.93715	7.67874	12.249	0.937027	0.321427	0.626889	0.512734	9.89686e-14	0.00419993	4.46833e-14	6.81858e-05	0.0008889
HRG	3.3505	3.47897	2.90689	3.8268	3.88655	4.29131	2.41684	4.60763	3.84298	7.89664	5.45878	9.23115	7.83624	8.53726	8.51511	2.99095	3.34056	3.7148	4.39438	4.0505	4.18507	3.50462	4.04002	3.73769	2.80941	4.34341	3.86987	2.92029	1.29278	3.7366	3.36737	0.823749	2.5008	3.03738	1.96717	4.26978	3.62316	6.39128	2.65733	3.88166	0.933405	1.64653	0.684584	2.40515	3.97268e-05	0.366605	0.00955728	0.00881432	0.00089362
PCK2	4.20555	3.95699	3.76977	4.29131	3.94392	4.0365	2.30451	3.14568	5.20046	5.20006	5.24108	7.27603	5.6605	6.81211	6.31687	4.0993	3.8748	3.25248	4.64559	5.0365	4.96162	4.02237	4.82883	4.99594	5.05528	4.38819	4.58135	3.52732	3.39506	3.82375	1.79494	4.05485	1.77821	2.17632	3.32337	3.80941	3.87274	5.30369	3.07591	4.72396	0.819808	1.12272	0.65113	1.72426	8.97105e-05	0.00976019	0.236752	0.000108379	0.000894184
KIF22	1.45418	1.22033	1.48027	1.1177	1.53605	1.58976	0.536053	1.5509	1.91073	1.42223	2.82171	1.64155	2.34199	2.60407	2.12102	3.7845	2.0072	1.19535	1.81967	1.85599	1.69153	2.14405	1.04963	0.978196	1.83996	1.65992	1.74416	0.632268	1.1177	1.62761	0.443607	0.748461	1.22651	0.847997	1.23266	1.32769	1.37733	2.21551	1.02272	1.64257	0.838522	1.34881	0.622636	2.16629	0.000270448	0.163508	0.0690357	0.00327446	0.000897702
UBC	10.0762	10.0388	9.45012	10.0983	10.0201	9.99141	10.0987	9.97548	10.4477	10.5773	11.1654	10.1177	10.7478	10.361	10.5769	10.4587	10.5663	10.7469	10.4551	10.7492	10.8966	10.3871	10.7728	10.1864	10.2988	10.4854	10.6216	10.0268	10.0994	10.0674	10.3906	10.208	10.2693	10.2961	9.76954	9.96213	10.0219	10.5909	10.121	10.5392	0.950912	1.0049	0.960322	1.04642	1.57342e-05	0.000406478	0.684607	0.000805734	0.000925727
ACOT7	4.69822	5.55704	4.78188	4.95931	4.0505	4.14731	5.38578	4.82069	4.3147	6.30579	5.87701	6.23343	6.88093	5.69877	5.78424	6.16269	5.3505	5.24336	5.16672	5.05355	4.08576	4.07296	4.14486	3.24184	4.49442	5.37747	4.59932	5.01569	4.20085	4.51159	5.38957	5.40088	5.51065	4.98732	4.75328	5.42995	4.74616	5.94853	5.0222	4.47077	1.0616	1.33054	1.12334	1.18445	1.43034e-05	0.343741	7.61139e-05	0.0585852	0.000927966
PNLIPRP2	10.613	10.8701	8.06625	11.4343	11.1838	11.2415	5.53885	11.479	11.7976	3.21878	2.83188	3.90881	1.80735	4.53543	2.24184	4.76394	2.16672	1.26303	11.751	8.96734	11.7494	11.6673	9.49183	8.77758	11.7343	11.7027	8.5697	7.06878	7.37938	11.2147	8.62907	4.49378	4.27277	3.83693	10.4981	5.50208	10.2472	2.97087	6.9884	10.4901	0.976838	0.283206	0.666188	0.425114	2.99785e-09	0.778943	2.86031e-09	0.00364519	0.000928628
MPST	4.79442	5.22997	5.45022	5.48317	5.35579	4.96809	4.34341	5.05528	5.65793	5.17313	5.39643	7.0899	6.7148	6.27929	6.20242	5.17033	5.38716	5.58767	6.01413	5.88313	6.03188	5.06652	5.69599	5.5472	6.20555	6.35773	5.84021	4.47119	4.59872	5.49825	3.85499	5.09424	4.21878	5.23304	4.97957	4.07895	5.1487	5.88901	4.66975	5.84915	0.880247	1.00681	0.798364	1.2611	3.96588e-05	0.00171916	0.883532	8.90424e-05	0.000931492
STX5	4.24565	3.89918	4.40122	4.01436	4.46989	4.23189	3.88655	4.59096	4.35685	4.66221	5.4121	4.32984	4.61353	4.53232	4.83086	4.96625	4.52042	4.52482	4.17871	3.45286	3.74308	4.41549	4.3875	3.82069	3.17473	5.0054	4.65935	3.93452	3.43962	4.67864	2.79077	3.66221	3.97361	4.16027	4.16832	4.04002	4.23295	4.71026	3.872	4.09309	1.03417	1.15078	0.945984	1.21649	0.00315443	0.523367	0.0142966	0.416782	0.000942865
SIAH2	3.86493	3.77821	3.30597	3.80632	3.64501	3.83188	4.21412	3.48543	3.13422	4.28392	5.38336	5.29536	4.49953	5.17672	4.63633	5.51759	4.30086	4.71918	3.91839	3.47508	2.61353	3.70044	4.70099	3.46336	1.73118	3.83794	3.00899	4.09677	4.30961	3.34625	4.27277	4.53792	4.09592	4.01703	3.55336	4.20398	3.67401	4.86809	4.04818	3.38332	1.08592	1.43885	1.19651	1.20254	1.51683e-05	0.353111	0.000323817	0.0478719	0.000949364
CYP2A7	2.5509	1.66448	2.23879	3.62877	3.03034	3.86592	3.33914	0.613532	3.20633	6.90545	3.22188	9.12492	6.17652	9.68989	8.45039	4.16912	3.37295	3.58616	2.23879	2.76765	2.34483	2.52356	1.78241	2.82985	3.05485	1.59932	2	0.722466	3.71809	2.28392	3.29278	1.18903	0.807355	4.04876	1.5509	2.19849	2.68202	6.07748	2.20131	2.34903	1.14176	2.58723	0.937116	2.76084	1.23133e-05	0.398429	0.000636955	0.745809	0.000960456
HSD17B6	2.32481	-0.862496	0.0840643	-1.18442	2.26003	0.400538	2.66676	1.87578	2.28096	5.9486	2.31904	8.40126	6.48172	6.88056	6.8632	2.42223	3.40463	2.38128	-2.05889	0.933573	1.20163	-0.152003	0.0143553	1.36177	-1.4344	-1.64386	-0.68966	1.97453	-0.810966	-0.234465	2.01078	2.67582	3.83491	-1.05889	1.45943	-2.05889	1.094	5.01139	0.865806	-0.274165	-3.9903	-18.2787	-3.15797	5.78813	4.45663e-06	0.0530261	2.26373e-05	0.165272	0.000967973
PSMB3	5.99209	6.23783	5.76739	5.82451	6.06523	5.65076	6.12412	5.54009	5.59604	7.54944	7.91157	7.29976	7.71273	7.51798	6.67807	8.19564	6.86307	6.53776	5.88753	5.80658	5.27501	6.10622	6.2604	5.28429	5.89215	6.20006	5.45385	6.01837	6.44659	5.21101	6.44559	6.83517	6.35332	5.89627	6.03914	7.22333	5.86645	7.36289	6.27431	5.79623	1.01211	1.27029	1.08248	1.1735	6.88549e-08	0.648069	3.63662e-06	0.0543635	0.000969519
RNASEH2A	2.7761	3.07211	1.77821	2.94111	2.34199	2.22342	1.76977	2.06005	2.06005	2.96901	3.24336	4.3875	5.38612	4.82069	3.49442	6.03804	3.78869	3.50589	2.30451	1.46989	1.62293	3.20477	3.14893	3.26003	3.91073	4.6792	3.69265	2.63691	2.08746	1.73985	1.58976	1.51602	2.24184	3.89336	3.65992	1.54102	2.33587	4.18152	2.32291	3.03263	0.770245	1.37885	0.765972	1.80013	0.000292888	0.0918702	0.0343117	0.145961	0.000974825
BHMT	1	0.659925	1.63691	0.321928	0.815575	2.14405	0.613532	0.978196	0.963474	5.08661	0.464668	7.00056	4.95838	5.22304	5.19417	0.831877	1.13093	1.53605	0.594549	0.475085	0.286881	0.831877	0.464668	1.22033	0.815575	0.555816	-0.217591	0.111031	0.411426	0.555816	-1.08927	0.238787	0.111031	-0.0439433	0.895303	-0.286304	1.01484	3.49181	0.100431	0.558577	1.81684	6.25126	0.179798	34.7682	1.94441e-05	0.0627062	0.00280178	0.0638626	0.000976267
CTSK	6.82706	6.37938	5.19889	4.16189	6.14507	5.11811	7.78077	4.76447	3.08916	2.27501	2.42492	2.50589	3.15056	3.07039	2.848	2.48543	6.32103	6.25418	2.80116	2.98003	2.30451	2.53854	3.23419	2.65992	2.20789	3.35473	1.83188	6.3505	6.50938	5.39712	5.83769	6.78777	7.29471	6.91301	5.63778	3.82782	5.49609	3.48171	6.06175	2.65698	2.06854	1.3104	2.28144	0.574374	1.94916e-06	3.97796e-05	0.16311	1.48626e-07	0.000990501
PPP1CA	5.62264	5.79883	4.55459	5.41515	5.57984	4.89191	6.06005	4.9982	5.1534	7.21169	8.25541	7.25588	7.6674	7.22747	7.14415	7.59954	6.46271	6.71603	5.98299	5.14241	3.83693	5.76924	5.92125	4.63749	4.51475	5.92196	5.18706	6.48736	6.33468	5.53823	6.27445	6.81813	6.44874	5.63372	5.59544	7.13227	5.34162	7.28225	6.25145	5.21268	1.02474	1.39703	1.19928	1.16489	2.95763e-08	0.672727	4.97145e-06	0.00454127	0.000990949
NDUFB7	5.8846	5.62293	4.76818	6.02525	6.13463	5.88118	6.13011	5.59395	6.49057	6.7343	6.57713	6.51523	6.85112	7.02868	6.25739	7.36484	6.03914	5.88753	6.42459	6.82629	6.92979	6.38232	7.0663	6.5331	6.95722	6.58301	6.27016	5.96139	5.90231	5.68874	5.42928	6.142	5.78842	5.33342	5.15866	6.39729	5.83682	6.58393	5.75573	6.66364	0.875921	0.988037	0.863751	1.14389	2.2609e-05	0.000452423	0.671729	4.45708e-05	0.00100376
HPGD	6.47346	6.68496	6.90485	7.12133	6.62176	6.67327	6.45549	6.61353	7.48816	6.78149	7.48406	7.20477	6.74268	7.1812	6.96947	7.24869	6.45516	6.5089	6.80787	7.13062	7.29379	6.60006	5.76421	7.10276	7.06275	6.86703	6.53823	6.30305	6.35544	6.32697	6.10245	6.37764	6.35403	6.64241	6.67356	6.61383	6.78187	6.95294	6.4166	6.79637	0.997866	1.02304	0.944121	1.08359	0.0191258	0.940181	0.430954	0.0361147	0.00101251
CPA3	6.39917	5.5735	5.37782	4.87431	5.62264	4.55766	5.9397	5.3906	5.10852	-1.152	1.45418	1.29866	0.344828	-0.0892673	1.71809	2.66676	3.11936	1.63691	5.63952	5.76739	5.40599	4.9542	4.52795	5.31034	5.03122	4.73877	4.32553	4.48671	4.71534	4.8525	3.85997	3.76022	3.9991	0.298658	4.51475	3.61117	5.4271	1.22195	3.78871	5.07788	1.06877	0.240641	0.746122	0.322522	1.45932e-09	0.176332	4.5828e-07	0.017973	0.00101883
GPSN2	5.55397	5.55551	5.25965	5.50653	5.56133	5.15745	5.27389	5.17592	5.56499	6.57607	6.74806	6.55167	6.224	7.05853	4.88947	8.02436	4.95047	5.37434	3.75382	4.40395	2.05658	5.08746	5.14527	4.93216	4.95931	5.0343	4.82069	4.94533	5.09381	3.88753	4.32048	5.06134	5.0993	3.72247	5.15502	4.9644	5.40103	6.26633	4.69441	4.46595	1.20938	1.40314	1.05116	1.33485	0.000101816	0.0142628	0.00176025	0.560167	0.00102221
ATP5J2	6.74066	6.64241	5.16832	6.02237	6.34447	5.93617	6.25682	5.83137	6.52466	6.96463	7.90256	7.21713	8.21965	7.4776	7.16932	8.4939	7.21607	7.35235	7.3565	6.40667	6.54086	6.19535	7.3805	6.45582	6.34997	6.90857	6.87787	6.51759	6.23534	5.61235	6.19928	7.90665	6.70694	6.34359	5.85723	6.58616	6.16303	7.55702	6.44057	6.71912	0.917237	1.1247	0.958543	1.17335	2.65512e-05	0.0213489	0.00202373	0.301358	0.00102568
CHRNB4	6.02791	5.72137	6.07852	6.03452	5.99594	6.06156	6.04592	6.10203	6.00921	6.16792	7.05257	6.78136	6.44791	6.49761	6.48816	6.57334	6.31615	6.02835	5.45319	5.7211	6.05723	5.9404	4.33842	6.03826	6.32517	6.15947	4.55888	5.90497	5.88069	5.84423	6.44311	6.15805	5.89482	5.92339	6.01881	5.94322	6.00855	6.48371	6.00125	5.62135	1.06888	1.15341	1.06758	1.08039	0.00103895	0.126968	0.00421715	0.141871	0.00102708
SSSCA1	5.25285	4.91552	4.97269	4.51665	5.20594	5.07938	4.65421	4.0365	4.17712	5.13093	6.46418	5.44128	5.64414	5.56499	5.50716	5.904	5.41244	4.85	5.21839	5.52763	5.4522	5.46923	5.12681	5.06091	5.6985	6.2817	5.14731	4.68145	4.67129	5.50621	4.92742	4.73227	4.89918	4.50906	4.40531	4.91743	4.75676	5.54657	4.80551	5.44252	0.874	1.01912	0.882957	1.15421	0.000119284	0.00274345	0.606819	0.00142517	0.00105133
DCI	5.10643	5.10056	5.14893	5.58736	5.32193	5.45516	4.8268	5.15543	5.66732	6.20477	5.57259	6.60733	7.24222	6.16672	5.81173	6.42928	5.06221	4.57107	6.11936	6.22149	6.08087	5.92742	5.94767	5.15137	6.0691	6.01212	6.05398	4.82528	4.96301	5.30779	4.37573	4.8846	4.45418	4.93074	4.73335	4.90785	5.26333	5.9631	4.82028	5.95371	0.884042	1.00158	0.809627	1.23709	1.53688e-05	0.000125527	0.974616	4.67644e-07	0.00105978
PCSK1	4.07382	5.40565	3.74201	3.61824	3.86888	5.05745	4.48414	3.96162	2.64386	3.01257	2.4957	1.44361	2.37016	0.367371	2.38128	0.970854	2.40871	2.1635	3.12928	3.80012	4.04177	3.13914	2.88362	2.77189	3.60407	3.55213	2.73335	4.87283	4.20711	3.2555	3.01614	3.55827	5.23993	2.93546	3.55336	2.25399	4.09507	1.95708	3.65473	3.29504	1.2428	0.593948	1.10916	0.535493	1.85777e-05	0.0215599	0.000782371	0.328062	0.00108775
GANAB	7.10884	7.26931	6.49617	6.56803	6.77175	6.68299	6.75422	5.83264	6.10497	7.14649	8.17158	7.47484	6.88972	7.89227	7.35173	8.61666	7.38647	7.29223	5.46303	5.82375	5.54319	6.48832	6.07575	5.98345	5.72982	6.79064	6.1981	6.61456	6.91731	6.01123	6.51775	7.47573	6.97682	6.76752	6.34465	6.3185	6.62099	7.58022	6.66045	6.01067	1.10154	1.26113	1.1081	1.13809	7.60526e-07	0.00974989	4.56324e-06	0.00585306	0.001109
C19orf50	6.29957	6.30779	5.33985	6.11103	5.92172	5.76792	6.0676	5.87725	5.88972	6.82209	7.00304	6.97682	6.7362	6.37156	6.13134	6.42677	6.08279	6.34323	6.20203	5.98162	6.06415	6.2034	6.08598	5.90761	6.04854	6.46891	5.88411	6.02436	5.96278	6.25418	6.01525	6.00876	6.30579	5.8802	5.81634	6.06134	5.95361	6.54376	6.03656	6.09404	0.976956	1.0738	0.990567	1.08402	0.000134498	0.242413	0.00343571	0.481885	0.00111543
MLF2	4.29131	4.75221	4.92362	4.99141	4.77768	3.38267	4.30743	4.15785	4.40599	5.78136	5.40088	6.07103	5.28392	5.22843	5.17632	5.46238	4.55827	4.17871	4.03386	4.8679	4.86592	4.81096	4.22805	4.30597	3.849	4.25096	4.49697	3.82985	4.42358	4.7447	4.41075	4.59395	3.52356	3.79077	3.15056	4.8515	4.44335	5.23792	4.14658	4.41218	1.00707	1.18715	0.939804	1.26319	0.000634315	0.882426	0.00234974	0.271746	0.00111933
C6orf47	2.67582	2.50589	2.22342	2.93734	2.61353	3.14078	-0.304006	4.28244	2.49057	3.72901	3.78136	4.06953	3.05658	3.20789	4.38267	3.70155	3.82782	2.45943	1.32193	2.59455	1.9855	2.51349	3.32625	3.27798	2.45418	3.9855	2.89142	2.98185	3.39917	1.63691	2.43829	1.79909	0.464668	0.516015	2.27501	2.70708	2.50731	3.57954	2.02423	2.70564	0.926696	1.32299	0.748152	1.76834	0.0108586	0.685869	0.0162337	0.133063	0.00112274
GPI	7.49394	7.27352	6.85487	7.03298	6.93593	6.78398	6.56178	7.03078	6.92612	8.6601	8.41193	8.47094	7.88801	7.72928	7.78731	7.64976	7.52709	7.80226	6.0433	6.75982	6.23592	6.60792	6.68004	7.03199	7.18616	7.1818	6.6837	7.26735	7.11239	6.66789	7.10852	7.84693	7.70446	6.23036	6.78829	7.42114	6.98821	7.99185	7.12748	6.7123	1.04111	1.19063	1.06185	1.12127	1.03749e-06	0.102363	4.58282e-06	0.07125	0.00112356
LOC100133951	7.49394	7.27352	6.85487	7.03298	6.93593	6.78398	6.56178	7.03078	6.92612	8.6601	8.41193	8.47094	7.88801	7.72928	7.78731	7.64976	7.52709	7.80226	6.0433	6.75982	6.23592	6.60792	6.68004	7.03199	7.18616	7.1818	6.6837	7.26735	7.11239	6.66789	7.10852	7.84693	7.70446	6.23036	6.78829	7.42114	6.98821	7.99185	7.12748	6.7123	1.04111	1.19063	1.06185	1.12127	1.03749e-06	0.102363	4.58282e-06	0.07125	0.00112356
RRP9	5.83264	5.55367	5.8846	6.17513	5.0063	5.76261	5.67243	6.36159	6.29149	6.23247	6.59991	6.37226	6.53761	6.5108	5.90713	6.8062	5.98482	5.82375	6.41397	6.11374	6.09402	6.26828	4.8953	5.90857	5.76129	6.52231	4.70708	5.65992	5.76474	5.98527	5.87823	6.08236	5.63575	5.38024	5.59096	5.94392	5.83783	6.30833	5.76905	5.85384	0.997265	1.07764	0.985515	1.09348	0.0498545	0.950825	0.0794693	0.713385	0.00112771
JARID1C	5.07168	4.54226	5.42761	1.67356	3.61471	1.852	4.50526	2.65764	4.42895	5.56529	6.01257	5.16027	4.75275	5.42122	5.63778	5.59246	5.23573	5.45878	2.03914	2.18587	2.14405	3.99277	3.74416	4.02148	3.33628	2.53107	3.62293	4.64674	4.41616	2.80323	4.43363	5.18547	4.21568	5.27389	3.88069	4.34696	3.75263	5.42632	4.35583	3.06864	1.2229	1.76831	1.41947	1.24576	4.06984e-05	0.222681	7.68255e-07	0.00310428	0.001138
RGS2	5.30342	5.02326	5.41752	5.55121	5.44029	4.13504	6.56834	5.90905	2.29572	6.26885	3.38267	0.669027	3.20163	2.86987	2.0321	3.14241	5.23458	3.70819	7.94585	2.82375	3.62994	3.41684	7.35852	2.79494	3.76022	7.5373	5.54751	5.73579	6.09233	5.70321	6.69014	4.80632	6.69627	6.86009	5.06091	4.65821	5.07154	3.38992	5.81148	4.97943	1.0185	0.680786	1.1671	0.583316	0.0165774	0.912094	0.0953464	0.292931	0.00114667
RGS1	4.51286	4.03386	4.84147	3.86592	4.26828	3.90785	4.32337	1.60407	0.790772	3.47508	4.04002	3.56925	4.20555	1.5008	2.10769	2.75061	4.95791	4.24641	3.05658	3.28688	-0.152003	2.59216	2.852	2.53356	-0.136062	3.25248	1.74846	5.5157	5.04832	3.8846	7.10957	4.65019	6.0054	6.77505	5.09635	4.79805	3.57205	3.42815	5.43147	2.1149	1.689	1.62095	2.5682	0.631164	4.17059e-05	0.0394664	0.0397135	2.65905e-05	0.00115401
GTPBP6	4.28096	3.8748	4.45615	3.12928	4.01614	4.39369	3.35614	4.01078	3.18587	5.15543	6.363	5.6314	5.49761	5.51822	4.80839	5.75542	4.70653	4.85898	4.31976	3.9542	3.7137	4.83238	1.72247	2.44626	5.36177	5.29682	2.49313	4.05485	3.7148	2.22959	4.37434	3.88166	3.92695	5.16068	4.41752	4.81967	3.85598	5.36611	4.06445	3.79339	1.0165	1.41459	1.07146	1.32025	0.00133023	0.896059	0.00437984	0.609028	0.00115831
SCG2	5.59365	6.74201	3.488	3.53978	3.64501	4.94064	5.30816	0.454176	2.40871	-0.736966	1.82375	2.51602	-1.21759	-0.217591	2.03562	1.43296	3.46989	1.62293	3.55949	4.14649	3.14893	3.85798	3.8339	-0.234465	0.871844	4.52732	3.2555	6.72315	4.70377	3.35191	2.45154	4.56864	6.77992	3.43296	3.774	2.10098	4.01335	1.19211	4.20965	2.99633	1.33942	0.397857	1.40493	0.283186	0.00224231	0.234667	0.0282261	0.135264	0.00116412
TXN2	5.50875	4.75702	5.18626	5.21994	5.33271	4.21878	4.39712	4.69098	5.51254	5.46499	6.18963	5.67243	5.82248	5.73037	5.66306	5.57531	4.95	5.09887	2.65306	4.74039	3.29866	4.97085	5.53325	3.50589	3.48285	5.51223	4.83996	3.60051	4.50016	2.70266	2.63923	5.14812	3.76765	4.73173	5.09381	5.19653	4.98046	5.57413	4.15338	4.2819	1.16314	1.30179	0.969984	1.34207	0.00187546	0.0898282	0.00322881	0.795965	0.0011793
GUSB	5.58045	5.43962	4.90256	5.12639	5.2817	5.34127	5.20672	5.07382	5.5601	6.62176	6.47768	7.38767	6.13217	7.0421	6.53543	6.34199	5.90352	5.94087	5.17832	5.7301	4.8125	5.93782	5.99752	5.29425	4.89433	5.07211	5.60526	5.64386	5.32912	5.15906	5.28725	6.68201	5.87701	5.79207	5.10434	5.13832	5.27918	6.48702	5.55701	5.39135	0.979194	1.20323	1.03073	1.16736	3.70959e-06	0.508144	0.000137393	0.473115	0.00118065
CARS	5.06221	5.08916	4.54288	5.41312	4.48736	4.58616	4.6893	5.75622	5.25626	5.09887	5.2902	5.31651	5.82094	5.86962	5.56499	5.67497	5.51507	5.35931	5.21257	5.41853	4.42089	4.96671	5.10601	4.9528	5.43363	5.37955	5.46858	4.98732	5.0993	4.61648	5.00854	5.30488	5.28281	4.849	5.20867	5.14405	4.98696	5.50117	5.05567	5.15103	0.968149	1.06797	0.981487	1.08812	0.0103582	0.389285	0.0252705	0.489108	0.00118078
MYL6B	9.58321	9.8037	9.32807	9.34893	9.39223	9.44578	9.52089	9.21335	8.95777	10.2101	10.6981	9.83249	10.3113	10.0599	10.0196	10.544	10.0026	9.87227	10.1226	9.7181	10.1841	9.44162	9.33822	9.21621	9.71256	10.1457	8.76481	9.29191	9.8064	9.2703	9.80933	10.1156	9.78583	9.49572	9.54125	9.67791	9.39933	10.1722	9.6438	9.62709	0.976341	1.05663	1.00174	1.0548	0.000264937	0.222824	0.0108353	0.929149	0.00118542
MYL6	9.58321	9.8037	9.32807	9.34893	9.39223	9.44578	9.52089	9.21335	8.95777	10.2101	10.6981	9.83249	10.3113	10.0599	10.0196	10.544	10.0026	9.87227	10.1226	9.7181	10.1841	9.44162	9.33822	9.21621	9.71256	10.1457	8.76481	9.29191	9.8064	9.2703	9.80933	10.1156	9.78583	9.49572	9.54125	9.67791	9.39933	10.1722	9.6438	9.62709	0.976341	1.05663	1.00174	1.0548	0.000264937	0.222824	0.0108353	0.929149	0.00118542
ACY1	4.42626	4.10266	4.38957	4.46597	4.77347	4.57531	4.1635	4.5735	4.81352	6.66789	5.0781	7.88111	6.9991	6.65105	6.51428	4.81916	5.00045	4.44361	3.43962	4.82579	4.8334	4.44162	4.01257	5.26941	3.94579	5.08321	3.96717	4.34127	3.83693	4.47832	4.32984	5.20789	4.56803	4.09677	4.25475	4.19535	4.47597	6.00608	4.36768	4.42429	1.01168	1.35753	0.987207	1.37512	3.23846e-05	0.81821	0.00273426	0.817944	0.00118826
FKBP4	6.11645	6.41464	6.37539	5.78842	6.65707	6.67313	5.68958	5.80219	6.43879	7.06458	6.43413	6.7707	7.0676	8.08507	7.04756	8.67589	6.56407	5.95815	6.32048	6.59081	6.21568	6.5509	6.26922	6.91886	6.0237	6.41244	6.0798	5.60555	5.89942	6.0237	6.07489	6.32229	5.50208	6.13093	5.77663	5.99842	6.2173	7.07419	5.92599	6.37577	0.975145	1.10954	0.929455	1.19376	0.000240344	0.329026	0.0303232	0.00275777	0.00118874
RPS6KB2	5.17871	5.17513	4.9222	5.32589	5.52199	5.26903	5.08576	5.31143	5.92884	5.68061	6.80813	6.04876	6.2267	6.0354	5.93711	6.30998	5.34376	5.2765	5.41785	5.79051	5.47444	4.63401	5.19849	5.37469	4.94205	5.64241	4.47119	5.06867	4.96301	5.6499	5.32337	5.52168	5.40803	5.14241	4.88069	5.27798	5.30211	5.96299	5.24842	5.21618	1.01647	1.14317	1.00618	1.13615	0.00047404	0.635639	0.00362856	0.854083	0.00119498
HAGH	3.30305	2.8679	4.12763	4.6605	4.72792	4.39094	3.43696	4.60288	5.16912	5.58736	4.75275	6.40973	5.66704	5.17552	5.09466	3.93546	4.21101	3.10434	5.34979	4.43162	4.01167	4.94953	5.80064	4.50462	5.0387	5.12019	4.37226	2.488	3.19061	3.65421	1	2.95233	2.88557	3.83592	3.4957	4.20398	4.14299	4.88199	3.07848	4.84211	0.855616	1.00823	0.635772	1.58584	0.000164361	0.0427428	0.918523	0.000182582	0.00120222
PEX5	4.06609	2.76129	2.41684	3.7137	3.6241	0.903038	3.78346	1.10434	3.62527	4.46009	4.1177	4.50589	4.05398	4.98641	4.61117	5.20398	2.67807	3.58736	0.367371	2.33914	3.34625	1.44361	4.03562	2.14731	3.38819	2.02857	-0.321928	2.45943	3.81455	1.47508	3.13258	3.46597	3.84699	2.22651	1.90304	1.35614	2.88868	4.24496	2.63114	2.08601	1.38478	2.03496	1.26133	1.61335	0.00211018	0.21351	0.00103285	0.357479	0.00120793
NME6	2.67129	1.96717	3.45022	1.58976	3.54473	3.25399	1.8953	3.50843	2.47768	3.47508	3.89239	3.61235	3.45154	3.97085	3.12433	4.38198	3.62059	3.78031	3.63343	3.1177	2.80735	3.23266	2.848	3.06867	3.07211	4.04876	2.39232	1.87971	3.24031	1.59932	3.14893	3.14568	2.93734	2.83188	2.95791	3.24336	2.70651	3.70105	2.77605	3.13567	0.863137	1.18031	0.885314	1.33321	0.00318444	0.173883	0.0121781	0.182858	0.00120932
FASTK	6.04045	5.59783	6.04549	4.6792	4.53045	5.41684	5.53263	4.60229	3.99277	6.16551	6.59291	6.13853	6.77939	5.75569	5.85599	6.02281	6.08534	6.23802	5.46107	4.98914	5.88606	5.81352	5.55244	5.2902	5.9486	4.62819	5.34056	5.98299	5.38094	5.53138	5.56346	5.61088	5.38301	5.67073	4.93829	6.06393	5.15977	6.18158	5.56951	5.43442	0.949461	1.13749	1.02486	1.1099	0.0008299	0.346039	0.000788325	0.47027	0.00120998
LAGE3	4.60703	4.23802	4.02148	5.2149	4.41481	5.13955	4.87184	4.86691	3.22805	6.8296	7.07328	5.77189	6.38836	6.36772	6.68538	6.83895	5.07296	4.72301	5.80658	5.92742	4.57713	5.615	5.29609	4.94486	5.82094	6.02636	4.72192	4.93923	4.52732	4.80993	4.52482	5.61706	4.07211	5.33056	4.35685	5.71507	4.5114	6.19457	4.87699	5.41515	0.833108	1.14393	0.900621	1.27016	3.32775e-05	0.00493074	0.0318683	0.0588956	0.00121867
LUM	8.7254	7.78437	6.94251	6.37504	7.93858	6.88679	9.03337	6.1299	4.64386	4.23343	3.06867	3.20477	5.05702	3.77083	4.50335	3.62644	8.26547	7.85798	4.37643	3.94111	4.61824	4.11853	3.84097	4.59515	4.65019	3.40735	3.71918	8.2266	8.15755	6.92671	7.58646	8.19707	8.93643	7.94556	7.09202	5.75248	7.1622	4.84311	7.64677	4.14079	1.72967	1.16961	1.84669	0.633354	1.70098e-06	1.10286e-05	0.303298	2.37261e-08	0.00122639
TUBB4	5.0635	5.84046	4.07125	4.43363	5.36036	4.25172	5.47994	3.05658	4.62	7.1981	6.78581	7.19653	7.4591	7.99339	6.35896	8.77706	6.75462	6.48543	5.54874	5.28096	5.28725	3.73985	4.9514	4.18349	3.04614	4.98823	4.30086	6.0365	5.94462	3.46467	6.22226	6.58767	5.46434	5.54844	5.17672	6.33646	4.68638	7.22322	5.64241	4.59188	1.02058	1.57304	1.22878	1.28017	3.66679e-07	0.815101	3.21877e-06	0.0226127	0.00122803
ALAS1	5.31216	4.5292	4.39712	4.55029	4.31397	3.87873	4.95606	3.33914	3.10601	7.10664	5.81788	7.25172	5.43929	7.59619	6.49105	6.22728	5.32589	4.49825	3.30597	3.90977	3.78346	3.53232	4.3067	4.51728	1.76129	1.83188	3.84499	5.17951	4.79961	3.852	5.40327	5.1102	5.20203	4.11187	3.47119	3.36036	4.26474	6.19491	4.49889	3.42152	1.24645	1.81057	1.31488	1.37699	2.37795e-06	0.0548981	2.46888e-05	0.0220498	0.00123243
C19orf10	6.09719	6.12495	5.72083	6.04876	6.13709	5.91337	5.67016	6.18249	6.39438	6.73118	6.93404	7.24012	6.71576	7.04767	6.85935	7.70612	6.01235	6.46516	7.19731	6.09424	6.4002	6.65735	6.72874	5.6851	6.29333	7.17233	6.71218	5.52199	5.95163	5.67412	5.60496	6.88215	5.95977	6.67384	5.7811	5.732	6.03214	6.85686	5.97573	6.54898	0.921081	1.04701	0.912468	1.14745	0.000247055	0.0111849	0.195132	0.0232973	0.00124412
DTYMK	3.14731	4.24184	4.28614	3.29866	3.63343	3.90111	4.19377	4.21257	3.10266	5.18785	5.66448	4.64731	4.89191	5.46858	4.79701	6.11353	4.82273	4.9528	4.61235	4.33342	3.79597	4.01614	3.94673	3.38819	4.13175	3.80323	3.22342	3.71039	4.0197	4.05485	3.32337	5.36036	4.58015	3.9982	4.40667	4.27277	3.77972	5.1718	4.19183	3.9168	0.965002	1.32041	1.07022	1.23378	4.54132e-06	0.540388	2.76727e-05	0.268429	0.00124689
LOC727761	3.14731	4.24184	4.28614	3.29866	3.63343	3.90111	4.19377	4.21257	3.10266	5.18785	5.66448	4.64731	4.89191	5.46858	4.79701	6.11353	4.82273	4.9528	4.61235	4.33342	3.79597	4.01614	3.94673	3.38819	4.13175	3.80323	3.22342	3.71039	4.0197	4.05485	3.32337	5.36036	4.58015	3.9982	4.40667	4.27277	3.77972	5.1718	4.19183	3.9168	0.965002	1.32041	1.07022	1.23378	4.54132e-06	0.540388	2.76727e-05	0.268429	0.00124689
AP2S1	5.99684	6.56758	5.9743	5.40599	6.05268	5.19219	6.01837	5.62439	5.69321	7.95518	7.74819	7.27557	7.23946	6.94462	6.48059	7.00068	6.74672	6.2724	5.73931	5.93711	5.96832	5.81737	5.97568	5.86765	5.68482	6.0648	6.00607	5.8387	6.16993	5.26679	6.04723	7.01491	6.67172	4.90737	5.49442	6.14098	5.83617	7.07371	5.95023	5.89568	0.989907	1.19981	1.00925	1.18881	6.76521e-06	0.681064	1.14673e-05	0.811728	0.00124853
CHMP1A	5.12184	5.46401	5.13093	5.01881	5.48091	5.43029	5.32733	4.8846	5.28318	6.34074	7.07714	5.80064	6.84975	5.86913	5.62527	6.05268	6.11458	5.94345	5.0955	4.69377	5.46728	5.26379	4.47962	4.8674	4.65076	5.46238	5.1206	4.95	5.47281	5.03606	5.61883	5.90857	5.89603	5.21839	4.99367	5.40939	5.23799	6.18593	5.38931	5.01123	1.04525	1.23441	1.07545	1.14782	8.00251e-07	0.121376	2.60285e-05	0.0425015	0.00125568
PGK1	8.17612	7.99791	7.05496	6.98014	6.88557	7.14843	7.85125	6.6241	6.90304	8.89745	9.04922	8.81634	9.07232	9.2471	8.87086	9.71323	8.94498	8.99585	7.62374	6.92541	6.39335	7.20965	6.91886	6.75569	6.05333	7.38345	6.70473	8.22882	8.0864	7.0608	8.57399	9.17969	8.63981	8.0197	7.39746	8.27338	7.29128	9.06748	8.16223	6.88536	1.05895	1.31692	1.18545	1.11091	7.2899e-10	0.120645	2.80685e-09	0.000208597	0.00126685
GPX1	7.48888	7.88429	6.58045	6.9521	7.16471	6.4822	7.37025	6.69836	6.48527	8.17418	8.84024	8.51487	9.2688	7.73829	7.34864	8.01151	7.81782	8.05718	7.35209	7.05235	6.79181	6.65062	6.39352	6.97762	7.01681	7.33727	6.22458	7.49993	7.18408	6.96959	7.13873	7.92914	7.50581	6.21082	7.21616	7.29186	7.01183	8.19684	7.21624	6.8663	1.0212	1.19378	1.05096	1.13589	7.90441e-06	0.499946	3.68785e-05	0.10426	0.00127047
COPS7A	4.64962	4.63691	3.94298	3.90977	4.40395	3.77821	4.61589	3.97911	4.19298	3.88362	5.15947	4.30012	5.1297	4.96301	4.60348	5.26153	4.7845	4.4822	4.65535	3.90881	4.02059	3.90304	4.40259	3.81044	4.30961	4.64155	3.4957	3.904	4.27798	3.37851	2.488	3.70266	4.38059	4.05224	3.84499	4.01436	4.23438	4.72974	3.78259	4.12752	1.02589	1.1459	0.916432	1.2504	0.00112454	0.552682	0.00868438	0.155487	0.00128578
BAT2L	5.20398	4.87676	5.20203	4.79701	5.43929	4.98732	4.99413	4.12846	4.77873	4.78346	5.22149	5.39917	4.97315	5.44659	5.05094	5.78581	5.64731	5.42425	4.51223	4.63923	2.42223	4.15381	4.08576	4.37365	2.27798	4.27501	4.47832	4.90641	4.98868	4.62702	4.17951	4.47119	4.83036	5.29389	4.46401	4.24184	4.93419	5.30357	4.66699	3.91314	1.26093	1.35533	1.19265	1.1364	6.06479e-05	0.00638445	0.000502864	0.0339948	0.00129256
DNAJC11	4.87627	5.25475	5.20633	4.96763	5.10685	4.58856	5.09255	4.76288	5.28947	5.60999	6.28448	5.96625	5.62615	5.96	5.85848	6.08746	5.66647	5.32625	4.53605	3.55336	3.98185	4.69766	5.01212	4.75221	3.88264	4.65821	4.82579	5.55888	5.41515	5.26566	5.4219	5.57228	5.2891	5.45055	4.78398	5.23343	5.01614	5.82061	5.33233	4.43332	1.13146	1.31292	1.20278	1.09157	6.35337e-09	0.00610502	2.15956e-06	0.000171679	0.0012956
COX6B1	7.2406	7.32057	6.39025	7.64017	7.28799	6.79584	6.77149	6.75034	7.04221	7.66583	8.42748	7.77017	8.04062	8.281	7.56056	8.6467	6.76115	6.98482	7.83479	7.19466	7.16058	7.08279	7.41481	7.11987	7.38879	7.78136	6.94708	6.6978	6.5656	6.75475	7.00529	7.16088	6.94907	6.74994	6.68313	7.46499	7.02661	7.79315	6.89238	7.32497	0.959268	1.06392	0.940944	1.13069	0.000439639	0.0882441	0.0640238	0.00703137	0.00130423
PNPLA6	4.57592	4.71039	4.05832	4.852	4.01167	2.44095	3.85	4.17632	3.54473	5.58436	5.2426	6.04854	5.53325	5.52074	4.84699	5.62381	4.9514	5.15381	4.70099	2.28688	3.7126	4.09255	4.20398	3.26604	4.70099	4.20085	2.13422	4.61294	4.393	4.33842	2.854	4.00809	4.75756	1.14405	4.31397	4.00988	4.02448	5.3895	3.82577	3.6999	1.08773	1.45666	1.03402	1.40874	0.00057655	0.429641	0.000148245	0.803453	0.00130438
PHB	5.56834	4.93499	2.73335	5.05918	4.87873	4.74201	4.21801	5.15866	5.36107	4.80168	5.40327	5.79857	5.36912	5.64184	6.32175	6.09001	4.75328	5.05572	5.55152	5.33985	4.27575	3.90014	5.73173	5.31107	4.78293	5.64155	4.90641	4.84097	4.33128	4.77558	4.70266	5.07852	4.54226	4.66846	4.62702	4.83744	4.73937	5.47058	4.71158	5.04899	0.938676	1.0835	0.933171	1.16109	0.0413559	0.392509	0.150996	0.150034	0.00131377
SENP3	4.62234	5.13955	4.22959	5.14486	4.89918	5.3505	4.20867	4.87676	5.0751	5.43929	6.18943	5.6279	5.52293	5.62936	5.35403	5.96	4.66391	5.28207	5.20945	4.52042	5.27873	5.40497	5.64501	5.5509	5.43229	5.46303	4.89142	4.31615	4.39849	4.16269	5.10476	5.48543	4.60348	4.65592	4.9486	4.95187	4.83851	5.51877	4.73638	5.26625	0.918777	1.04795	0.899383	1.16519	0.000688933	0.0302901	0.194107	0.0109531	0.00131657
FBN1	6.49745	6.44923	4.5373	4.73444	5.40803	4.73985	7.31261	4.05311	0.807355	3.69599	3.45681	3.72247	3.94673	2.17313	3.78031	4.23036	6.1536	6.46548	-0.713119	2.64386	1.33914	1.848	1.20163	1.58496	1.79494	2.46205	1.35614	6.61442	7.28151	5.21839	5.62293	6.99469	7.42063	6.26078	5.53699	5.26303	4.94882	4.18054	6.24593	1.50196	3.29492	2.7834	4.15853	0.669323	1.40351e-07	0.00017203	0.00017145	7.78329e-09	0.00132568
NDUFS2	5.1127	4.97361	3.95606	4.64789	4.65191	4.22033	4.8212	4.63807	4.49633	6.16027	5.95699	6.18745	5.09297	6.35368	5.62615	7.01547	5.18349	5.15704	5.16189	4.53419	4.92932	5.06824	5.53792	4.88899	4.52544	5.02059	5.20711	4.69877	4.76075	4.51096	4.68257	5.69237	5.16792	5.04308	4.63923	4.87627	4.61312	5.85928	4.89688	4.98596	0.925222	1.17515	0.982133	1.19653	8.50908e-06	0.0333676	0.00232381	0.587905	0.00132593
LSS	5.76102	5.77136	4.94767	4.89045	5.42559	5.58045	5.2075	5.13709	5.01257	5.9607	5.87627	6.30195	5.49249	6.60585	5.83542	5.91815	5.21257	5.56407	5.1297	5.24184	4.65306	5.80503	5.1918	4.60644	5.11228	5.52513	5.07895	5.15583	5.38681	5.39643	5.20163	5.05137	5.14893	5.64674	5.1918	5.28318	5.30374	5.86305	5.27364	5.14936	1.02998	1.1386	1.02413	1.11177	0.000488102	0.375826	0.0015659	0.383868	0.00134195
ITIH3	3.23113	3.69265	4.43296	3.72574	4.04614	2.38681	3.53854	2.854	4.38681	7.54063	4.39163	8.5985	7.70134	7.16259	7.90857	3.75168	3.82579	3.86888	1.89918	3.47768	2.23573	4.28466	3.38267	3.1811	4	3.12928	3.21257	3.21723	4.18269	3.07553	3.48929	3.45418	4.07895	3.05311	3.17153	1.76553	3.58831	6.08329	3.27645	3.20032	1.12123	1.90084	1.02379	1.85667	2.26669e-05	0.268783	0.00115427	0.827292	0.00134497
SSTR5	4.57894	5.16752	4.45483	6.06587	5.32373	5.36597	4.46467	5.13134	6.12908	4.98413	5.37678	4.86196	5.18388	5.14323	5.49346	5.12805	4.34625	4.59455	5.67158	5.77479	5.87701	5.08874	4.88606	5.48736	3.52231	5.56468	4.92837	4.60703	4.43429	4.04614	4.38543	4.44095	4.48543	4.55459	4.71315	4.63981	5.18688	5.01248	4.47854	5.2001	0.997459	0.963919	0.861241	1.11922	0.0200078	0.96756	0.498818	0.0109473	0.00134773
SCARB1	5.14812	5.20516	4.74685	4.66278	5.21412	4.67356	4.51475	4.1035	5.53543	5.48993	5.67186	6.8947	6.36685	6.14098	5.83441	5.14934	5.57319	5.04789	4.94205	4.44361	5.1811	5.53916	5.44228	5.26679	5.29131	5.35544	3.60763	5.20828	5.05441	5.35966	4.61412	4.8505	4.77821	4.89336	5.18824	4.80478	4.86714	5.79657	4.9724	5.00771	0.97193	1.15753	0.992949	1.16575	0.00123558	0.586383	0.013681	0.875241	0.00135481
SIK1	5.58256	5.81378	6.79844	5.78973	6.1981	5.48349	6.48075	6.38301	4.4121	5.58856	5.23955	5.97728	5.19259	5.04876	5.58165	4.82782	5.51633	5.30378	4.35685	3.30597	2.82579	5.07852	7.72989	2.86394	3.41278	3.55704	3.34625	5.54813	5.82197	6.63764	6.85773	6.9154	6.78908	7.24764	6.57969	5.11894	5.88244	5.36404	6.39069	4.053	1.45138	1.32347	1.57678	0.839352	6.9207e-05	0.00536941	0.0249755	0.000840289	0.00135615
MTX1	6.56407	6.83302	6.53403	6.87369	6.71603	6.60955	6.34465	5.88435	6.90183	7.09772	7.46899	7.20936	7.52732	7.58564	7.09455	7.99464	6.28596	6.67327	6.95501	6.79168	7.20349	6.73769	6.08683	6.93109	6.95513	6.87344	6.25191	5.96763	6.26454	6.90376	6.36282	7.05994	6.22149	6.0542	6.23055	6.54381	6.58458	7.21527	6.40097	6.75403	0.974911	1.06829	0.947726	1.12722	0.000972482	0.305166	0.0415456	0.0565324	0.00135901
MRPS18B	4.91361	5.14486	4.78188	4.93782	4.8679	4.59634	4.33914	4.75221	5.04876	4.56682	6.08937	5.61442	5.27165	6.06393	5.13299	6.93934	5.20555	4.78764	6.16912	5.20281	5.65019	5.82807	5.59126	5.03254	5.01569	6.10894	5.23726	4.30961	4.56194	4.88947	4.13914	4.79181	4.36667	4.66448	4.61235	4.21568	4.82028	5.51908	4.50569	5.53732	0.870507	0.996706	0.813694	1.22491	4.03782e-05	0.000579444	0.950202	1.71588e-05	0.00136458
C16orf35	4.53978	4.5472	5.20633	3.76341	3.50716	4.04789	4.32193	3.43162	4.81609	4.56194	5.64962	4.45878	5.1815	4.30961	4.27128	4.24869	4.42089	3.9241	4.49633	5.3067	5.54566	4.89918	4.58856	4.95652	4.91552	3.41414	4.70819	3.55827	3.22959	3.61353	1.58976	3.06523	2.34199	3.74953	4.67129	1.39506	4.24238	4.55849	3.02381	4.75898	0.891448	0.957871	0.63539	1.50753	7.51559e-05	0.0880529	0.464848	0.000611686	0.00136687
DIAPH1	5.47314	5.41312	5.03298	5.60763	5.59634	5.98846	5.08108	5.79649	5.78503	5.55397	6.69167	6.12722	5.99865	6.05224	6.52857	6.02348	6.00225	6.04396	5.25701	5.10434	5.46597	5.8189	5.68285	5.49921	6.16591	6.19633	5.48639	5.60348	5.51948	5.58496	5.58496	5.37504	5.63517	5.35826	5.48414	6.17073	5.53047	6.11356	5.59069	5.63077	0.982188	1.08574	0.992882	1.09352	0.0017062	0.550651	0.0103323	0.79033	0.00137125
AMBP	6.67497	5.66647	5.80193	6.89821	6.19731	5.90857	4.36317	6.21004	5.8334	10.3958	6.11291	11.7501	10.3167	10.4536	10.7359	4.06953	2.15381	1.62293	6.30579	6.19377	5.98391	6.70086	6.63517	7.06878	6.82655	6.42559	6.32859	0.887525	1.83996	2.86196	1.15704	2.27798	1.79494	1.54597	4.80271	1.73985	5.95045	7.51236	2.10088	6.49656	0.91594	1.15636	0.323384	3.57581	3.97667e-05	0.0571466	0.462862	8.60963e-09	0.00137596
LTB4R	4.48478	3.18903	3.29131	4.43429	2.77189	4.7339	2.52356	4.89918	3.48671	4.96855	4.24489	6.03056	5.57622	5.04133	5.3837	4.84298	3.92884	4.31542	2.62059	5.36387	5.59723	6.34234	3.01257	3.38267	4.41616	3.51475	2.9241	4.27202	3.98732	3.82273	2.87381	2.79909	4.14975	4.59036	3.78555	2.57531	3.75718	4.92583	3.65066	4.13048	0.909625	1.19256	0.883835	1.3493	0.0314147	0.498551	0.133971	0.360875	0.00139448
ACSM2A	2.42492	3.1177	3.13586	2.25096	3.33342	0.137504	3.13586	2.45943	3.29719	4.56742	2.9486	6.56864	5.19377	4.78712	5.76341	3.30451	3.16672	2.98003	2.45418	2.91073	3.87676	1.62761	2.38681	0.782409	2.21101	3.43563	1.8953	2.73552	0.773996	1.69153	3.00899	2.31615	-0.810966	2.76765	2.45943	3.01436	2.5881	4.36447	1.99518	2.39783	1.07935	1.82018	0.83208	2.1875	0.000626804	0.68353	0.0022888	0.456107	0.00139912
ABR	4.5008	4.82629	4.70044	4.16993	3.59932	4.63633	5.1177	3.24184	2.59694	4.71589	5.13791	4.92505	4.48478	4.72083	4.80684	5	4.56499	5.13832	4.12598	4.09592	1.87971	1.70044	1.22651	3.66676	1.926	1.86394	1.38957	4.31325	4.22728	3.56316	3.70929	4.59335	4.36036	4.55766	4.36737	4.63517	4.1544	4.83274	4.25854	2.43054	1.70925	1.98834	1.7521	1.13483	9.38737e-07	0.00251628	1.87336e-05	0.000422891	0.00140091
RAB21	3.7866	4.02591	4.62819	4.64731	3.90207	4.30451	4.06867	4.35685	4.42559	3.61706	2.19219	0.565597	1.67807	0.895303	2.84197	1.81967	3.61824	3.37016	4.1334	4.7252	4.69153	5.05181	4.97223	4.16752	3.83996	4.66903	4.82018	3.85798	3.83491	3.95233	4.75435	3.13422	3.75809	3.34767	4.07211	4.22728	4.23841	2.2887	3.8821	4.56343	0.928778	0.50153	0.850699	0.589551	1.51442e-07	0.0785833	4.04422e-05	0.00507675	0.0014023
PPP2R5D	5.19928	4.96255	5.12557	4.22419	5.32012	4.35332	4.37712	3.41954	4.90833	4.69209	5.49442	5.41752	5.28725	6.08916	5.44095	6.45319	4.89676	4.96301	3.91265	4.74308	5.20242	4.87184	2.96162	3.48414	3.09592	4.93168	2.7761	4.2426	4.59991	3.46858	4.52105	4.9514	4.55827	4.56864	5.08023	4.30159	4.65445	5.41493	4.47692	3.99772	1.16428	1.3545	1.11987	1.20952	0.00107561	0.101599	0.00146791	0.194518	0.00141643
ALG3	6.00293	5.95699	5.99797	4.95745	5.97613	6.01078	5.88874	5.88362	6.12412	5.88728	6.92564	6.86864	6.43346	7.07393	6.17413	7.46033	5.95745	6.03694	6.51254	5.6427	5.5659	6.47298	5.25285	5.93993	4.01614	6.49554	5.19338	5.40701	5.13381	5.28133	5.64357	6.64832	5.20242	5.28799	5.62264	6.01011	5.86653	6.53531	5.58191	5.67688	1.03341	1.15121	0.98327	1.1708	0.00590947	0.528163	0.0190832	0.766764	0.00143514
ARHGAP5	2.69599	1.83188	2.7137	-0.434403	2.89918	2.83996	3.60999	-0.454032	0.176323	3.19849	0.0976108	2.26003	3.34625	1.29866	-0.0291463	0.678072	0.790772	1.92979	3.19535	2.50589	3.04789	3.66562	3.81147	3.24031	2.66903	2.99277	2.96901	2.62059	3.75275	2.62527	3.11437	3.848	3.56803	3.56803	2.5435	3.59574	1.76429	1.50784	3.24847	3.12193	0.565128	0.482983	1.04054	0.464167	0.00148965	0.023926	0.00211179	0.582218	0.00145401
PSMA1	4.15866	4.54782	4.25701	3.64155	4.76607	4.22497	4.64847	4.17393	4.69209	4.63459	4.70044	5.17313	4.8525	4.88313	5.13791	4.84046	5.0237	4.90689	5.05615	4.62059	4.78136	4.17393	5.05441	4.52732	4.50398	4.75328	4.81711	3.85798	4.1819	4.9397	4.31832	4.56438	4.45943	4.80993	3.91361	4.40599	4.34562	4.90586	4.38347	4.69868	0.924859	1.04409	0.932915	1.11917	0.00102996	0.0325629	0.0807804	0.0569067	0.00145495
RNF167	5.54751	5.67214	5.20203	5.24527	5.85425	5.74039	5.36247	5.30122	6.28707	6.31198	7.41608	5.84825	6.13237	6.6241	6.06005	7.17941	5.28947	5.80245	5.89893	6.06975	6.02989	6.34287	6.05853	6.11624	6.03166	5.95513	6.02591	5.07767	5.49474	5.29719	4.2032	5.5292	4.99548	5.80116	4.84649	5.72	5.57915	6.29602	5.21835	6.05877	0.920839	1.03916	0.861289	1.20652	9.26906e-05	0.00139509	0.317446	0.000165471	0.00146685
HNF4G	2.1375	1.51096	1.28096	2.65306	2.27501	1.852	1.33914	0.933573	2.30159	1.62761	0.163499	0.286881	2.57531	0.505891	1.70487	1.32193	1.65535	-0.535332	2.49825	0.687061	2.53356	-0.0588937	2.6893	1.73552	1.61824	0.454176	3.57652	2.12433	2.82375	3.34908	1.91073	2.32193	1.9782	2.12433	2.88166	2.36737	1.80931	1.034	2.43126	1.74819	1.03496	0.591468	1.39073	0.425294	0.0163823	0.891985	0.185607	0.132511	0.00147748
CTGF	8.13345	7.95977	7.06717	5.8485	8.31025	8.21539	8.94436	7.35597	6.59186	5.43029	7.54736	4.44758	5.77426	4.22033	5.78555	4.68594	7.99848	7.48639	5.74685	5.80168	4.9364	6.23974	5.84975	5.40327	6.32535	4.47379	7.031	8.01447	8.60129	7.53356	7.47727	7.74308	8.81198	8.4353	7.97482	6.7343	7.60297	5.93069	7.92512	5.75642	1.32078	1.03027	1.37674	0.74834	3.14001e-05	0.000369642	0.750636	7.0014e-06	0.00149935
CTSA	5.71864	5.61971	2.9855	4.47638	4.97911	3.96532	5.05224	3.60999	1.79909	6.14098	6.61912	6.90171	6.25399	5.96993	6.35632	6.13771	6.29112	6.46352	3.10266	2.59216	0.799087	4.08831	4.91886	4.52168	3.17632	2.40599	3.70598	5.765	4.97636	3.66221	5.45713	6.34518	6.01659	5.44394	4.99458	4.98413	4.24511	6.34827	5.2939	3.25678	1.30347	1.94924	1.6255	1.19917	1.29045e-06	0.118533	1.97414e-06	0.00075151	0.00150536
YARS	4.39506	5.20672	5.10727	4.96255	4.89336	4.99005	4.65821	5.50303	6.00562	5.4545	5.79364	5.84449	5.78084	5.45418	5.41549	6.45055	5.41549	5.29094	4.9814	4.9472	5.47021	4.43829	4.98459	5.75782	4.88509	5.97361	4.9279	4.53045	4.89869	5.32841	5.09845	5.26191	4.84499	4.94907	3.70819	5.21568	5.08021	5.65557	4.87065	5.15179	0.986106	1.09779	0.945428	1.16115	0.00727818	0.753992	0.0232928	0.243531	0.00150774
DGAT1	4.43829	3.88655	1.33914	2.37851	3.19377	2.29572	3.29572	2.67582	2.09424	4.79546	4.71809	6.02901	5.96993	5.88972	6.03848	6.18606	2.4957	4.42291	2.20477	3.71039	2.40871	3.76765	4.91934	3.81865	3.36036	4.10685	2.08746	2.53107	4.24717	3.55827	3.63343	3.97453	4.08236	0.773996	2.20789	1.03562	2.8442	5.17171	2.89382	3.37602	0.84247	1.53189	0.857167	1.78716	0.000262737	0.255983	0.00303931	0.388387	0.00152786
LOC727765	4.43829	3.88655	1.33914	2.37851	3.19377	2.29572	3.29572	2.67582	2.09424	4.79546	4.71809	6.02901	5.96993	5.88972	6.03848	6.18606	2.4957	4.42291	2.20477	3.71039	2.40871	3.76765	4.91934	3.81865	3.36036	4.10685	2.08746	2.53107	4.24717	3.55827	3.63343	3.97453	4.08236	0.773996	2.20789	1.03562	2.8442	5.17171	2.89382	3.37602	0.84247	1.53189	0.857167	1.78716	0.000262737	0.255983	0.00303931	0.388387	0.00152786
HDGF	6.30451	6.47946	5.15462	5.87774	6.70473	6.3427	5.79623	5.13422	5.85773	7.58767	7.12598	7.43429	7.87289	7.7494	7.68187	8.88625	7.28559	7.4596	5.57864	4.35826	5.46989	5.54133	5.06996	4.22882	5.0268	6.52466	5.29829	6.42828	7.0881	6.66619	6.23266	7.77334	6.41785	5.97315	6.70556	7.19574	5.96133	7.67595	6.7201	5.23296	1.13919	1.46685	1.28419	1.14224	2.67784e-09	0.0250374	2.27629e-07	0.000117203	0.00152803
CCNG1	4.2817	4.17153	4.60229	4.6094	4.70099	4.78764	4.94205	4.83845	4.78607	3.79181	1.29278	3.59574	3.42358	3.08916	3.51096	3.43563	3.86493	3.28836	7.18269	5.72192	5.91528	5.32517	6.42442	5.45582	5.85125	6.12288	5.8301	4.10434	4.06091	4.50779	3.89045	4.40599	4.51854	4.55213	4.92837	3.97636	4.63557	3.25477	4.32721	5.98106	0.775041	0.54418	0.723485	0.752164	3.65139e-11	6.26713e-06	2.1909e-07	1.05213e-06	0.00153882
CRTAP	2.13422	3.48671	1.1177	1	3.15218	-1.21759	3.42089	1.48027	2.56071	3.04089	2.35896	1.73118	1.98185	1.73552	2.1375	2.11437	2.99277	2.21101	2.26003	1.02148	2.73985	0.941106	3.43962	2.41143	1.67807	2.50589	2.72247	3.04089	3.25701	2.3978	2.88166	2.94673	2.9241	3.11103	2.852	2.98185	1.9039	2.25601	2.93256	2.1911	0.868922	1.02962	1.3384	0.769295	0.119266	0.623444	0.841223	0.0200389	0.00154905
JTV1	4.7339	4.58916	3.95513	4.69209	4.16027	3.85599	4.1914	3.59096	4.31542	5.01436	5.02459	5.4165	5.70155	4.97131	5.27873	5.84222	4.98641	5.13996	4.97453	4.00809	3.80529	5.05875	4.3505	4.47897	4.14812	4.67186	4.46663	4.89676	4.62877	3.43029	4.15704	5.40224	4.71039	3.70708	3.96809	4.49889	4.23159	5.26396	4.37773	4.4403	0.952996	1.1855	0.985907	1.20244	0.000122068	0.291965	0.000264152	0.805083	0.00157625
PJA2	5.74551	5.61941	5.38267	4.80581	5.06523	5.30961	5.87086	4.45746	5.6311	4.09001	3.88753	3.52105	4.39438	3.65421	3.85798	4.04789	5.61235	4.84097	5.94228	5.81762	5.85798	5.85574	6.1206	5.06609	5.2765	5.02989	5.85624	5.32589	5.39541	4.53854	5.32625	5.15015	6.11458	6.11395	5.33199	4.49889	5.32085	4.21182	5.31063	5.64699	0.942245	0.745851	0.940434	0.793092	1.48746e-05	0.134166	4.22093e-05	0.168125	0.00158449
LASP1	6.18468	6.41041	5.40224	6.01636	5.86666	6.02724	6.20026	5.39951	5.91433	6.08704	7.98334	6.96428	7.04941	7.02203	7.00798	7.12794	7.28512	6.87934	5.49729	6.08044	6.12701	5.765	5.87307	5.60555	5.79935	6.2555	5.99661	6.57319	6.33735	6.11832	5.9404	6.42173	6.48977	5.76022	6.02015	6.88911	5.93574	7.04517	6.28336	5.88887	1.00796	1.19635	1.06699	1.12124	3.06607e-07	0.74514	9.82557e-06	0.0147389	0.00159086
D4S234E	5.34979	5.22574	4.9542	5.19338	4.46858	5.24565	4.82069	4.78241	4.71809	5.88899	6.29848	5.01881	4.89627	5.774	5.16672	5.80478	5.13422	5.16993	4.87627	4.86592	2.79077	5.0648	5.21723	5.35226	5.20242	5.0197	4.48607	4.65421	4.28021	5.03562	4.51602	4.87283	4.53107	4.67807	4.81865	5.27202	4.97317	5.46135	4.73986	4.76394	1.04392	1.14639	0.994945	1.15222	0.0170107	0.464061	0.0372664	0.932282	0.0015931
GPS2	5.34979	5.22574	4.9542	5.19338	4.46858	5.24565	4.82069	4.78241	4.71809	5.88899	6.29848	5.01881	4.89627	5.774	5.16672	5.80478	5.13422	5.16993	4.87627	4.86592	2.79077	5.0648	5.21723	5.35226	5.20242	5.0197	4.48607	4.65421	4.28021	5.03562	4.51602	4.87283	4.53107	4.67807	4.81865	5.27202	4.97317	5.46135	4.73986	4.76394	1.04392	1.14639	0.994945	1.15222	0.0170107	0.464061	0.0372664	0.932282	0.0015931
RNF5	3.62877	4.1811	3.05311	2.08746	4.06091	3.26303	3.68032	1.852	3.87578	5.79986	5.54226	5.23955	4.78398	5.37016	4.94392	6.0072	3.60407	4.07553	4.22033	4.15381	3.90785	2.70044	4.42425	3.19219	4.48414	4.65019	3.94111	4.02414	3.64616	3.60999	4.19456	3.02857	4.05658	4.30086	3.58976	4.52795	3.29806	5.04073	3.88651	3.96381	0.832041	1.27169	0.980498	1.29698	9.74716e-05	0.0753046	0.00575693	0.771587	0.00159409
BRMS1	4.88704	4.9486	5.02503	5.04614	5.01659	4.3067	4.94251	5.38888	5.39917	5.60466	6.14629	5.33593	5.56377	5.33807	4.89676	5.71397	5.01212	4.853	5.46467	5.41515	5.05224	5.22612	5.01569	5.35403	4.90833	5.39712	5.18864	4.34908	4.70929	4.71973	4.99005	4.97407	4.58676	4.6094	4.90545	5.0955	4.99563	5.38495	4.77104	5.22467	0.956162	1.03068	0.913176	1.12868	0.00106722	0.0859553	0.318946	0.000466027	0.00160965
RNF103	6.02348	5.96093	4.86196	5.71012	5.12639	5.99005	6.01703	5.849	6.04876	5.72656	4.43563	4.66959	5.56894	5.17672	5.26003	5.56285	5.23879	5.48768	6.09297	6.14323	6.1336	6.33718	6.22265	6.11499	5.55704	6.2267	6.57803	5.55919	5.80581	6.01837	6.03342	5.74093	6.0321	6.73091	6.22766	5.4822	5.73197	5.23631	5.95895	6.15627	0.931079	0.850566	0.967949	0.87873	0.000118192	0.0246848	5.64457e-05	0.220739	0.00163149
TSC2	4.84699	4.80012	4.35614	5.30049	4.66391	3.99729	4.54967	3.49057	4.70764	5.15462	6.18943	4.91934	5.13996	5.58616	5.21839	6.00113	5.35368	5.45681	4.17712	4.19535	2.42492	2.43296	2.24793	4.0197	4.77347	4.9222	4.20242	4.63575	4.65421	2.64155	4.0009	4.52105	4.82375	4.74039	4.56742	5.03738	4.52365	5.44661	4.40249	3.71067	1.21909	1.46782	1.18644	1.23717	0.000201099	0.054196	0.000289731	0.122072	0.0016636
UBOX5	3.62761	2.0036	3.28836	1.81967	2.28983	2.38681	1.89142	2.01078	3.28244	2.30159	3.87184	2.52857	1.87184	2.62059	2.24184	3.55459	2.72465	3.49953	2.43296	2.37016	2.54844	2.24793	1.90689	2.30743	2.19535	2.44626	2.59455	1.02148	1.81147	2.40054	1.76129	1.82782	1.33914	2.09761	1.37851	2.27501	2.51117	2.80167	1.7681	2.33888	1.07366	1.19787	0.755957	1.58457	0.00313295	0.487302	0.0699198	0.0035457	0.00166699
SDR39U1	5.39541	5.46205	5.75382	5.85524	5.46956	5.65878	5.12805	5.79494	5.5744	6.03958	6.67582	5.4614	5.84071	6.03606	5.57682	6.36212	5.48639	5.38543	6.10727	5.67214	5.4663	5.90641	5.51759	5.93263	5.79286	5.53107	5.8495	5.02414	5.17153	5.39883	5.2521	5.13955	5.07082	5.2426	4.82375	5.81378	5.56581	5.87382	5.21523	5.75286	0.967484	1.02102	0.906546	1.12628	0.000435149	0.0962507	0.475115	0.000316829	0.00167126
EIF4EBP3	4.53854	4.54659	3.04439	4.87627	4.83542	5.11478	4.71534	3.94111	5.01123	4.39369	5.55674	5.08704	5.1014	5.75061	5.35685	5.32085	5.00585	4.57289	4.51665	5.56986	4.72028	5.2724	5.18468	5.38785	5.82375	5.85325	4.86888	3.72792	4.16591	3.64039	2.16672	4.43496	4.33056	4.27947	4.82477	4.46728	4.51374	5.12732	4.00422	5.24418	0.860715	0.977718	0.763556	1.28048	0.000323363	0.01484	0.593174	0.000871999	0.00167828
ANKHD1-EIF4EBP3	4.53854	4.54659	3.04439	4.87627	4.83542	5.11478	4.71534	3.94111	5.01123	4.39369	5.55674	5.08704	5.1014	5.75061	5.35685	5.32085	5.00585	4.57289	4.51665	5.56986	4.72028	5.2724	5.18468	5.38785	5.82375	5.85325	4.86888	3.72792	4.16591	3.64039	2.16672	4.43496	4.33056	4.27947	4.82477	4.46728	4.51374	5.12732	4.00422	5.24418	0.860715	0.977718	0.763556	1.28048	0.000323363	0.01484	0.593174	0.000871999	0.00167828
CYP27A1	3.52231	2.74631	1.72683	1.8953	2.65992	2.40871	2.43296	1.09085	2.17313	6.34891	4.76182	8.40544	6.28188	6.59664	6.85773	1.91073	2.32769	2.38681	2.12763	2.35896	1.37295	2.01078	0.933573	2.72247	2.59216	2.16672	1.62761	1.79077	1.58015	2.19219	1.50589	3.50208	2.15056	1.15704	2.20477	2.07724	2.29515	5.09752	2.01785	1.99032	1.15316	2.56116	1.01384	2.52621	2.0833e-05	0.326733	0.00146003	0.926689	0.00168034
UBE2I	6.6761	6.89966	6.18686	6.4048	6.58796	5.89409	6.61486	5.65277	6.00832	7.59163	8.31247	6.8134	7.1823	7.35878	6.89869	7.9806	7.05268	6.77268	6.47037	6.45927	6.02702	6.63227	6.39043	6.33735	6.62059	6.90677	5.73064	6.54272	6.60392	5.93734	6.91492	6.44145	6.60437	6.44012	6.14812	7.07863	6.32505	7.32925	6.52351	6.39719	0.988723	1.1457	1.01975	1.12351	3.90329e-05	0.693633	0.000478454	0.451846	0.00168404
FIBP	4.67186	5.10056	3.73227	5.18031	3.83895	4.76182	4.84599	2.94486	5.09635	5.51444	6.29462	5.95443	5.32697	5.23917	4.87381	5.56194	5.09255	4.77294	4.82985	4.26153	5.24146	5.09972	4.7148	4.63633	4.90063	4.0045	4.58195	4.75756	4.12763	4.49761	1.73552	4.80426	4.17871	4.16752	4.60229	3.81762	4.46366	5.40343	4.07653	4.69675	0.950372	1.15046	0.867946	1.3255	0.00235998	0.432527	0.00381609	0.0850708	0.00170505
SEPT2	7.8334	8.16998	7.79675	8.21028	7.94702	7.87762	8.04614	7.30861	7.27305	7.45278	5.34376	6.14954	7.38422	6.06156	6.34607	7.64753	8.10266	7.48422	8.46655	7.9334	8.30838	7.79643	8.27123	7.89488	8.18602	8.29453	7.86703	7.77393	8.25484	8.11353	8.14665	8.36326	8.06856	8.41215	7.73775	7.90653	7.82921	6.88582	8.08636	8.11316	0.965001	0.848722	0.996696	0.851535	4.12014e-05	0.0564545	0.00143858	0.81697	0.00171749
YIPF3	4.25248	2.82782	3.40463	5.04264	5.00675	2.02148	4.24184	2.70708	4.49889	3.99729	3.8166	4.44559	4.28392	4.67243	4.38405	4.9982	4.26153	3.64616	4.15866	4.05658	2.63923	4.0036	5.17832	4.24489	2.24184	4.94251	4.40803	2.35896	3.45154	2.41684	3.57773	2.66676	3.37016	3.58015	4.46663	3.61824	3.77818	4.27842	3.27856	3.98596	0.947871	1.07337	0.822525	1.30497	0.0929754	0.672969	0.417172	0.0915424	0.00174018
DUSP1	5.54659	8.29499	7.37051	5.71864	8.1917	7.75696	7.71651	5.31252	5.22651	7.69968	6.28744	6.30943	5.52544	3.91648	5.25475	4.51412	6.95687	5.02591	6.95478	4.83592	4.43829	7.12381	6.99741	4.89966	5.30415	4.89482	5.88313	7.68292	8.63354	6.15259	8.1103	6.50811	7.64234	7.55811	7.78188	7.40982	6.79277	5.72112	7.49774	5.70355	1.19097	1.00308	1.31457	0.763047	0.00311377	0.0707032	0.974239	0.000814823	0.00174868
UBE2C	2.97085	4.18745	4.86047	3.18903	4.10098	4.08576	3.52356	3.9542	3.27798	4.09845	5.53138	6.14343	7.65249	8.58571	5.83112	9.2369	5.8802	4.82018	2.12433	5.52576	3.7666	4.25096	5.11686	4.56864	3.08406	4.30889	4.61589	3.90497	0.739848	3.87578	3.7148	5.478	3.80632	3.03738	3.12598	5.29499	3.79448	6.41998	3.66423	4.15133	0.914039	1.54649	0.882664	1.75207	0.00012034	0.38558	0.00373568	0.410815	0.00175214
KIR2DL5B	1.37851	0.0143553	1.15056	0.226509	1.31034	2.42761	0.411426	3.59216	1.09761	0.871844	3.74416	3.55459	1.55582	2.16027	1.36177	3.02857	2.58976	2.48027	0.85599	0.903038	2.33914	2.926	1.56071	0.9855	-0.556393	1.38405	1.0072	1.27501	1.32193	1.23879	0.782409	0.378512	1.71809	0.214125	0.879706	1.23879	1.2899	2.37189	1.00526	1.26725	1.01787	1.87169	0.793263	2.35948	0.0187713	0.964394	0.0301735	0.484517	0.00179547
KIR2DL1	1.37851	0.0143553	1.15056	0.226509	1.31034	2.42761	0.411426	3.59216	1.09761	0.871844	3.74416	3.55459	1.55582	2.16027	1.36177	3.02857	2.58976	2.48027	0.85599	0.903038	2.33914	2.926	1.56071	0.9855	-0.556393	1.38405	1.0072	1.27501	1.32193	1.23879	0.782409	0.378512	1.71809	0.214125	0.879706	1.23879	1.2899	2.37189	1.00526	1.26725	1.01787	1.87169	0.793263	2.35948	0.0187713	0.964394	0.0301735	0.484517	0.00179547
KIR2DL5A	1.37851	0.0143553	1.15056	0.226509	1.31034	2.42761	0.411426	3.59216	1.09761	0.871844	3.74416	3.55459	1.55582	2.16027	1.36177	3.02857	2.58976	2.48027	0.85599	0.903038	2.33914	2.926	1.56071	0.9855	-0.556393	1.38405	1.0072	1.27501	1.32193	1.23879	0.782409	0.378512	1.71809	0.214125	0.879706	1.23879	1.2899	2.37189	1.00526	1.26725	1.01787	1.87169	0.793263	2.35948	0.0187713	0.964394	0.0301735	0.484517	0.00179547
KIR2DL4	1.37851	0.0143553	1.15056	0.226509	1.31034	2.42761	0.411426	3.59216	1.09761	0.871844	3.74416	3.55459	1.55582	2.16027	1.36177	3.02857	2.58976	2.48027	0.85599	0.903038	2.33914	2.926	1.56071	0.9855	-0.556393	1.38405	1.0072	1.27501	1.32193	1.23879	0.782409	0.378512	1.71809	0.214125	0.879706	1.23879	1.2899	2.37189	1.00526	1.26725	1.01787	1.87169	0.793263	2.35948	0.0187713	0.964394	0.0301735	0.484517	0.00179547
LOC727787	1.37851	0.0143553	1.15056	0.226509	1.31034	2.42761	0.411426	3.59216	1.09761	0.871844	3.74416	3.55459	1.55582	2.16027	1.36177	3.02857	2.58976	2.48027	0.85599	0.903038	2.33914	2.926	1.56071	0.9855	-0.556393	1.38405	1.0072	1.27501	1.32193	1.23879	0.782409	0.378512	1.71809	0.214125	0.879706	1.23879	1.2899	2.37189	1.00526	1.26725	1.01787	1.87169	0.793263	2.35948	0.0187713	0.964394	0.0301735	0.484517	0.00179547
KIR2DS1	1.37851	0.0143553	1.15056	0.226509	1.31034	2.42761	0.411426	3.59216	1.09761	0.871844	3.74416	3.55459	1.55582	2.16027	1.36177	3.02857	2.58976	2.48027	0.85599	0.903038	2.33914	2.926	1.56071	0.9855	-0.556393	1.38405	1.0072	1.27501	1.32193	1.23879	0.782409	0.378512	1.71809	0.214125	0.879706	1.23879	1.2899	2.37189	1.00526	1.26725	1.01787	1.87169	0.793263	2.35948	0.0187713	0.964394	0.0301735	0.484517	0.00179547
KIR2DS5	1.37851	0.0143553	1.15056	0.226509	1.31034	2.42761	0.411426	3.59216	1.09761	0.871844	3.74416	3.55459	1.55582	2.16027	1.36177	3.02857	2.58976	2.48027	0.85599	0.903038	2.33914	2.926	1.56071	0.9855	-0.556393	1.38405	1.0072	1.27501	1.32193	1.23879	0.782409	0.378512	1.71809	0.214125	0.879706	1.23879	1.2899	2.37189	1.00526	1.26725	1.01787	1.87169	0.793263	2.35948	0.0187713	0.964394	0.0301735	0.484517	0.00179547
KIR2DL2	1.37851	0.0143553	1.15056	0.226509	1.31034	2.42761	0.411426	3.59216	1.09761	0.871844	3.74416	3.55459	1.55582	2.16027	1.36177	3.02857	2.58976	2.48027	0.85599	0.903038	2.33914	2.926	1.56071	0.9855	-0.556393	1.38405	1.0072	1.27501	1.32193	1.23879	0.782409	0.378512	1.71809	0.214125	0.879706	1.23879	1.2899	2.37189	1.00526	1.26725	1.01787	1.87169	0.793263	2.35948	0.0187713	0.964394	0.0301735	0.484517	0.00179547
KIR3DS1	1.37851	0.0143553	1.15056	0.226509	1.31034	2.42761	0.411426	3.59216	1.09761	0.871844	3.74416	3.55459	1.55582	2.16027	1.36177	3.02857	2.58976	2.48027	0.85599	0.903038	2.33914	2.926	1.56071	0.9855	-0.556393	1.38405	1.0072	1.27501	1.32193	1.23879	0.782409	0.378512	1.71809	0.214125	0.879706	1.23879	1.2899	2.37189	1.00526	1.26725	1.01787	1.87169	0.793263	2.35948	0.0187713	0.964394	0.0301735	0.484517	0.00179547
KIR3DL1	1.37851	0.0143553	1.15056	0.226509	1.31034	2.42761	0.411426	3.59216	1.09761	0.871844	3.74416	3.55459	1.55582	2.16027	1.36177	3.02857	2.58976	2.48027	0.85599	0.903038	2.33914	2.926	1.56071	0.9855	-0.556393	1.38405	1.0072	1.27501	1.32193	1.23879	0.782409	0.378512	1.71809	0.214125	0.879706	1.23879	1.2899	2.37189	1.00526	1.26725	1.01787	1.87169	0.793263	2.35948	0.0187713	0.964394	0.0301735	0.484517	0.00179547
KIR3DL2	1.37851	0.0143553	1.15056	0.226509	1.31034	2.42761	0.411426	3.59216	1.09761	0.871844	3.74416	3.55459	1.55582	2.16027	1.36177	3.02857	2.58976	2.48027	0.85599	0.903038	2.33914	2.926	1.56071	0.9855	-0.556393	1.38405	1.0072	1.27501	1.32193	1.23879	0.782409	0.378512	1.71809	0.214125	0.879706	1.23879	1.2899	2.37189	1.00526	1.26725	1.01787	1.87169	0.793263	2.35948	0.0187713	0.964394	0.0301735	0.484517	0.00179547
KIR2DL3	1.37851	0.0143553	1.15056	0.226509	1.31034	2.42761	0.411426	3.59216	1.09761	0.871844	3.74416	3.55459	1.55582	2.16027	1.36177	3.02857	2.58976	2.48027	0.85599	0.903038	2.33914	2.926	1.56071	0.9855	-0.556393	1.38405	1.0072	1.27501	1.32193	1.23879	0.782409	0.378512	1.71809	0.214125	0.879706	1.23879	1.2899	2.37189	1.00526	1.26725	1.01787	1.87169	0.793263	2.35948	0.0187713	0.964394	0.0301735	0.484517	0.00179547
KIAA0100	5.52419	5.11061	4.80116	5.06609	5.20438	4.22188	4.13832	4.79338	4.62	5.21179	6.23917	5.10182	5.05832	5.42727	5.54288	6.13627	5.69544	5.55397	4.59096	4.27352	4.36667	5.35509	4.48671	4.84197	4.31397	5.03166	5.13545	5.26641	5.09297	4.60466	4.26679	5.38301	4.88118	4.90929	4.32409	4.83693	4.83111	5.55188	4.84059	4.71067	1.02557	1.17858	1.02758	1.14694	0.000525199	0.556705	0.000468933	0.490879	0.0017986
CGREF1	3.06523	0.400538	0.411426	3.32337	0.536053	0.495695	3.20633	-0.643856	0.475085	1.66903	2.52105	1.50589	2.21412	3.01078	4.02414	2.22959	2.14078	1.5008	0.505891	0.659925	2.94111	1.35614	-0.0892673	0.632268	1.66448	0.695994	-0.0892673	2.75702	0.411426	1.07724	-0.358454	1.04963	0.659925	1.31034	-0.0144996	0.263034	1.25221	2.31291	0.795074	0.919697	1.36154	2.51486	0.864496	2.90905	0.0221685	0.582986	0.00408573	0.780577	0.00182415
IGF1	6.52105	7.37095	5.09043	5.05615	6.58316	6.11832	6.80929	5.57924	4.6017	2.82782	4.77294	4.65821	4.53543	2.31325	4.70929	4.59156	5.64501	5.21801	5.53636	4.94392	4.44294	4.61824	4.25096	5.3345	5.11103	4.48736	4.66448	6.37086	6.56894	5.92624	6.0798	6.20183	5.90833	4.87381	5.5549	5.29866	5.97003	4.3635	5.86482	4.82109	1.23832	0.905086	1.21649	0.744013	0.000202784	0.00415723	0.256973	0.000347266	0.00184886
ACOT2	4.51979	4.60407	3.30743	2.95606	3.48929	4.18428	4.58916	4.13668	3.6893	6.06544	5.18626	6.7703	5.97911	6.15097	5.39917	5.09677	4.17473	4.05572	4.98322	2.76765	3.73444	3.9782	4.36947	4.26003	3.58135	4.30889	4.37016	4.54164	4.80684	4.15299	3.98459	3.99639	4.35685	4.1127	4.0045	4.26228	3.94178	5.43094	4.24653	4.03927	0.975866	1.34454	1.05131	1.27891	7.04685e-05	0.741749	0.00167576	0.379368	0.00185041
ACOT1	4.51979	4.60407	3.30743	2.95606	3.48929	4.18428	4.58916	4.13668	3.6893	6.06544	5.18626	6.7703	5.97911	6.15097	5.39917	5.09677	4.17473	4.05572	4.98322	2.76765	3.73444	3.9782	4.36947	4.26003	3.58135	4.30889	4.37016	4.54164	4.80684	4.15299	3.98459	3.99639	4.35685	4.1127	4.0045	4.26228	3.94178	5.43094	4.24653	4.03927	0.975866	1.34454	1.05131	1.27891	7.04685e-05	0.741749	0.00167576	0.379368	0.00185041
PRMT1	6.21121	6.50303	5.51286	5.66192	6.08513	5.74228	6.21704	5.90809	5.26153	7.45154	7.77847	6.11228	7.3672	7.4071	6.22959	8.32647	7.1635	6.54674	5.90737	5.62088	5.69738	5.74792	6.20418	5.78581	5.72438	6.36387	6.05788	6.09318	6.17473	5.82094	6.26716	6.7021	6.20789	5.86146	5.87234	6.54797	5.90034	7.15365	6.17198	5.90108	0.999876	1.21226	1.04591	1.15905	2.74567e-06	0.996306	0.000175059	0.0579833	0.0018703
REG1A	10.4858	10.6014	10.528	10.7161	10.8892	11.0909	10.2456	10.8475	11.494	2.62994	1.22033	4.19928	5.54813	8.80358	3.19219	8.87033	0.201634	4.24793	12.107	11.1747	11.5315	11.3133	11.9535	10.983	11.3369	11.6278	11.4179	9.21308	8.09608	11.0926	9.82869	9.84922	7.91851	5.37782	10.2378	6.71191	10.7665	4.32371	8.70286	11.494	0.93671	0.376172	0.757169	0.496814	2.63202e-09	0.000632051	2.65279e-06	0.000378796	0.00187446
MLH1	5.94813	5.90014	6.75995	6.02813	5.73579	6.0581	5.9364	5.18943	5.53107	6.29646	6.43779	6.25965	5.67694	5.9404	6.15462	6.57122	5.98846	5.66306	4.67864	6.29131	5.61648	4.34341	1.91073	5.03562	5.89433	5.27836	5.38232	5.62147	5.90641	5.43296	5.66732	5.45286	5.51317	6.02569	5.61058	5.56529	5.89857	6.10984	5.64397	4.9368	1.19482	1.23761	1.14325	1.08254	0.00728377	0.0482717	0.0168587	0.12113	0.00187525
KHK	1.72247	2.09424	2.8339	4.22033	2.20477	3.04089	2.56803	4.01525	4.10098	6.11977	2.16027	7.5452	6.88472	6.07532	7.02934	4.16993	1.43296	1.10434	3.27202	3.0197	2.82375	2.34767	3.54844	2.51096	4.79597	4.08491	2.76129	1.62293	0.516015	2.37851	1.67807	1.42761	1.31615	1.21412	1.4957	1.76977	2.97787	4.72465	1.49099	3.24052	0.918948	1.45799	0.460106	3.16881	0.000569975	0.52975	0.116346	3.87099e-05	0.00187609
MVK	5.77162	5.41886	5.4165	5.57259	5.67186	6.03518	5.69683	5.88191	5.56407	6.63778	6.75328	7.04778	6.57153	6.55213	6.76633	7.0677	6.6057	6.20242	5.62673	5.83061	4.57592	5.85499	5.77136	5.80735	5.56803	5.84449	5.34199	5.93758	5.73633	5.01569	5.97751	6.36982	6.06996	6.66959	5.59723	6.48671	5.66994	6.68941	5.98449	5.58016	1.01609	1.19878	1.07246	1.11779	8.87023e-07	0.567343	4.3896e-06	0.0810144	0.00187765
MPZL1	3.6017	3.28096	3.93546	2.8339	4.53978	3.17313	4.18745	2.49825	4.30086	3.69933	2.9782	2.24793	3.00899	3.20477	2.91073	4.05918	3.46858	2.39506	2.90304	3.01792	3.35191	3.11603	3.1177	3.16993	3.92695	3.82171	3.29131	3.77505	3.4489	4.21101	4.25172	4.29793	4.19692	3.48156	4.17951	3.68257	3.59461	3.10809	3.94724	3.30183	1.08867	0.941321	1.19547	0.787407	0.00970241	0.278567	0.405131	0.00123109	0.00188212
PSMB7	5.53481	5.49697	5.20006	5.56682	5.897	5.62205	5.33771	5.43763	6.11894	5.63807	6.20242	6.10329	6.24546	6.39249	6.16249	6.78424	5.90352	5.44857	6.95699	6.083	6.43246	6.1152	6.56377	5.67892	5.74578	6.37138	6.14527	5.15137	5.53419	5.48414	5.06134	6.30761	5.36212	5.47703	5.09592	5.32373	5.57911	6.09784	5.42194	6.23253	0.89516	0.978389	0.869942	1.12466	6.49154e-05	0.000998075	0.484201	0.000417864	0.00190967
MRPL28	5.70764	5.75328	6.03122	5.93758	5.61265	4.98413	4.98823	4.19928	5.42156	5.8296	5.98687	6.04461	6.07382	5.76871	5.75702	6.04571	5.59126	5.38509	6.01391	5.95884	5.52888	5.33128	5.26679	5.24336	5.13832	5.39129	5.23228	5.40565	5.15097	4.98823	5.70044	5.01078	4.88509	3.99005	5.75702	5.21412	5.40395	5.83141	5.12248	5.45611	0.990441	1.06879	0.938853	1.13839	0.0166888	0.817483	0.011946	0.122641	0.00192172
IFRD2	5.40497	5.31361	4.67582	5.38163	5.40769	5.30561	4.45878	5.23113	5.8212	5.39985	5.76341	5.11187	5.94111	5.87086	5.32912	6.06781	5.22342	5.30049	6.0751	5.68902	5.9241	5.59305	5.34554	5.86047	5.5404	6.54102	5.3799	5.15866	4.85997	5.58526	4.89191	5.37921	4.57046	4.65935	4.48864	4.61058	5.22227	5.55644	4.91156	5.77207	0.904749	0.962643	0.850919	1.1313	0.00021404	0.00929851	0.229407	0.000202408	0.00194345
ELF1	3.06523	2.64155	2.9855	3.26454	3.49697	3.12763	3.91361	2.73552	3.74524	2.488	2.77189	2.95047	3.25701	1.86394	2.80323	3.15866	2.64847	3.25701	3.0268	2.85599	3.45681	2.68482	2.71149	1.8953	3.51349	2.53605	3.15218	4.46271	3.86493	3.02326	4.03386	3.45022	3.57289	2.68482	3.8846	4.16591	3.21953	2.79985	3.68258	2.87033	1.12166	0.975447	1.28298	0.760297	0.00192939	0.131568	0.75506	0.00510729	0.00195009
PPM1G	5.45615	5.06005	4.52231	5.44923	4.57531	5.16027	4.84298	5.45121	4.45088	6.34891	6.9629	5.87504	5.22843	6.06846	6.05289	7.04745	5.74012	5.78346	5.36492	4.86691	4.2765	5.28651	5.53605	5.02503	5.64875	5.62877	5.34518	5.05398	5.0505	5.01346	5.43129	6.00562	5.08534	4.916	4.852	5.79077	4.99649	6.12307	5.24433	5.21985	0.95721	1.17304	1.00469	1.16756	7.27509e-05	0.283944	0.00193662	0.903967	0.00195851
TRIM28	6.56666	6.18289	6.38819	6.48236	6.37016	6.47832	6.16571	6.12825	6.59962	6.43979	7.6761	6.81762	6.50224	7.33548	6.81622	8.28748	6.70321	6.40514	5.37573	6.46614	6.6057	6.77729	6.86592	6.55167	6.64861	7.13031	6.18329	6.14466	6.1809	6.18011	5.91433	6.52951	6.13566	5.96578	6.04199	6.43146	6.37358	6.99814	6.16938	6.51163	0.978799	1.07471	0.94744	1.13434	0.00212829	0.447161	0.0920367	0.0753302	0.00196039
PIN1	4.75061	4.86641	4.23266	4.5552	4.39917	4.65363	4.23496	3.98368	4.25323	5.11811	5.65163	5.20906	6.54597	5.62877	4.92172	6.24146	4.47444	4.5097	4.20711	4.58075	3.90111	3.59216	4.41886	4.06437	4.69153	5.36807	4.49313	4.29866	4.17792	4.41143	4.45418	4.7866	4.46467	4.65935	4.46401	4.38474	4.43662	5.36676	4.45573	4.36857	1.01558	1.22849	1.01995	1.20446	0.000171214	0.733301	0.00370558	0.637169	0.00196993
CRYBB2	0.871844	0.978196	2.6017	0.367371	1.91839	1.29866	1.46467	1.1177	1.08406	2.70266	1.74846	2.44626	2.12433	3.45681	2.53605	4.40531	1.49057	1.5008	0.748461	1.02857	0.933573	1.44361	0.903038	1.92979	0.275007	1.62293	0.970854	0.536053	2.72683	1.54102	1.08406	-0.0439433	-0.0588937	1.20163	0.536053	0.584963	1.30029	2.49014	0.900864	1.09509	1.18738	2.27391	0.822638	2.76417	0.000449943	0.460992	0.00131574	0.568708	0.00198676
CYP2A6	4.40939	4.88996	5.23879	4.93734	5.20945	4.20398	4.71589	4.851	5.4545	7.97734	5.43663	10.0695	8.10413	10.1394	9.41071	5.25172	5.06178	4.79025	5.71918	4.84147	5.07168	6.05355	3.80941	5.00405	5.16591	5.14486	5.20242	4.49249	4.5404	4.71534	4.15543	4.95466	4.43696	4.13996	5.0045	4.78188	4.87892	7.36016	4.58018	5.1125	0.954312	1.43964	0.895878	1.60696	6.97337e-05	0.354884	0.010467	0.0347706	0.00201298
CLPP	4.90448	4.10936	3.35614	4.64328	2.86394	4.56682	4.20867	4.88704	3.7666	5.66021	5.84699	5.46172	5.33628	4.90689	5.08279	5.58316	4.68257	4.62059	5.55674	4.61589	2.20163	4.70099	5.07253	4.19456	4.2854	5.55827	4.51033	3.43429	4.75862	3.72465	4.93404	4.88215	3.96625	4.15947	4.14812	5.06609	4.14515	5.24236	4.34152	4.52182	0.9167	1.15935	0.960128	1.20749	0.015185	0.369925	0.0658308	0.64773	0.00201536
PKN1	4.46597	4.43296	4.05224	4.52042	4.93121	3.70044	3.67807	4.2502	3.24184	4.29793	5.48123	5.27836	5.0917	5.45352	4.8802	6.42442	4.97131	4.40735	1.73985	4.27501	3.60644	3.77716	4.82324	4.44758	4.55827	4.47444	4.26679	3.87873	4.1416	3.95513	2.65764	4.19535	4.41616	3.5435	3.91648	5.2384	4.14148	5.14289	3.99366	3.99653	1.03627	1.28684	0.999283	1.28776	0.00370596	0.68839	0.00747382	0.994155	0.00203133
CFL1	8.50867	8.806	7.74504	7.84141	8.12578	7.7492	8.15982	7.48309	7.2364	9.20899	10.0335	8.88847	9.27822	8.70501	8.94743	9.23819	8.81134	8.77353	7.28466	7.55942	7.181	7.55052	6.96913	7.7443	7.43438	7.82311	7.27845	8.47253	8.52654	8.16767	8.61102	8.62308	8.58406	7.98425	8.40595	8.9865	7.96171	9.0983	8.48462	7.425	1.07228	1.22536	1.14271	1.07233	7.88301e-10	0.0114384	2.1858e-08	5.4202e-07	0.00203277
SPP2	1.66903	0.238787	3.55336	0.782409	3.68594	-0.785875	0.137504	0.201634	-0.234465	5.1127	1.27501	6.94813	5.93617	6.43246	7.15543	0.163499	-0.0892673	2.68706	2.95047	2.62527	1.07724	1.37851	3.774	0.275007	1.11103	2.42492	1.03562	-0.0439433	-0.136062	0.516015	-0.184425	-0.358454	0.773996	0.678072	0.250962	1.0635	1.02759	3.95791	0.284407	1.85023	0.555385	2.13914	0.153714	13.9163	0.000934231	0.229743	0.0635366	0.00162629	0.00206529
GDI1	6.25626	6.07103	5.85025	5.52356	5.91241	6.18626	6.37173	5.13955	4.85898	7.05039	6.81801	6.31868	6.45697	6.28965	7.36282	6.51728	6.32571	6.2572	6.47021	5.65163	6.03716	6.4353	5.854	6.11666	6.14241	6.2948	5.41244	5.91073	5.91576	6.04023	5.73091	6.56742	6.12412	6.24165	5.66761	5.93899	5.79667	6.59963	6.01527	6.04607	0.958751	1.09156	0.994906	1.09715	0.00118598	0.252126	0.00624853	0.838861	0.00206642
VPS4B	0.757023	1.46989	1.33914	-1.12029	1.64616	1.9782	1.70929	1.31034	-0.358454	-0.104697	-1.88897	0	1.74416	1.01436	1.48027	0.495695	1.774	1.55582	1.852	2.35614	1.70929	1.93357	0.910733	1.20163	1.80323	1.15056	2.9279	1.79909	1.57046	3.67016	2.49825	2.23573	2.26003	2.30159	2.11103	2.34767	0.970143	0.674514	2.31044	1.76056	0.551042	0.383124	1.31233	0.291941	0.0020783	0.0693313	0.02884	0.0729481	0.00206724
NADK	5.02503	4.77558	4.13668	3.76977	4.52669	4.01436	4.70543	3.84599	3.91265	4.69488	6.21335	5.46172	5.45088	5.47638	5.61442	5.05268	5.50239	5.22033	3.95513	4.42761	3.41684	4.67638	2.32769	4.58796	4.52482	4.42291	4.74524	4.82171	5.22882	4.4522	4.47444	5.03562	5.18982	4.46728	4.23419	4.75489	4.30135	5.40967	4.73989	4.12051	1.04389	1.31287	1.15032	1.14131	6.26331e-05	0.562061	0.000517664	0.0479688	0.00207117
CABIN1	3.70155	4.08831	4.23419	3.20477	3.64962	2.09085	3.70044	3.7148	2.42492	4.51033	4.95606	4.10014	3.83289	2.57289	4.59455	4.47638	4.49825	3.91839	3.90881	2.58736	2.50589	2.27798	3.50589	3.06695	2.42223	3.60999	3.99186	3.63575	2.9542	2.49313	3.43429	2.89724	3.59813	2.59932	3.18745	3.61353	3.42327	4.16221	3.15701	3.09744	1.10519	1.34376	1.01923	1.3184	0.00487415	0.338032	0.00447378	0.827347	0.00209412
TST	5.59902	4.11103	4.62059	5.478	4.65478	5.26941	4.07039	4.66221	5.48768	6.74362	4.40599	8.45154	7.78803	6.8116	7.04985	4.59574	5.21335	5.74873	6.3466	5.93593	5.80452	4.87922	5.35262	5.7046	5.50589	6.16491	5.23343	3.88655	4.6017	5.03254	3.61235	5.49889	4.29425	4.89869	4.33914	2.7866	4.88368	6.31205	4.32786	5.65863	0.863049	1.11547	0.764824	1.45847	0.000275763	0.00709659	0.204576	0.000622004	0.00212535
SLC10A1	2	-0.136062	-0.643856	1.97085	0.695994	0.298658	-1.64386	2.58736	1.23266	4.06953	0.31034	7.09244	5.13175	5.69404	5.38059	1.34483	2.16993	1.52607	-0.340075	2.58256	1.02857	0.15056	2.42223	-0.0144996	1.13093	0.422233	2.85798	-0.234465	-0.104697	2.33628	-0.321928	-0.761213	1.05658	-0.473931	0.378512	2.1177	0.706862	3.6355	0.443649	1.13783	0.621236	3.19511	0.389907	8.19455	0.000597968	0.491825	0.0121873	0.22833	0.00214471
VPS72	5.81173	5.90761	5.25058	5.63894	5.73037	5.51065	5.68032	4.6565	5.70266	7.12143	7.2867	5.90881	6.06953	7.52912	6.4614	8.04051	6.21548	6.02503	6.44973	5.82604	5.34944	5.53232	5.98391	5.56224	5.57894	6.17931	5.51128	5.66363	5.55919	5.6985	5.57107	6.40139	5.54597	5.77426	5.48349	5.95443	5.54326	6.73978	5.7391	5.7748	0.959905	1.1671	0.993818	1.17436	4.46964e-05	0.206303	0.00370829	0.82002	0.00217078
MEN1	4.63285	4.74201	4.44361	4.29646	4.68482	4.17712	4.83238	3.90881	4.52669	4.63227	5.99458	4.30597	4.96993	5.33235	4.83996	5.68482	4.93499	4.44029	4.43829	3.90304	4.6865	3.74308	4.21023	4.58135	3.88264	4.92362	3.50335	4.15218	4.44162	3.74308	4.22342	3.87873	4.26529	4.37643	3.89918	4.90063	4.47164	5.01502	4.20895	4.20801	1.06265	1.19178	1.00022	1.19151	0.00107411	0.180986	0.00476646	0.996291	0.00217127
CRYGD	3.99186	1.75275	2.6893	0.321928	1.36737	4.0072	-0.200913	3.59932	0.695994	2.32193	2.55582	2.54844	1.1635	0.948601	1.07039	2.58976	3.37573	1.32769	2.73335	3.53356	3.71039	3.51602	3.77505	3.17313	3.28983	1.17632	0.992768	0.464668	0.201634	1.17632	0.933573	1.28688	0.584963	0.422233	1.61824	0.0285692	2.02498	1.9891	0.746342	2.87783	0.703649	0.69118	0.259342	2.66512	0.00278486	0.204344	0.0704312	6.29322e-05	0.00218076
PDXK	3.91552	2.70044	0.669027	1.95977	3.54473	1.80323	3.73118	4.41346	2	6.84084	4.23879	4.54844	4.86096	4.48027	4.31832	3.926	4.29793	5.18468	3.61235	2.49313	3.60999	4.06953	3.9855	1.34483	4.19377	3.51223	4.38474	3.6427	4.30597	1.77821	3.94111	3.95513	2.94486	0.9855	2.37016	3.31904	2.7486	4.74402	3.02696	3.46734	0.79271	1.3682	0.872993	1.56725	0.00175661	0.187664	0.0094746	0.384438	0.00218271
AR	3.8846	3.36737	1.27501	3.80529	3.6837	4.49185	3.47638	3.37295	0.782409	3.8125	3.13258	5.80581	3.96809	4.74201	5.81992	3.14731	3.88947	3.08746	0.895303	1.0072	2.32193	4.27053	2.10434	3.88264	1.1177	1.87184	3.38267	2.86592	1.13093	3.03034	1.37851	0.895303	2.90497	3.30451	2.67356	3.35473	3.12662	4.15613	2.3932	2.31713	1.34935	1.79366	1.03283	1.73664	0.00593389	0.190095	0.00432963	0.888182	0.00218857
HDAC6	4.05137	3.66562	1.37295	4.58135	4.09592	3.48671	0.807355	2.03914	3.90497	4.43429	4.61294	4.6427	4.18428	4.31252	4.45418	4.75489	3.42492	3.8846	2.04264	4.72629	4.56925	2.98368	2.58736	1.42223	4.35755	3.57168	3.60407	1.30451	3.30451	3.853	3.5472	1.83188	3.0268	4.13914	2.7845	3.64155	3.11171	4.30059	3.04812	3.31831	0.937741	1.29602	0.918578	1.4109	0.0503776	0.731555	0.0289005	0.593692	0.00219096
APOA1	0.584963	2.41954	1.29278	1.85599	-0.0291463	1.15056	-1.02915	1.19535	2.63923	10.6538	6.53838	11.1514	10.7014	10.3692	10.8525	0.722466	0.575312	0.214125	1.1375	2.12102	1.60881	1.1375	0.731183	1.0635	3.0018	-0.0740006	0.575312	-0.136062	1.60407	0.669027	0.695994	0.137504	0.250962	0.400538	2.35614	0.871844	1.12001	6.8643	0.761113	1.25585	0.891838	5.46587	0.606055	9.01876	3.57326e-05	0.785207	0.00420731	0.230818	0.00219255
TUBB	8.03908	9.10345	8.12117	8.17817	8.18864	8.2166	7.68615	8.00242	8.30879	9.48101	10.0304	9.57209	8.85056	10.077	8.58815	10.9045	8.96875	8.38608	8.40926	8.58973	8.33392	8.6211	7.28179	8.07243	8.24864	8.47752	7.43654	7.65306	8.33472	8.34545	7.99503	8.65123	8.42177	7.98077	8.17418	9.17981	8.20494	9.42872	8.304	8.16344	1.00508	1.15499	1.01722	1.13544	5.30387e-05	0.843089	0.00104365	0.529586	0.00219677
LOC92755	8.03908	9.10345	8.12117	8.17817	8.18864	8.2166	7.68615	8.00242	8.30879	9.48101	10.0304	9.57209	8.85056	10.077	8.58815	10.9045	8.96875	8.38608	8.40926	8.58973	8.33392	8.6211	7.28179	8.07243	8.24864	8.47752	7.43654	7.65306	8.33472	8.34545	7.99503	8.65123	8.42177	7.98077	8.17418	9.17981	8.20494	9.42872	8.304	8.16344	1.00508	1.15499	1.01722	1.13544	5.30387e-05	0.843089	0.00104365	0.529586	0.00219677
COL9A1	5.27053	3.8268	4.0054	4.15704	5.73444	5.732	5.58376	5.78947	4.14975	5.63052	5.47832	5.78712	4.78869	6.38612	5.8189	5.81992	5.39883	5.24222	4.5097	4.76022	4.61824	4.29499	5.03298	4.69265	3.34199	5.2589	4.19613	4.53356	3.58976	4.66278	3.6427	4.48671	4.23113	5.5472	5.47671	5.06824	4.91658	5.59452	4.58209	4.52287	1.08705	1.23694	1.01309	1.22095	0.00575233	0.263187	0.000346305	0.845358	0.00220152
NME4	4.63227	5.12557	4.18745	4.16027	3.72574	4.51665	5.14078	4.74524	4.26454	5.31397	6.02791	6.24622	5.75702	6.54241	5.30961	6.52074	5.40054	5.69014	4.67016	4.42425	5.2854	2.67356	4.0018	4.41549	4.09424	5.10182	3.69599	4.8515	5.49633	4.26153	4.29278	5.60674	5.06738	5.62205	4.70432	5.09761	4.49983	5.86762	5.00003	4.26252	1.05567	1.37656	1.17302	1.17352	7.3338e-06	0.446499	8.62595e-05	0.0318066	0.00222739
KDELR1	6.57984	7.00899	6.30779	6.10873	6.97785	6.88191	6.7498	6.58841	6.6017	6.67765	6.9607	6.89567	6.82782	6.97016	6.89712	7.29039	6.94357	6.97487	6.03364	6.37747	6.06048	6.73335	6.75676	6.54982	6.56484	7.16832	6.32463	6.38853	6.47427	6.23688	6.03518	7.15391	6.83719	6.50462	6.49233	6.12784	6.645	6.93755	6.47231	6.5077	1.0211	1.06605	0.994561	1.07188	0.010685	0.391603	0.00476076	0.834536	0.00224554
CUGBP1	4.93357	4.80426	5.42425	3.03914	4.03034	4.83996	5.10852	1.68706	4.65821	4.76341	4.87036	5.4165	5.07724	5.45022	5.52795	5.94603	5.75195	5.6094	4.36247	4.56864	4.07895	4.18587	2.95233	2.5656	4.55643	4.37643	4.45022	4.22497	4.63401	3.94579	4.54535	4.68201	5.03694	5.53201	3.14731	3.95606	4.28059	5.37923	4.41161	4.01077	1.06727	1.3412	1.09994	1.21934	0.00649432	0.572439	0.000154464	0.250826	0.00225129
MARS	4.39712	4.8802	4.68706	4.52042	4.54288	5.14975	4.60466	4.75756	5.40531	5.02015	4.87725	4.93074	4.81147	5.14812	4.43429	5.73958	4.80064	4.73118	4.33557	5.10224	4.8475	4.89239	4.5292	4.82629	4.20006	4.8166	4.80323	4.48027	4.17393	4.47119	4.64155	4.52607	4.64789	3.87774	4.47638	4.47379	4.77166	4.94371	4.41876	4.7059	1.01397	1.05054	0.938982	1.1188	0.00920113	0.656857	0.141315	0.0373453	0.0022611
ACP2	4.80941	5.16471	4.8212	5.47184	5.10559	4.92979	4.6241	4.63691	5.42559	6.35597	6.17991	6.60644	6.10308	5.31723	5.76713	5.48961	5.38853	5.20085	3.98641	4.57592	3.94767	5.337	5.51286	4.9644	2.79909	5.00225	5.55459	5.14934	4.41143	5.69794	4.60585	5.66078	4.98231	4.7241	5.13134	4.35403	4.99879	5.82319	4.96857	4.63113	1.07939	1.2574	1.07286	1.17201	0.00149164	0.268555	0.00339654	0.34258	0.00227047
CLEC10A	4.64962	4.45088	4.51791	1.91839	4.20242	4.09424	4.20945	4.69711	2.10098	4.77979	4.85748	5.32048	4.91361	3.67807	4.57894	4.06523	4.60229	4.20945	3.45549	1.7137	0.782409	3	1.76553	4.65535	4.04439	3.70266	1.08406	3.83491	4.30232	2.76129	2.71589	4.10014	3.3505	2.44095	3.51096	4.39985	3.87122	4.55615	3.49076	2.68929	1.4395	1.69418	1.29802	1.3052	0.00319207	0.0606586	0.00158743	0.144619	0.00227306
STK16	0.0285692	1.47508	1.37851	1.1177	2.89724	3.01078	2.24184	1.18903	1.848	3.10769	4.12681	3.64962	3.36597	2.22033	1.87184	2.74201	3.74201	4.0505	2.22959	0.650765	3.87578	1.25701	1.63691	1.21412	0.807355	3.1375	3.0635	1.25701	2.04264	1.64616	2.0635	2.60881	1.0635	1.80735	1.47508	3.34625	1.68742	3.20853	1.92337	1.98584	0.849725	1.61571	0.968543	1.66818	0.00556164	0.554046	0.018272	0.891182	0.00227624
EPHB2	4.47119	4.61589	3.9279	4.55029	4.11437	4.23266	4.92647	4.82731	4.24717	4.45154	4.40531	4.73877	4.25172	4.74953	4.46989	5.56621	5.23228	4.44559	4.14812	4.09508	4.15137	3.71918	3.18428	3.73877	4.26078	4.08746	3.83996	4.20398	4.19613	3.64386	3.52732	4.05658	3.74739	3.43029	4.87725	3.86987	4.4348	4.7012	3.9503	3.91389	1.13309	1.20116	1.0093	1.19009	0.000232979	0.00439608	0.000542479	0.847162	0.00227997
CFHR3	3.08916	2.43829	4.1416	3.91648	3.67582	4.47832	2.9542	3.79181	3.40871	4.37851	4.50843	6.67878	4.32553	5.6343	6.34997	4.40803	3.95233	3.3147	1.01436	3.70266	4.49057	2.98003	3.33628	2.75916	3.73985	3.21568	3.1177	3.90207	3.38267	2.7866	3.54102	3.70266	3.0054	3.60999	2.67582	0.641546	3.54382	4.83895	3.02753	3.1507	1.12477	1.53584	0.960908	1.59832	0.000989787	0.318057	0.00341486	0.791122	0.00228885
CRP	5.16631	4.00809	1.95977	3.53481	0.731183	0.475085	5.26266	-0.120294	-0.217591	7.59552	0.903038	9.90656	8.74423	7.54141	7.49609	0.333424	-0.454032	5.62176	0.782409	0.695994	0.411426	1.45418	1.41143	4.51349	1.20163	3.41684	-0.304006	0.748461	0.594549	0.85599	-0.321928	-0.713119	2.96162	-0.535332	0.31034	-1.25154	2.31111	5.29867	0.294338	1.50927	1.53128	3.51076	0.195021	18.002	0.0012418	0.384854	0.0164055	0.0810761	0.0023009
CDC20	2.01436	2.26303	1.75702	2.45681	2.42223	2.22033	2.24184	2.23266	2.19849	3.1127	5.99977	5.48639	5.81147	5.58767	4.89579	6.54427	4.69377	3.10601	1.57531	3.94298	2.6893	2.52105	2.63923	2.01792	2.28096	2.70487	2.34483	2.47508	2.29278	3.32193	1.33914	4.62	1.60881	2.04614	1.92979	5.43563	2.20075	5.02643	2.78548	2.52405	0.871913	1.99141	1.10357	1.80451	2.59662e-06	0.17235	5.39572e-05	0.618722	0.00231635
ITSN2	4.1914	3.92505	3.37851	4.04352	3.88557	4.02237	4.4121	4.37365	3.30012	2.84398	3.9279	1.60407	3.87283	2.65992	2.65992	2.62293	4.50906	4.65878	5.19298	2.9542	3.14568	4.91648	6.29591	-0.321928	5.04789	4.78973	5.14037	4.28614	4.45549	4.45154	4.61941	4.39094	4.54164	4.95327	4.12763	5.60851	3.94803	3.26216	4.60384	4.12903	0.956164	0.790053	1.11499	0.708573	0.117514	0.789889	0.257763	0.489666	0.00233829
ERI3	4.05224	3.98823	2.46467	2.79286	3.65191	2.54844	4.0063	2.6017	2.54597	3.9241	4.9528	4.37365	4.34767	5.41718	4.09677	6.29278	4.67243	4.31759	1.848	3.26754	2.9782	3.94673	4.37851	4.52669	4.71864	4.72846	4.0054	3.56682	3.39369	3.73769	1.60407	4.1643	3.43296	3.52732	4.21335	3.20945	3.18359	4.71055	3.42774	3.82202	0.83296	1.23248	0.89684	1.37424	0.00180495	0.129932	0.0437084	0.349632	0.00237446
TMED9	6.10476	6.25096	6.19397	6.07189	5.75087	6.43496	6.10601	5.98527	6.37295	6.31125	6.65578	6.57652	6.68762	6.90231	6.29664	7.33718	6.28429	6.1336	7.0846	5.93263	6.29352	6.79883	6.7267	6.24432	6.26059	7.2738	6.0018	5.18706	5.86888	6.28077	6.13586	6.43613	5.95861	6.11061	5.50653	5.87036	6.14129	6.57613	5.92831	6.51297	0.942932	1.0097	0.910231	1.10928	0.0021135	0.0472939	0.759001	0.0113415	0.00238249
POLD2	4.90641	4.26153	3.64039	3.10769	2.91073	5.36702	3.81762	4.05224	4.71589	4.95047	5.21179	6.02481	6.0343	6.35773	5.13996	6.70639	4.77347	4.87922	3.44493	4.84046	3.09255	3.67582	5.27165	3.97361	2.86394	5.06652	4.26604	4.05745	4.4489	2.61117	4.82375	5.12722	4.76871	4.26228	2.29278	4.48349	4.08661	5.56424	4.09731	4.05506	1.00778	1.37217	1.01042	1.35802	0.00112116	0.937728	0.00100095	0.924421	0.00239428
ACADVL	5.48929	5.56468	4.90785	5.87873	5.75489	5.51349	5.65535	5.42895	5.03122	6.87369	5.78895	7.36816	5.87922	6.58601	7.00596	6.10203	5.73471	5.41041	6.19712	5.92955	5.63314	6.16611	6.44791	5.28614	5.60229	6.13072	5.53512	4.7939	5.69014	5.63256	4.73606	5.71039	4.61117	5.84298	5.06264	5.64645	5.46938	6.30546	5.30292	5.8809	0.930024	1.07219	0.901719	1.18905	0.000540687	0.0246907	0.120267	0.0136131	0.0024083
PPIA	8.92603	8.74473	7.77498	8.12319	8.39515	8.0881	8.59909	7.96168	8.2304	9.42522	9.66327	9.27722	9.89535	9.32582	9.1709	9.80387	9.50704	9.51667	9.36752	8.21023	8.09835	8.38392	8.81487	8.26021	8.71418	8.98373	8.24427	8.73461	8.85418	8.1532	8.95643	9.62587	8.99481	9.13435	8.36168	9.27095	8.31593	9.50948	8.89845	8.56414	0.971017	1.11038	1.03904	1.06867	1.29405e-06	0.212719	2.97318e-05	0.125829	0.00241239
PRPF8	6.32139	6.40531	5.85524	6.34518	6.45943	6.01926	5.94579	5.50398	5.97453	6.59649	7.76461	6.88557	6.4843	7.42543	6.91049	7.68902	6.41836	6.45335	4.916	5.50589	4.53419	5.43763	4.75756	6.0594	5.88484	5.53605	5.73064	6.36755	6.38578	5.53076	6.20261	6.34873	6.44394	6.21684	5.63836	6.53559	6.09224	6.95862	6.18557	5.37358	1.13374	1.29497	1.15111	1.12498	2.70865e-07	0.00281174	9.9768e-06	0.00144518	0.00242809
GCDH	3.85798	4.4121	4.1375	3.68594	3.6311	1.95233	4.12598	4.07125	3.20006	4.9514	4.62059	6.00518	5.0691	5.54998	4.95559	6.02392	3.74093	3.56803	4.27724	2.33342	4.84348	4.40531	3.62644	3.63923	4.09677	3.03562	0.739848	3.96625	4.1635	1.66448	3.01436	3.76765	3.88655	3.31179	4.12102	3.87184	3.67492	4.94275	3.52972	3.44415	1.067	1.43511	1.02484	1.40032	0.00571437	0.642559	0.00992588	0.865611	0.00245149
DDB1	6.32175	6.36107	5.7498	5.51665	6.0398	6.0505	6.15927	5.34731	5.58826	7.1636	7.5672	6.91576	6.27873	7.42559	6.74497	7.96405	6.59201	6.43779	5.50398	5.67158	5.25096	5.60674	5.61412	5.64241	5.61971	5.93026	5.14323	6.42139	6.41075	5.4941	5.93805	6.75275	6.44361	5.97476	5.41684	6.40531	5.90382	7.00997	6.13973	5.55367	1.06305	1.26222	1.10553	1.14174	2.46291e-07	0.0278564	2.22678e-06	0.00363872	0.00245261
HMBS	2.83794	1.94486	2.31904	1.7137	1.40054	2.38405	0.773996	2.18903	2.91265	1.40599	4.34625	3.14241	4.46074	2.19219	3.52356	4.05398	4.15137	3.75809	2.80116	2.30159	3.78136	3.52482	4.22188	1.82375	2.47249	2.85798	2.35332	0.847997	0.356144	1.20163	2.79077	3.54967	0.495695	1.42223	2.54844	1.5509	2.05287	3.44829	1.64039	2.90426	0.706847	1.18732	0.564821	2.10212	0.000843121	0.0259629	0.228005	0.0125473	0.00245336
SCRG1	2.81762	3.7137	2.05658	-0.736966	2.85798	1.45418	4.14568	0.970854	0.687061	-0.0144996	0.948601	-0.304006	2.41414	0.275007	-1.94342	-1.2863	0.613532	2.76553	-0.68966	0.124328	1.774	0.238787	1.5008	3.36597	-0.434403	-0.200913	-0.556393	2.37573	5.03826	2.66221	1.53107	1.9855	3.32193	2.30451	2.38128	1.88753	1.9963	0.385398	2.60978	0.569169	3.50739	0.677125	4.58525	0.147675	0.00377363	0.055621	0.792308	0.00258032	0.00246947
NDUFV1	5.615	5.74819	5.02813	5.76818	5.68229	5.35896	5.05398	5.61706	6.05115	6.22843	6.90424	6.78542	6.19613	6.50383	6.01033	7.19928	5.5598	5.13217	5.69572	5.7447	5.96694	6.1373	5.73363	6.33521	5.79312	6.337	5.92837	5.12763	5.30889	5.77056	5.48671	5.46238	5.62234	4.94439	5.52042	5.65449	5.547	6.27996	5.43309	5.96355	0.930149	1.05306	0.91105	1.15587	0.000395342	0.0092908	0.196578	0.000491077	0.00247367
CDC37	4.92695	5.69516	5.06824	5.2292	4.83794	4.24565	5.58976	5.28355	4.41075	6.08343	6.20379	5.67553	6.399	6.36737	5.84172	6.87086	5.60999	5.61383	5.20906	4.16108	4.68257	5.24982	5.35861	5.5601	5.34412	5.23726	4.6241	5.3067	5.53854	4.97499	5.93026	5.08151	5.31832	4.97361	4.16511	5.92172	5.03191	6.07395	5.24564	5.04741	0.996929	1.20338	1.03927	1.1579	0.000128719	0.945251	0.000153302	0.413375	0.00248172
BRD4	3.38405	4.95791	3.76022	3.06867	5.53263	5.77162	5.20359	2.80323	3.6837	5.78869	5.99684	5.48188	5.57107	5.50779	4.98277	5.38543	5.36422	5.63198	5.51602	3.55459	3.18428	3.36737	4.6017	5.39575	3.20006	5.30012	4.61648	5.36702	4.84599	3.43962	5.53481	4.36597	4.72083	4.49442	2.70266	3.04264	4.24062	5.52341	4.27933	4.30404	0.985266	1.28331	0.994259	1.29072	0.0126295	0.900434	0.00255418	0.958583	0.00250477
STAM2	-0.395929	-0.454032	-0.666576	2.44361	-0.68966	0.31034	1.4957	1.35614	-0.37707	-1.2863	-0.37707	0.687061	0.432959	-1	-0.514573	-1.2863	1.45943	-0.621488	1.83188	0.0285692	0.863938	-0.599462	2.86592	-0.836501	2.5509	3.08236	0.713696	0.0976108	1.63691	0.887525	1.4957	1.32769	1.94111	0.669027	2.59932	0.250962	0.335836	-0.278476	1.21176	1.16681	0.287823	-0.238665	1.03852	-0.229811	0.0232776	0.202832	0.0256063	0.937511	0.00251343
ITPA	4.24641	4.14078	2.68257	3.51602	3.49442	3.8846	4.2555	3.87971	4.08746	4.67356	5.5601	4.90014	4.66676	5.47086	4.53169	5.9357	4.97911	4.96116	4.67016	4.21101	4.30159	4.3875	5.10643	4.32553	3.74846	4.57833	4.64212	4.06867	4.31034	3.94579	4.38336	4.7939	4.84499	4.67299	4.38128	4.10434	3.79861	5.07545	4.38952	4.44124	0.855303	1.1428	0.988355	1.15627	7.35013e-06	0.00739754	0.00628428	0.758068	0.00251785
LAMP1	7.31479	7.57099	7.47338	6.7866	7.52748	7.16621	7.34784	7.20614	7.40752	8.65302	8.39686	7.98202	7.70701	7.94743	7.77854	8.42454	7.66377	7.6725	5.90785	6.79961	6.39146	7.37695	7.13955	6.75756	6.37591	6.78999	6.86592	7.40625	7.55152	7.23295	7.33949	8.1153	7.52849	7.60496	7.00383	6.97005	7.31122	8.02508	7.41698	6.71164	1.08933	1.19569	1.10509	1.08199	1.34896e-07	0.00234549	3.87235e-06	0.00159873	0.00251828
RABEPK	4.4489	4.90977	4.38819	5.26078	4.916	3.3978	4.72792	4.393	4.86641	5.53792	5.12763	5.67723	5.28281	5.45746	5.06695	5.07596	5.3107	4.05745	5.45286	5.62176	5.26115	4.57046	3.97269	3.46074	5.23879	4.50016	4.14078	4.44029	4.63227	4.94017	4.70598	4.40871	4.38819	4.46074	4.50779	4.70044	4.58986	5.17712	4.57606	4.69104	0.978431	1.10362	0.975489	1.13135	0.065869	0.744978	0.117694	0.659497	0.0025242
SF3B4	4.47119	4.74308	4.4522	3.90785	4.59455	3.78973	4.62994	2.31615	3.49442	5.02724	6.18527	5.47735	4.69321	5.88874	5.37712	6.32139	4.82375	5.18666	1.59455	4.72083	3.28688	5.01302	2	4.75435	4.32048	5.25172	4.51916	4.43296	4.83238	4.67186	4.45943	5.35438	4.37643	4.45088	4.03826	4.90641	4.04434	5.4423	4.61367	3.94011	1.02645	1.38126	1.17095	1.17961	0.00247236	0.842463	0.00704005	0.165557	0.00252599
KCNE1	3.1127	3.43429	3.07039	4.42626	1.36737	4.19692	3.64155	3.03562	3.41414	0.575312	2.96162	0.799087	0.356144	0	1.09085	0.963474	1.14405	1.9782	3.58496	3.71589	4.23649	4.1177	2.13422	4.54473	2.55827	3.45154	3.80735	3.28244	2.99095	4.15299	2.22342	1.81147	1.5656	1.83996	3.61353	2.09761	3.29992	1.09653	2.61978	3.57235	0.923738	0.306948	0.733348	0.418557	3.44094e-06	0.495509	1.13574e-05	0.0304317	0.00255345
SORD	4.86592	3.8166	3.91743	4.25701	3.86691	4.22342	2.94673	3.52482	4.24793	5.80142	3.16189	7.75682	5.94626	7.54411	7.7303	6.93864	4.17632	5.44294	5.02192	4.04789	4.12516	4.35614	5.08406	4.18982	4.66959	4.79701	3.96347	3.86196	4.11437	3.93546	3.28983	4.89191	5.20984	2.90304	3.83794	3.35755	3.96297	6.05541	3.93354	4.47279	0.886019	1.35383	0.879439	1.53943	9.76915e-05	0.0408565	0.012082	0.0773543	0.00256331
RQCD1	3.93263	3.73335	4.15785	4.06867	4.27053	4.37016	4.06178	4.1416	3.93074	4.20242	4.58976	4.52231	3.83794	4.77558	4.73281	5.27873	4.42761	4.11686	4.20789	2.94486	3.6893	4.59694	3.69377	2.0635	4.14323	4.42358	3.88655	3.35191	3.76129	4.27947	4.00899	4.01167	4.12267	3.38267	3.66107	4.13504	4.07415	4.49822	3.8572	3.73885	1.08968	1.20311	1.03165	1.16619	0.0130261	0.236327	0.0221956	0.686102	0.00257142
FLT1	3.96993	4.73877	2.78031	4.62293	3.16027	4.46989	3.95327	5.29057	5.11645	4.28614	4.79442	4.95559	4.75221	4.59813	4.63517	4.3799	3.84097	4.0917	3.86691	4.88996	5.53978	3.43696	4.04089	4.62702	3.43962	4.90304	4.78555	2.11103	2.23879	4.76288	4.27128	4.01346	3.03386	3.09592	3.16189	3.44095	4.2336	4.48158	3.34778	4.39219	0.963892	1.02035	0.762213	1.33867	0.00953232	0.676499	0.746048	0.0147528	0.00261614
GNB2L1	10.7719	10.7805	10.6387	10.8952	11.1227	10.8696	10.8166	10.8061	11.2635	11.0752	12.003	11.0529	10.4648	10.5381	10.6035	11.2589	10.6414	10.7661	11.4934	11.1085	11.0207	11.2552	11.886	11.1911	11.3015	11.6099	11.2854	10.2161	10.2082	10.4888	10.2578	10.463	10.2289	10.2367	10.4	10.5355	10.885	10.9338	10.3372	11.3502	0.959013	0.963312	0.910753	1.05771	8.05406e-07	0.000661588	0.0388419	2.39667e-08	0.00262098
PKMYT1	5.43062	5.21062	5.23802	5.61589	5.54566	5.21101	5.62527	5.8166	6.17732	5.53512	5.74362	6.65607	6.14914	6.12681	6.17093	6.42492	5.58135	5.06393	5.27761	5.88338	5.83086	5.71177	4.52544	5.80271	3.89918	5.27612	4.97682	5.37469	4.47119	5.44328	5.31107	5.38991	4.45088	4.40735	5.41041	5.65449	5.54122	5.9391	5.10147	5.24266	1.05695	1.13284	0.973071	1.16419	0.00826819	0.249685	0.0244616	0.622808	0.00264721
POLR2H	4.61176	4.92742	4.79286	4.95977	4.66164	4.48349	4.02059	4.59872	4.77189	5.42962	5.74308	5.39369	5.65992	6.92232	5.60851	7.44203	5.19574	5.70321	6.0119	4.9855	5.64933	5.15623	5.92267	4.95373	5.46009	6.1235	5.09085	4.42626	4.62352	4.82375	4.39438	5.39951	4.8802	5.56071	4.58616	5.16712	4.64757	5.89979	4.87351	5.48376	0.847516	1.07587	0.888718	1.21058	3.35013e-05	0.000271068	0.178785	0.00970284	0.00266231
GPR6	1.55582	2.25701	3.02148	1.57531	1.72247	3.27202	1.52607	1.80323	1.34483	3.79597	3.28688	3.75489	3.79909	3.66221	3.03738	3.91265	1.51602	2.98185	1.46989	0.678072	1.59455	2.36177	0.62293	1.23879	1.36177	4.35966	2.38128	2.61117	2.81147	2.26003	1.69153	2.85	1.23879	2.14731	2.45681	1.18269	2.00869	3.30522	2.13887	1.78541	1.12506	1.85123	1.19797	1.54531	0.0023002	0.624144	0.00431185	0.430114	0.0026804
EDA	3.853	4.28021	4.99277	4.98277	3.93923	5.18903	3.98641	3.92315	4.74953	5.95815	5.43863	5.81634	5.13996	5.11728	5.24945	5.66704	5.0268	5.09887	5.12309	4.88069	5.3107	5.37851	3.99729	3.52857	5.1811	5.49729	4.904	4.28318	4.55029	4.88313	5.0197	5.51948	4.48671	4.32193	5.00944	4.83137	4.4329	5.39028	4.76725	4.86681	0.910844	1.10756	0.979543	1.13069	0.00343658	0.149716	0.0531648	0.705855	0.00268237
ATP6V0C	7.14272	7.0376	6.26209	6.79103	6.74833	6.97281	6.82668	6.08215	6.05572	8.13981	8.29439	7.70998	7.83618	7.1809	7.69634	7.4933	7.03463	7.13011	5.88996	5.97131	6.03144	6.43296	6.25814	6.53029	6.12928	6.56499	6.66888	6.84699	6.91085	6.68131	7.38802	7.30287	7.1265	7.08555	6.46875	7.05593	6.65768	7.61285	6.9852	6.27525	1.06094	1.21315	1.11313	1.08985	8.02544e-08	0.0370046	1.06306e-06	8.44671e-05	0.00270195
LOC647979	2.29572	1.92979	2.38681	-1.88897	1.1177	2.85599	3.18428	-0.268817	3.0018	-0.666576	-2.32193	-0.0439433	0.695994	-1.08927	0.933573	1.74846	1.62761	1.30451	2.61824	0.847997	2.42761	2.40871	0.111031	0.815575	2.58976	2.5656	0.695994	2.36737	2.07382	2.58976	1.04963	2.91265	2.30451	2.42492	0.659925	2.48543	1.62381	0.243159	2.09645	1.67561	0.969085	0.145116	1.25115	0.115986	0.0227906	0.938654	0.0238486	0.334856	0.00270667
LOC100133463	2.29572	1.92979	2.38681	-1.88897	1.1177	2.85599	3.18428	-0.268817	3.0018	-0.666576	-2.32193	-0.0439433	0.695994	-1.08927	0.933573	1.74846	1.62761	1.30451	2.61824	0.847997	2.42761	2.40871	0.111031	0.815575	2.58976	2.5656	0.695994	2.36737	2.07382	2.58976	1.04963	2.91265	2.30451	2.42492	0.659925	2.48543	1.62381	0.243159	2.09645	1.67561	0.969085	0.145116	1.25115	0.115986	0.0227906	0.938654	0.0238486	0.334856	0.00270667
NUPL1	2.22959	-0.268817	-0.514573	0.0976108	-0.0588937	-0.268817	2.70929	0.275007	-0.836501	0.485427	0.263034	-1.18442	3.43429	1.66448	2.21412	1.53605	0.731183	2.85798	2.59932	0.594549	1.62293	2.84398	1.01436	2.09761	0.925999	3.1635	1.20163	3.27053	2.45943	2.81967	4.32912	2.93546	3.23879	2.66448	2.79494	4.06867	0.373766	1.33357	3.17568	1.78488	0.209407	0.747152	1.77921	0.419933	7.64731e-05	0.0146439	0.43754	0.00191965	0.00271276
RDH16	0.739848	2.72901	2.08066	1.35614	1.73552	1.09085	1.04264	2.1177	2.04963	3.97453	1.32769	7.39481	4.37643	5.3194	4.87036	1.37295	3.32912	1.90304	2.03562	1.82375	2.07382	2.04264	2.20477	2.09761	1.98185	1.76129	1.68257	0.963474	0.111031	2.27501	0.687061	1.5008	0.713696	0.748461	2.47768	1.41143	1.66022	3.76315	1.20985	1.9671	0.843994	1.91304	0.615041	3.11043	0.000211277	0.187132	0.0170667	0.0117428	0.00271298
NDUFA7	5.81532	5.63662	5.88947	6.41583	5.44427	6.53636	5.85025	6.04898	6.05767	6.51191	7.07071	6.2926	6.40259	6.9913	6.24584	7.53294	6.03936	6.27873	6.31958	5.62352	6.46744	6.34483	6.23993	6.95907	5.73958	5.97039	6.23362	5.88166	5.52136	6.15137	6.10852	6.06824	5.79675	5.71507	5.45812	6.44692	5.96609	6.59622	5.90534	6.21089	0.960585	1.06204	0.950804	1.11699	0.00312531	0.184872	0.0867729	0.0924968	0.00273967
PRB4	0.422233	1.66448	2.02857	2.29572	0.613532	2.48285	1.53107	3.58976	1.66448	4.53978	3.52857	3.20163	3.88166	1.4489	3.68594	2.67582	1.55582	2.97085	2.17313	2.65306	1.41684	0.83996	1.39506	1.14405	0.9855	1.88362	2.33914	0.9855	1.67807	3.33485	1.47508	1	2.22342	0.584963	0.83996	1.16993	1.8103	3.05433	1.47686	1.64782	1.09861	1.85356	0.896255	2.06812	0.00244267	0.678498	0.00312104	0.637058	0.00274262
PRB1	0.422233	1.66448	2.02857	2.29572	0.613532	2.48285	1.53107	3.58976	1.66448	4.53978	3.52857	3.20163	3.88166	1.4489	3.68594	2.67582	1.55582	2.97085	2.17313	2.65306	1.41684	0.83996	1.39506	1.14405	0.9855	1.88362	2.33914	0.9855	1.67807	3.33485	1.47508	1	2.22342	0.584963	0.83996	1.16993	1.8103	3.05433	1.47686	1.64782	1.09861	1.85356	0.896255	2.06812	0.00244267	0.678498	0.00312104	0.637058	0.00274262
PRH2	0.422233	1.66448	2.02857	2.29572	0.613532	2.48285	1.53107	3.58976	1.66448	4.53978	3.52857	3.20163	3.88166	1.4489	3.68594	2.67582	1.55582	2.97085	2.17313	2.65306	1.41684	0.83996	1.39506	1.14405	0.9855	1.88362	2.33914	0.9855	1.67807	3.33485	1.47508	1	2.22342	0.584963	0.83996	1.16993	1.8103	3.05433	1.47686	1.64782	1.09861	1.85356	0.896255	2.06812	0.00244267	0.678498	0.00312104	0.637058	0.00274262
PRB2	0.422233	1.66448	2.02857	2.29572	0.613532	2.48285	1.53107	3.58976	1.66448	4.53978	3.52857	3.20163	3.88166	1.4489	3.68594	2.67582	1.55582	2.97085	2.17313	2.65306	1.41684	0.83996	1.39506	1.14405	0.9855	1.88362	2.33914	0.9855	1.67807	3.33485	1.47508	1	2.22342	0.584963	0.83996	1.16993	1.8103	3.05433	1.47686	1.64782	1.09861	1.85356	0.896255	2.06812	0.00244267	0.678498	0.00312104	0.637058	0.00274262
PRR4	0.422233	1.66448	2.02857	2.29572	0.613532	2.48285	1.53107	3.58976	1.66448	4.53978	3.52857	3.20163	3.88166	1.4489	3.68594	2.67582	1.55582	2.97085	2.17313	2.65306	1.41684	0.83996	1.39506	1.14405	0.9855	1.88362	2.33914	0.9855	1.67807	3.33485	1.47508	1	2.22342	0.584963	0.83996	1.16993	1.8103	3.05433	1.47686	1.64782	1.09861	1.85356	0.896255	2.06812	0.00244267	0.678498	0.00312104	0.637058	0.00274262
C7orf23	4.61412	3.6241	3.60407	4.0018	4.93499	4.52857	4.13175	3.44626	3.86987	0.516015	3.74308	2.22959	2.06695	2.5509	1.62761	2.90881	2.79701	4.25927	5.52262	4.2765	4.98185	4.47119	5.25172	4.04614	4.74792	4.48864	4.32769	3.67129	3.87873	3.9514	3.26003	4.57168	3.65764	3.90304	3.80219	4.71315	4.08395	2.52214	3.93435	4.67936	0.872757	0.538992	0.840787	0.641056	2.0839e-06	0.0225722	6.64644e-05	0.00396932	0.00274869
CTSF	3.98641	4.51412	4.63401	4.60407	3.58736	3.62176	4.73281	3.10601	4.75435	4.28762	4.6605	5.09297	4.52544	4.83491	5.54566	4.71644	4.22728	3.26303	4.37712	3.96993	2.04264	3.97361	5.12391	4.65707	4.25323	4.13175	2.01436	3.51979	4.36947	3.33056	3.80839	3.38267	3.65878	3.76341	4.19849	3.04963	4.17121	4.57265	3.67569	3.83818	1.08677	1.19136	0.957664	1.24403	0.0653326	0.434839	0.0993737	0.681219	0.00274883
UGCG	7.15066	7.01369	6.77834	6.11061	6.78973	5.6094	7.37738	4.52669	4.56194	7.78575	5.19849	5.09719	5.51381	4.78921	6.02037	5.33342	7.27081	7.30697	5.49793	5.38922	5.39541	5.33914	6.04723	5.77873	4.92077	5.65564	5.51854	7.78352	7.50414	6.24641	8.42333	7.34332	7.52341	7.8296	7.41422	7.64263	6.21316	6.03511	7.5234	5.50473	1.12869	1.09635	1.36671	0.802179	0.000155459	0.078909	0.191555	8.32651e-08	0.00275582
ATPAF2	1.69599	2.18903	1.72247	4.26303	1.0635	1.8679	2.33628	2.28096	3.60051	4.34837	4.66278	2.89142	3.53232	4.07724	3.99639	4.16189	1.04264	2.854	3.72574	1.4957	1.98185	1.34483	4.07125	2.01436	3.84398	1.848	4.04876	0.201634	0.948601	1.30451	1.1177	0.918386	2.19535	2.33056	1.95606	3.96901	2.33552	3.50745	1.6602	2.70827	0.862365	1.29509	0.613011	2.11267	0.0104534	0.478774	0.158114	0.0690298	0.00275978
PDE8A	4.96671	4.59276	5.0063	4.8748	4.65191	5.86864	5.20085	4.57592	4.42694	3.60051	2.90497	4.25927	3.73552	4.13093	4.15299	4.51916	4.81967	3.74308	5.02813	5.31143	4.66619	5.17513	5.28873	4.75382	4.79753	4.60526	5.32481	4.60466	5.08789	4.78346	5.14282	5.38024	4.29057	6.33002	4.94813	4.26454	4.9072	3.98512	4.98137	4.99456	0.98251	0.797893	0.99736	0.800005	0.000232708	0.625252	0.00020976	0.955372	0.00277369
RGS6	0.669027	1.39506	2.4957	1.49057	1.80323	1.74416	1.02148	0.757023	0.516015	2.30743	1.36737	2.71589	1.81147	2.12102	3.57652	0.831877	3.60288	1.3505	1.20789	0.669027	2.29278	4.65421	0.831877	1.23879	0.823749	1.31615	0.669027	0.948601	1.26303	1.54102	0.687061	0.485427	0.594549	0.83996	1.43829	0.83996	1.32136	2.18722	0.959767	1.52261	0.867827	1.43649	0.630343	2.27891	0.0425553	0.678429	0.232257	0.222614	0.00277913
PDGFRA	6.62264	6.21548	4.92932	4.47379	5.98299	5.05137	6.94345	4.67694	4.18824	3.75061	2.75916	3.10098	3.6427	2.94486	3.04789	1.82782	5.49761	4.66846	4.22342	3.39643	4.06953	3.30451	2.98732	3.78869	3.68594	4.49697	4.03386	4.95791	6.28355	4.74201	3.76341	5.44493	6.22535	5.02724	5.24679	4.12184	5.4538	3.47112	5.09034	3.7763	1.44422	0.919186	1.34797	0.681904	4.53244e-05	0.000348864	0.45267	0.000925777	0.00278344
EBP	5.0321	5.08576	5.04133	5.29646	4.83996	4.91025	4.6311	5.23879	5.13258	5.66761	5.88093	6.5452	6.47962	6.13832	6.36317	5.87627	4.65535	4.68313	5.42089	5.06738	5.50748	5.1469	4.99774	4.81762	5.2292	5.61912	4.69377	3.488	4.05311	4.81609	4.83946	5.8166	4.66619	4.93168	4.50398	5.0027	5.02315	5.80996	4.67976	5.16668	0.97222	1.12451	0.905757	1.24151	0.000571867	0.264904	0.0242012	0.0587629	0.00278597
USP12	4.64789	4.48671	4.43162	4.774	4.54967	4.71864	5.20594	4.81198	4.63343	4.32769	4.8125	3.63343	3.80839	4.15947	4.23726	4.25096	4.30086	4.63749	4.9644	5.27426	5.18468	5.16148	4.65478	4.51475	5.54195	4.91839	4.91982	4.86888	5.00135	5.28059	4.95652	4.26228	4.44493	4.65421	4.749	5.38336	4.69554	4.24089	4.84457	5.01495	0.93631	0.845651	0.966026	0.875391	0.000121175	0.0258492	0.000187102	0.304663	0.00285379
POLR2I	5.35473	5.68004	5.34837	6.09614	5.28762	5.22612	5.3302	5.59664	5.78633	5.76527	6.68664	6.22805	6.96324	6.69293	6.08874	7.56461	5.77215	5.98071	5.88289	6.03012	5.53419	4.98003	5.79727	5.70708	5.28133	6.13791	5.64818	5.40599	5.70846	5.6008	5.56377	6.08534	5.43929	5.64674	4.74631	5.97591	5.52291	6.41581	5.57474	5.66655	0.974651	1.13223	0.983796	1.15087	0.000245283	0.367174	0.00581212	0.609489	0.00285763
STOML2	5.46434	5.26529	5.75756	5.78999	5.63081	5.81609	5.68285	5.05441	5.7866	6.65492	6.91468	6.47265	6.98584	7.45951	6.42962	7.85468	5.42122	5.66903	6.57698	6.24203	5.8485	5.92932	6.05875	5.64414	6.0676	6.7736	6.02945	5.40122	5.50303	5.50811	5.86518	6.36054	5.48671	5.44162	5.00899	6.05572	5.5831	6.65135	5.62568	6.13004	0.910778	1.08504	0.917723	1.18232	0.000132895	0.00196038	0.0859444	0.0122154	0.00288186
HYAL2	6.52591	6.31161	5.85649	6.08746	5.81301	5.92244	6.03936	5.45779	5.34092	6.75328	6.54659	6.64703	7.02702	6.64789	6.1179	6.81121	6.38767	6.19476	6.47379	5.70736	5.80581	5.93664	6.34572	5.99095	5.67214	6.142	5.95443	5.58736	6.44311	6.10371	6.22477	6.38681	5.7658	5.61058	6.03122	6.3345	5.92833	6.57037	6.05421	6.0032	0.987528	1.09448	1.0085	1.08526	0.000630189	0.635402	0.000633554	0.725932	0.00293652
MBD1	2.7761	1.75702	2.07039	3.53605	2.71149	2.87774	2.76553	3.33628	0.992768	3.33771	4.26228	3.71039	2.8953	3.55336	2.88753	3.75809	3.53978	3.0268	3.34341	1.0072	3.33914	1.74416	4.05224	0.485427	3.15866	1.37851	3.66789	2.6893	2.83188	1.81147	3.24336	3.03034	2.31615	2.49825	1.02857	0.389567	2.53593	3.44125	2.20432	2.46407	1.02916	1.39657	0.894585	1.56114	0.0445173	0.890004	0.0505649	0.637427	0.00294365
DNAH9	1.65992	1.44361	3.29278	2.28688	1.35614	2.91073	3.48285	2.65076	3.95977	6.36124	4.83744	2.99277	2.84197	1.94486	3.98277	2.08406	3.97361	3.8885	1.90689	2.42223	4.1177	1.42761	4.66505	3.41414	1.94111	3.92029	2.8679	2.02503	2.20163	1.45943	2.40871	2.13093	1.55582	2.24793	2.32769	1.32193	2.56038	3.65636	1.96434	2.96477	0.863604	1.23327	0.662563	1.86136	0.0120265	0.420575	0.263545	0.0235255	0.00295224
BPHL	4.9542	4.8846	5.54844	5.32012	5.33521	5.48382	4.91982	5.4663	5.21374	5.67525	5.61736	6.51365	5.96162	5.82248	5.77584	5.99548	5.21878	4.88996	5.2854	5.72301	6.24222	5.78738	4.70321	5.8387	5.42626	5.78293	5.37191	5.49185	4.83643	5.67101	5.09845	4.98596	4.72574	4.904	5.03166	4.78869	5.23625	5.71894	5.05931	5.57345	0.939499	1.0261	0.907752	1.13038	0.00302736	0.063803	0.504102	0.0118195	0.00296516
TTLL4	3.14405	2.55336	2.87971	3.56682	3.08576	0.378512	1.26303	2.18903	3.5373	3.77083	2.38405	3.60999	3.53232	3.59813	3.66789	3.31034	3.09085	3.47768	4.23266	1.53605	3.51854	1.73985	1.58496	1.44361	2.07039	3.38957	3.36597	0.83996	2.10098	4.26379	1.04963	2.86592	2.08066	2.19219	1.74416	0.516015	2.51084	3.38245	1.96148	2.5424	0.987587	1.33042	0.771507	1.72444	0.0340103	0.951069	0.0442508	0.282462	0.00297535
SLC22A1	2.24489	3.47638	1.53107	4.21179	3.75275	3.07553	2.88362	3.25248	4.01703	6.16128	3.36737	8.19879	5.71425	7.24916	7.23659	3.26754	2.49057	2.47508	4.08916	3.4489	4.33557	1.93357	4.17792	2.26604	3.1375	4.43829	1.70929	0.863938	1.7137	2.33914	3.47897	3.37434	1.0072	2.93168	1.90689	2.89724	3.16062	5.12896	2.27923	3.2818	0.963072	1.56285	0.694506	2.2503	0.00140194	0.794995	0.0408027	0.0544423	0.00299577
BDH1	2.11103	3.14078	3.96901	3.22959	3.09424	3.73118	2.02857	2.83794	2.56316	3.8953	3.86592	5.5509	4.16269	6.07296	4.33842	5.2114	2.50843	2.26604	2.60644	3.98094	1.26303	1.39506	2.47508	1.59455	3.25701	3.0321	1.41684	0.659925	2.46205	3.55459	2.80529	2.43296	2.15704	2.34483	2.63923	3.01257	2.96728	4.20801	2.45205	2.33567	1.27042	1.80162	1.04983	1.71612	0.000776821	0.126597	0.00303837	0.784108	0.00299966
YIF1A	6.3766	6.82718	6.43779	6.7961	6.48414	6.74483	6.33682	6.40786	6.46826	6.8166	6.41971	7.81737	8.21403	7.11103	7.45261	7.27733	6.50795	6.27557	6.60199	6.88704	6.66661	6.57984	6.26828	6.50319	6.60999	6.83908	6.68032	6.29407	6.25191	6.66192	6.20828	6.69	6.41616	6.01033	5.9404	5.76022	6.54218	7.09913	6.24814	6.62626	0.98731	1.07136	0.942937	1.1362	0.000656698	0.353836	0.0547578	0.00648325	0.0030054
CRTC1	2.16672	2.45418	3.13586	2.89336	2.50843	2.88557	2.09424	2.47768	3.12102	2.53356	2.46467	2.63459	2.55336	2.77821	2.93734	2.45418	2.40871	2.71149	2.84197	2.848	3.9644	2.88557	2.78241	3.31759	2.8679	2.72247	3.01257	2.19219	2.12433	2.66903	2.33342	2.29866	1.94111	1.97085	2.56803	1.73118	2.63745	2.60846	2.2032	3.02699	0.871312	0.861734	0.727853	1.18394	0.000113851	0.0499253	0.00980505	0.000131233	0.00300915
SLC38A3	1.90304	2.29866	2.23879	2.16027	1.9486	2.46989	1.47508	2.45154	2.28688	3.84599	2.45154	6.51979	5.17752	5.57652	5.39575	4.14731	1.94486	1.81558	0.941106	2.35332	1.926	2.58015	3.78869	3.08066	1.82782	2.16027	2.65535	1.66448	2.50843	3.12267	2.02503	1.59932	1.79494	1.36737	1.78241	2.18269	2.13697	4.09721	2.00526	2.36815	0.90238	1.73013	0.846762	2.04323	0.00024951	0.435636	0.0146322	0.278539	0.00301348
DULLARD	6.36457	6.2878	6.02503	5.29572	6.32247	5.87332	5.7046	5.84248	5.95187	6.25342	7.40863	6.0492	6.19554	6.65206	6.17473	7.20154	6.38698	6.21004	5.70957	5.98709	5.61706	5.95536	6.00787	5.60051	5.8674	6.21762	5.70155	5.99594	5.75489	6.04133	5.96878	5.62702	5.97797	6.0663	5.48091	6.06566	5.9631	6.50357	5.88653	5.85156	1.01906	1.11143	1.00598	1.10482	0.000585855	0.415723	0.00198615	0.72986	0.00309754
MATK	2.0321	1.11103	1.32769	1.36737	1.51096	1.8679	2.18269	2.488	2.5435	2.01078	5.15947	3.7666	2.52356	2.69599	2.28392	4.40327	3.69599	3.92979	1.43296	1.53605	2.33914	2.52105	2.36457	2.02857	2.08406	2.34483	1.57531	2.12763	1.47508	2.39506	2.46205	2.17951	1.67807	2.26303	2.14405	2.18587	1.82569	3.38549	2.10115	2.02517	0.9015	1.6717	1.03752	1.61125	4.56935e-05	0.382397	0.00250691	0.668718	0.00316745
ZMYND11	5.42526	5.40259	4.88655	5.10601	5.32661	5.40122	5.50112	4.65935	5.24146	4.30086	3.26003	3.9222	4.16993	3.61941	3.72137	4.88362	5.22188	4.65821	5.80374	5.29536	5.67299	5.69042	6.13072	5.34021	5.58976	5.55582	5.78947	5.50144	5.39985	4.97131	4.50398	4.91313	5.32265	5.84071	4.96532	4.48671	5.21669	4.19528	5.10057	5.65205	0.922972	0.742257	0.902428	0.822512	5.61871e-07	0.00330964	9.35131e-06	0.00577573	0.00317855
ACTR2	6.58195	6.57849	5.82579	6.23821	6.31506	6.17273	6.73971	5.85425	5.36072	5.60021	5.45385	4.91695	6.22863	4.64386	5.61853	5.87209	6.89748	7.03694	6.15502	5.6476	5.852	6.04876	6.42156	5.5008	5.96786	6.76514	5.87823	7.18963	7.0445	5.94275	7.02768	7.03925	6.95443	6.93829	6.33307	7.67342	6.18521	5.80762	6.90478	6.02633	1.02636	0.963707	1.14577	0.841101	0.00143681	0.428365	0.474707	0.000702791	0.00318078
TUBA3D	4.64386	5.06824	4.45418	4.18269	4.20163	4.27798	5.14405	1.14405	3.66107	6.47476	5.52293	5.16189	5.23151	5.56651	4.41616	6.8716	5.41853	4.94579	4.0036	2.70044	2.63459	3.60881	3.7666	1.45418	1.75702	4.53294	3.71809	4.50271	4.36387	4.851	4.40939	5.13422	4.15623	4.36947	4.11936	5.01881	4.08642	5.51219	4.54723	3.1307	1.30527	1.76069	1.45247	1.21221	4.25207e-05	0.0904792	4.55497e-05	0.0015176	0.00320628
TUBA3C	4.64386	5.06824	4.45418	4.18269	4.20163	4.27798	5.14405	1.14405	3.66107	6.47476	5.52293	5.16189	5.23151	5.56651	4.41616	6.8716	5.41853	4.94579	4.0036	2.70044	2.63459	3.60881	3.7666	1.45418	1.75702	4.53294	3.71809	4.50271	4.36387	4.851	4.40939	5.13422	4.15623	4.36947	4.11936	5.01881	4.08642	5.51219	4.54723	3.1307	1.30527	1.76069	1.45247	1.21221	4.25207e-05	0.0904792	4.55497e-05	0.0015176	0.00320628
APOC3	3.42223	1.52105	1.68257	1.55582	1.21412	1.63691	1.848	2.80941	2.67129	10.8341	6.29848	11.7126	10.8377	10.5961	11.1116	1.46989	2.48027	0.695994	3.34056	2.0635	2.56316	2.51096	3.60999	2.852	2.18587	3.41954	1.33914	1.96717	0.910733	2.73552	1.89142	2.45681	1.12433	3.41143	1.31615	1.32769	2.04016	7.33741	1.90458	2.65386	0.768752	2.76481	0.717665	3.8525	6.30836e-05	0.0974334	0.00856174	0.0601673	0.00320646
FRZB	3.52231	3.67129	3.33199	3.30743	2.11103	3.31904	4.28762	2.81967	1.13093	2.32481	2.71809	0.286881	-0.395929	-0.136062	0.584963	-0.168123	1.45943	-0.915936	-2.32193	2.5008	1.59455	2.02857	0.575312	-0.454032	-1.51457	2.60407	-0.304006	3.0072	2.46989	-0.152003	2.53356	2.9241	4.10014	2.72028	2.49313	3.55336	3.0557	0.639792	2.62774	0.523196	5.84045	1.22285	5.02248	0.243476	0.000198559	0.00168173	0.874908	0.00936641	0.00321573
ATP6V0B	6.24031	6.45894	6.30816	6.05723	5.68173	6.08746	6.02591	5.96232	6.22381	9.57039	7.34634	6.61603	8.66114	7.38879	7.17921	8.17218	6.65921	6.86171	7.07628	6.56362	6.78359	6.69237	6.39249	6.12039	6.72356	6.99831	6.1375	6.24432	6.15623	6.26828	6.4138	7.04909	6.50144	5.92932	6.03804	6.80813	6.11621	7.60611	6.37874	6.60979	0.925326	1.15073	0.965044	1.19242	2.4042e-05	0.0022875	0.0121744	0.182409	0.00323466
PRDX2	6.8885	6.64111	6.44774	6.60659	6.88362	6.52669	6.25927	6.19417	6.61706	8.43617	7.34421	7.71356	6.31161	9.094	6.85898	9.93834	6.67878	6.42122	6.82858	7.0227	6.42492	6.84637	7.46557	6.41447	6.69697	7.1632	7.0936	5.96947	6.22651	6.38284	5.60733	6.50621	6.49985	5.98618	6.13996	5.96255	6.56275	7.6441	6.14232	6.88404	0.953328	1.11041	0.892255	1.2445	0.000510667	0.0356768	0.102412	0.000159349	0.00326051
PPIF	5.35191	5.51696	5.11894	5.29425	4.86196	5.46107	5.23189	4.93074	6.12536	5.90905	5.91624	6.59156	5.64357	6.80142	6.40446	7.17622	5.75221	5.5157	4.97177	5.80967	5.10894	6.19633	5.46826	5.56529	5.79494	6.1643	5.35191	5.53169	5.70846	5.34589	5.55336	5.80555	5.35861	4.99095	5.47703	5.49729	5.32145	6.19005	5.47432	5.60349	0.949668	1.10468	0.976947	1.13074	0.000723963	0.156467	0.0261333	0.439318	0.00326207
NME3	5.06523	4.79338	5.41041	4.8525	4.849	4.82069	5.44526	4.79805	5.55182	5.42995	5.88484	5.62	5.80941	5.61912	5.31506	5.36562	5.17832	4.89579	5.68426	5.69153	5.58526	5.47994	5.20281	5.50875	5.62088	5.22574	4.95513	4.61412	4.84298	5.13668	4.92077	5.3067	5.13873	4.67016	4.21101	5.30852	5.06515	5.45757	4.90552	5.43937	0.931202	1.00335	0.901855	1.11254	0.00101983	0.0137703	0.894031	0.00237063	0.00327018
SGCE	6.06458	5.91767	5.32085	5.62059	5.43696	5.73281	6.30943	5.15785	5.13627	3.52607	4.27352	4.14323	4.10434	4.63575	4.00809	5.05745	5.28614	4.31252	6.08874	5.63749	6.06437	4.99594	6.09614	5.59036	5.3147	6.00383	5.12019	5.42727	6.09529	5.06738	5.30195	5.11894	5.60674	5.07382	5.6453	4.07468	5.633	4.3719	5.26793	5.65686	0.995782	0.772849	0.931246	0.829909	7.42266e-06	0.906139	4.47849e-05	0.118622	0.00328336
KLF12	3.12928	0.910733	1.94486	3.41549	3.15543	2.774	0.389567	1	2.37573	2.72247	3.97177	1.42223	2.78241	1.28096	3.52231	2.97636	2.37573	2.13422	2.74416	2.20163	1.73552	1.45418	1.25096	2.12102	1.23266	1.48027	1.24489	1.4489	1.18903	1.3505	0.748461	0.163499	0.275007	2.89918	1.80735	-0.217591	2.12168	2.5765	1.07382	1.71836	1.23471	1.49939	0.624905	2.39938	0.00943718	0.342877	0.0242499	0.0965172	0.00328764
PDE4B	3.52607	3.62176	3.69488	2.5509	2.16993	2.63459	4.06867	0.632268	-1.2863	3.88264	4.30159	2.90881	3.24031	0.722466	1.14405	1.31615	4.06091	3.42089	-0.434403	1.89918	-0.666576	-0.268817	-0.0291463	3.13258	2.87971	2.37851	2.45154	4.52482	4.16108	3.15866	5.9905	4.5292	4.48736	4.31034	4.68313	5.55888	2.40142	2.77753	4.60044	1.26029	1.90546	2.20389	3.65032	0.603754	0.000238425	0.163075	0.0439425	3.51364e-05	0.00329333
MYST1	5.10978	4.91313	2.30451	3.63923	4.69599	4.08746	4.93404	4.40327	1.94111	5.99865	6.91576	5.8392	5.3875	5.54442	5.23419	5.93452	5.19022	4.774	3.7137	4.16912	3.80426	4.34199	5.08449	3.854	2.5656	4.82273	4.22188	5.05094	4.59395	3.7366	4.8748	5.02414	5.02636	4.853	4.55336	5.21839	4.00317	5.6465	4.77017	4.06419	0.984985	1.38933	1.17371	1.18371	0.000247365	0.895467	0.000137512	0.0241133	0.00329524
PSMB4	6.06437	6.32589	5.42223	5.51254	5.86617	5.61736	6.20438	5.70293	5.83971	8.09661	7.77624	6.87676	6.99594	7.5694	6.98083	8.45121	6.64775	6.39712	6.78057	5.89772	5.93026	6.31306	6.64241	5.82883	6.08661	6.37643	5.99526	6.01636	6.18527	5.85549	6.43713	7.34181	6.20926	6.17353	5.69042	6.90641	5.83951	7.31021	6.31285	6.20569	0.940993	1.17798	1.01727	1.15799	3.35919e-06	0.0300384	0.000579709	0.612051	0.0033189
SCAMP3	5.75569	5.60763	4.94064	5.19338	4.85599	5.03914	5.72683	5.26679	5.22728	6.05788	6.70791	6.011	5.7366	5.98277	5.76951	6.54241	4.86987	5.28577	5.01436	5.08746	4.50016	4.82273	4.37226	5.01703	5.3427	5.7845	4.88069	4.96625	4.76394	4.60466	4.63169	6.14975	5.44493	4.68706	4.79442	5.07938	5.29037	5.88486	5.01356	4.98021	1.06228	1.18165	1.0067	1.17379	0.000734107	0.10345	0.00147591	0.880637	0.00332212
HAS1	2.70266	4.52231	5.59036	2.75489	5.22342	2.38681	5.50621	4.09255	3.67243	4.05224	2.12763	2.27501	1.86394	1.02857	0.948601	2.01792	4.14649	0.847997	3.95606	3.11437	2.54597	2.61589	2.37851	2.46728	1.81967	2.36177	4.26078	4.72792	5.58165	3.47119	5.82477	3.14405	4.13586	4.7866	3.87774	1.85599	4.05018	2.14538	4.1562	2.83559	1.42834	0.75659	1.46573	0.516188	0.00148836	0.0258061	0.177219	0.0164767	0.00332294
ESRRA	5.15421	4.765	5.30743	5.33163	4.74846	5.02945	4.0027	4.77926	4.81916	5.34908	5.59066	5.72765	5.57319	5.62936	5.63256	6.10266	4.53854	4.85549	5.45483	5.46499	5.33307	5.5043	5.23649	4.22882	5.46532	5.80813	4.87873	5.07596	4.35191	4.8802	5.08236	5.02547	4.63691	4.72028	4.98823	4.72465	4.88192	5.44435	4.83177	5.26385	0.927443	1.03429	0.917916	1.12678	0.00699948	0.0795067	0.424632	0.0243684	0.00332832
CCNC	3.92315	3.73227	3.26454	4.11437	4.80839	4.14241	3.78346	4.31034	3.86888	3.58856	1.64616	3.34056	3.62644	2.54597	3.32193	2.9241	3.20789	3.86295	5.2589	4.96947	5.26903	4.03298	5.32048	4.43229	4.7148	4.77873	5.17672	3.42089	3.96809	3.74953	4.07553	4.55888	4.36737	4.49697	3.70155	3.78869	3.9942	3.11829	4.01417	4.88371	0.817861	0.638507	0.82195	0.77682	3.03325e-07	0.000492562	6.49806e-06	0.000418381	0.00339622
GNB2	5.65821	5.67271	5.40327	5.62293	5.91049	5.60555	5.86641	5.4941	5.48639	6.10811	6.95757	6.10748	7.20114	5.98732	5.76421	6.51001	6.30177	6.21179	5.97957	5.82909	5.52074	5.88215	6.15381	5.80012	4.97085	5.24222	5.72874	5.69209	5.54813	5.70404	5.99481	6.15927	6.04133	5.29829	5.49665	5.59842	5.63556	6.34993	5.72589	5.67859	0.992423	1.11822	1.00833	1.10899	0.000213233	0.756733	0.00384755	0.766022	0.00340371
PDIA4	5.15583	5.43863	5.66192	4.93263	5.70625	5.33485	5.14731	5.21335	6.25927	5.21956	5.38198	6.44543	5.35755	5.68229	5.65105	5.77083	5.36527	5.56894	5.51475	6.05507	6.03056	5.50779	5.07296	5.39472	5.3844	6.00383	5.73958	4.90881	4.69377	5.69349	4.77189	5.57107	4.68706	4.68313	5.08746	4.13832	5.42778	5.60477	4.915	5.63374	0.963442	0.994857	0.872422	1.14034	0.00188045	0.258328	0.864416	0.00215791	0.00340634
THOP1	4.59096	4.39369	5.02768	4.20085	4.73769	3.96717	4.60881	4.80478	4.99322	5.16511	5.30889	6.08108	5.74685	5.90376	5.60851	5.98003	4.72846	4.40599	4.88362	5.10559	2.83592	4.56316	4.82528	3.46074	4.2502	4.90207	3.28096	4.36947	4.36667	4.3875	4.88557	4.91121	4.62702	4.80426	3.70266	5.27947	4.59165	5.43652	4.59265	4.23417	1.08443	1.28396	1.08466	1.18374	0.00104105	0.25315	0.00266196	0.273247	0.00340789
MRPL12	3.7845	4.11853	3.41684	2.37573	4.58436	1.91456	1.926	3.01792	4.33199	4.67864	2.98003	5.52325	5.57894	5.93216	5.21607	6.15259	4.63285	4.78607	5.01748	3.76765	2.6017	3.52482	3.10266	4.6094	4.53419	5.29168	4.11853	3.13422	1.4957	3.80735	3.82375	4.71534	4.37712	0.978196	3.56071	3.46597	3.27449	5.0534	3.26204	4.06312	0.805906	1.24372	0.802841	1.54915	0.00227539	0.100597	0.0365845	0.136808	0.00343842
SERPIND1	1.19535	1.52105	2.29572	2.3505	1.48027	2.64386	1.9782	2.38128	1.0635	6.45335	2.71809	8.87067	5.98618	7.14241	7.29692	2.47508	1.95606	1.23266	1.26303	2.28392	2.13093	1.61353	1.81967	1.28688	2.70044	2.36457	2.34767	1.09761	2.24793	2.80735	1.77821	1.37295	0.782409	1.52105	1.4489	1.57531	1.87886	4.90349	1.62575	1.97896	0.949417	2.47781	0.821516	3.01615	0.000101639	0.701407	0.00719069	0.197877	0.00344416
RP11-265F14.2	10.48	10.3954	11.2925	11.3354	11.0427	11.4766	9.60988	11.4703	11.8962	4.06781	4.43763	4.27053	2.848	4.63343	4.17792	4.67807	4.42761	4.26379	11.3861	11.832	11.9658	12.0221	12.2494	11.7345	11.7462	11.749	11.6574	6.33468	6.6978	11.4613	8.69485	5.37469	5.18903	4.1819	10.8296	5.97039	10.9999	4.20053	7.19269	11.8158	0.930944	0.3555	0.608733	0.584	2.81014e-13	0.00487249	3.7487e-17	6.05754e-05	0.00347023
UPF1	5.06781	4.64847	4.84298	4.9782	5.39815	4.90929	5.04963	5.00675	5.32661	5.30961	6.29591	5.61147	5.43596	5.57561	5.56407	5.36001	5.32589	5.13996	2.0635	4.66562	4.06953	5.3844	5.18547	4.94439	4.08406	4.78921	4.95233	5.23917	5.32841	4.87135	4.92552	4.87283	4.92029	5.42895	4.94673	5.04789	5.02532	5.51317	5.06457	4.45983	1.12679	1.23618	1.1356	1.08858	0.00356388	0.118678	0.00860993	0.0958164	0.0034737
UCHL5IP	3.95606	3.88947	3.85997	3.54967	3.848	3.14241	3.3147	3.21878	1.36737	4.07382	5.10601	4.55643	4.62585	4.15299	3.44493	4.82324	4.36387	4.01167	3.72683	3.52732	4.1635	3.70598	3.51475	4.3799	2.9782	4.20633	3.77505	3.03386	4.1334	3.12267	3.77294	3.42089	3.19692	3.36737	3.853	4.31904	3.3496	4.35098	3.58001	3.77532	0.887237	1.15248	0.948267	1.21535	0.0052707	0.18107	0.01802	0.365261	0.00348482
TREX2	3.95606	3.88947	3.85997	3.54967	3.848	3.14241	3.3147	3.21878	1.36737	4.07382	5.10601	4.55643	4.62585	4.15299	3.44493	4.82324	4.36387	4.01167	3.72683	3.52732	4.1635	3.70598	3.51475	4.3799	2.9782	4.20633	3.77505	3.03386	4.1334	3.12267	3.77294	3.42089	3.19692	3.36737	3.853	4.31904	3.3496	4.35098	3.58001	3.77532	0.887237	1.15248	0.948267	1.21535	0.0052707	0.18107	0.01802	0.365261	0.00348482
GNPDA1	4.86592	5.20085	3.57289	2.93734	3.33056	3.70155	4.40463	4.70044	2.71809	5.21801	5.26529	4.80941	5.01436	5.3345	4.57046	5.30524	5.11437	5.69404	4.4019	2.13422	3.20163	1.86394	1.67356	3.41278	2.47508	4.1643	1.70487	4.58376	3.91456	3.10601	4.51096	4.79805	4.75969	4.44294	4.27202	5.08108	3.93692	5.1473	4.38545	2.78137	1.41546	1.85064	1.57673	1.17372	2.74351e-06	0.0228061	8.07253e-06	0.00103185	0.00349059
TPX2	2.28983	1.07039	1.4489	2.22033	1.13093	0.400538	3.68032	3.26454	3.32193	3.60763	4.91313	5.04658	5.50621	6.22439	5.00585	7.38076	5.13175	4.90593	2.17313	1.77821	1.48027	3.06695	2.95791	2.22959	1.96347	3.53107	3.09424	3.13914	2.47768	3.56438	3.03914	5.39849	3.61117	3.62877	3.21412	5.12639	2.09197	5.30247	3.68881	2.47498	0.845246	2.14243	1.49044	1.43745	2.12283e-07	0.40879	4.47003e-06	0.007634	0.00349068
BAP1	2.41143	0.526069	1.79494	3.71699	3.7148	3.45154	0.963474	3.25701	3.39917	3.68594	4.72574	3.05485	3.09085	3.97085	0.910733	4.63517	3.70487	2.91073	2.32481	2.48027	2.38128	4.07468	1.93734	3.17153	4.82477	2.56071	2.17632	2.44626	1.28096	2.02503	2.48285	1.84398	1.82782	2.82579	1.77821	1.1635	2.58171	3.40997	1.96382	2.8813	0.896023	1.18348	0.681574	1.7364	0.0345934	0.572287	0.305152	0.0250545	0.00349183
FCN3	3.98368	4.77189	4.14568	4.07125	2.75275	4.19377	3.75702	4.95093	3.67129	7.47889	4.71425	8.43091	8.24146	7.24736	6.58976	3.62994	4.32121	3.85898	4.8089	4.39094	4.7021	4.06695	4.6427	4.57833	4.29425	4.0917	4.29425	4.15299	4.1127	3.90207	3.37016	3.9241	3.16832	4.31252	3.97545	3.40463	4.03314	6.05697	3.81366	4.43002	0.910412	1.36726	0.860869	1.58823	0.000264084	0.105259	0.0231762	0.00142857	0.00349642
DPM2	5.42425	5.71864	5.37816	5.36247	5.08236	5.43996	5.19495	5.78215	5.9479	6.21839	6.70708	6.34607	6.45763	5.774	5.98048	6.0568	5.53419	5.46336	5.92172	5.62673	5.65019	5.42156	6.17353	5.91815	5.92101	6.70335	5.59246	5.14282	5.54319	5.46434	5.40837	6.22709	5.48993	5.08108	5.19574	5.46401	5.4812	6.05978	5.44629	5.88097	0.932024	1.03041	0.926087	1.11264	0.00167526	0.0228117	0.359184	0.0213468	0.00350206
SEMA3F	5.05572	5.08576	2.5008	4.40054	4.24565	5.28836	4.81865	4.8166	5.0648	4.94486	5.36352	4.87922	5.8525	5.4138	5.29462	5.8802	5.16471	5.02059	4.95838	4.98185	4.60348	5.53325	4.61471	5.06996	4.46467	5.11353	4.45352	4.765	4.59813	4.97682	4.67469	5.36317	4.89579	4.87036	4.29352	4.48993	4.58632	5.31267	4.76971	4.86593	0.942537	1.09181	0.980227	1.11383	0.0375337	0.3775	0.0184994	0.551162	0.00355755
LBP	4.64789	4.96809	4.71425	5.35931	4.87234	5.36877	4.66562	5.84474	5.46923	8.15386	5.36947	9.32474	8.34221	7.48832	7.55727	4.56925	5.06996	5.55949	5.1981	5.93687	6.16912	5.73444	5.38991	5.89069	5.55857	4.92267	4.81711	4.65249	4.90785	5.43962	4.72683	4.64559	4.23496	5.14975	5.23113	4.6094	5.10114	6.82606	4.84418	5.51306	0.925283	1.23816	0.878674	1.40913	0.000365054	0.0681338	0.04032	0.00406015	0.00357228
TINP1	4.84348	4.84147	4.32337	4.76977	5.26416	4.68986	5.50716	4.95884	5.44956	4.08661	3.71589	3.46989	4.58256	3.96347	4.76447	3.98003	4.96023	4.61176	6.4224	5.60585	5.46989	5.1815	6.31958	5.67582	5.94767	5.43229	5.82858	4.70432	4.17712	5.1035	4.76713	5.07938	5.16591	5.16591	4.95559	5.37643	4.96085	4.23721	4.94392	5.76484	0.860536	0.735009	0.857599	0.857055	1.73957e-07	0.000555843	3.01896e-06	0.000335251	0.00357709
POLE3	5.10852	5.30232	5.30706	5.478	4.79597	5.82655	5.17792	4.70653	5.57168	5.95443	5.94743	5.33163	5.16752	5.80787	5.68734	6.01525	5.62234	5.41819	5.78215	4.92458	4.7137	5.74093	5.00675	5.10559	4.71315	5.32012	5.09761	5.02591	5.10685	5.19889	5.19535	5.54319	5.63865	4.59156	4.81609	5.28429	5.25273	5.66133	5.15564	5.15606	1.01875	1.098	0.999918	1.09809	0.0110944	0.592467	0.00748003	0.99806	0.00359288
RGS16	4.73173	5.19298	5.82043	4.03122	5.31723	3.66676	4.86592	4.10266	2.71589	4.65935	4.07468	4.3147	2.41414	4.2817	3.31179	4.95047	4.76607	4.70487	1.73118	4.58135	2.61824	1.848	3.73985	4.86691	3.65878	4.27947	3.59574	6.24622	4.84298	5.37434	4.95884	4.59694	6.98732	5.9479	5.33771	4.81762	4.49387	4.1642	5.45665	3.4355	1.30807	1.21211	1.58831	0.763141	0.000774959	0.0484362	0.13805	0.000466797	0.00359499
TAF10	5.54689	5.87061	5.04221	5.32697	5.4446	4.66448	4.93734	4.72574	5.28577	6.47298	7.17622	6.38595	6.69711	5.8802	5.09297	5.51349	5.55182	5.62965	5.81096	5.62469	5.47638	5.57864	5.7366	5.67384	5.40497	6.19377	5.62994	4.7703	5.23381	5.20867	5.40088	5.4822	5.03474	4.20555	5.13381	5.70653	5.20496	6.04449	5.13072	5.68109	0.91619	1.06397	0.903123	1.1781	0.000507539	0.00658777	0.145156	0.00417014	0.00359851
TBL3	2.34199	3.58015	1.88753	4.70874	3.64847	3.34199	3.36177	1.8679	1.83188	4.58075	5.1235	5.35014	4.07553	4.01436	4.64386	4.2891	3.65421	3.82579	2.50589	3.29719	2.25701	3.40054	4.01703	3.73769	4.15218	4.14323	4.15947	3.17951	3.27053	3.66676	2.69153	4.03474	3.62994	1.25096	3.853	3.5373	2.95227	4.39525	3.23492	3.51891	0.838971	1.24903	0.919295	1.35869	0.00399513	0.191006	0.0117919	0.454233	0.00362291
CYP2D6	4.01792	4.0365	4.34341	1.94111	2.42761	4.29131	3.84599	3.85599	2.94486	5.78712	4.53169	7.44907	6.88191	7.20281	6.72028	4.99684	4.62644	3.7845	4.96255	1.68257	3.49697	4.64904	4.1102	4.10014	5.12722	4.6565	1.75702	2.32193	4.17313	4.22882	4.08151	4.7241	3.36597	4.6011	4.60881	4.15381	3.52274	5.77563	4.0288	3.83802	0.917854	1.50484	1.04971	1.43359	0.000541182	0.553268	0.00668635	0.708348	0.0036372
KRT8	7.86759	7.81788	7.73207	8.07141	7.74201	7.57992	7.6327	7.55036	7.6322	8.85854	7.4685	8.40203	9.42593	8.58086	8.97625	8.17283	7.96711	8.4025	8.08545	7.95861	8.27877	7.81179	8.14445	7.9438	8.15846	9.053	7.54342	7.27873	7.99373	7.28919	7.81308	8.12433	7.75802	8.24046	7.38871	7.15846	7.73624	8.47273	7.67163	8.10864	0.954073	1.0449	0.946106	1.10442	0.00087706	0.0237315	0.145168	0.0379329	0.00363827
NR4A3	2.91265	3.40735	4.55704	2.88557	3.9782	4.20789	6.24317	2.14405	4.13175	3.926	3.08406	3.54473	1.09085	0.0565835	2.92979	2.65306	3.24641	2.14731	3.46336	3.17473	2.73118	3.51979	3.83086	2.68706	0.815575	2.92029	1.27501	4.35332	5.27798	2.32481	6.0847	3.89627	5.18903	4.82731	5.20163	3.07039	3.82974	2.51987	4.4695	2.7131	1.41158	0.928779	1.64738	0.563792	0.0030595	0.0488543	0.723261	0.00402415	0.00364763
TMEM11	3.70266	4.46074	4.14486	4.19298	4.1235	3.85	4.72083	3.29131	4.38267	5.11645	5.2854	5.09043	5.10308	4.93357	4.46923	5.56925	4.27426	4.67299	3.92125	4.77452	5.03914	4.44029	4.33056	4.42089	4.23955	5.17951	4.44493	4.45154	4.50843	4.45286	4.56864	4.75435	4.28836	4.20789	4.19377	4.53294	4.09662	4.94607	4.43987	4.53229	0.903873	1.0913	0.979607	1.11401	0.0003736	0.0402747	0.0445469	0.534907	0.00367598
C1QBP	5.3579	5.65592	4.50779	5.55059	5.12557	5.22805	5.0045	4.25096	4.74147	6.0555	6.2604	5.95768	5.17792	6.74066	5.97361	7.8392	5.32373	5.56834	6.38543	5.18309	5.31723	5.43962	5.8485	5.0063	5.87036	6.1532	5.45746	4.79701	4.77873	4.9814	5.39609	5.68482	4.79805	4.22728	4.6427	5.81609	5.04697	6.09967	5.01357	5.62902	0.896599	1.08361	0.890665	1.21663	0.000843942	0.0175868	0.148962	0.0170488	0.0037211
HOPX	4.1035	4.56133	2.02503	2.58015	2.33914	1.58015	4.60585	2.69153	2.26003	0.831877	2.47768	0.400538	1.64155	-0.761213	-0.810966	3.21257	4.92172	4.81352	0.0976108	-0.785875	0.536053	1.95606	3.49185	2.67807	0.62293	2.86592	-0.68966	4.73715	3.26754	3.65878	4.40122	4.77768	6.63474	4.75596	4.84147	3.80735	2.97185	1.85859	4.54243	1.197	2.48276	1.55271	3.79486	0.409161	0.000365135	0.0152497	0.471099	6.15642e-05	0.00373593
CCNB2	0.321928	2.21723	2.27202	1	0.815575	1.13093	1.05658	3.54844	1.12433	3.04264	4.0045	3.24184	3.55459	4.5552	3.78869	6.25833	3.7845	2.95791	0.871844	1.82375	-0.217591	3.09085	-0.494109	1.51096	2.1177	0.411426	0.695994	2.10098	-0.643856	1.18269	0.443607	3.77294	2.96162	1.7137	1.02857	3.95699	1.49856	3.9098	1.83525	1.09009	1.37471	3.58667	1.68357	2.13039	8.60053e-05	0.432701	4.75712e-05	0.260871	0.00374204
GTF2H4	2.44095	1.10434	1.66448	2.92029	1.98185	1.28688	1.09761	1.23879	1.27501	3.13258	3.03386	2.29278	3.05658	3.75916	3.86394	4.44294	2.73769	0.400538	1.90689	1.26303	2.18269	0.933573	4.05658	0.575312	1.852	2.73552	2.81762	1.14405	1.63227	3.03914	0.669027	1.25701	-0.168123	2.40599	0.687061	0.555816	1.6678	2.9689	1.24692	2.03591	0.81919	1.45826	0.61246	2.38099	0.00603557	0.391772	0.0953285	0.124411	0.00374442
FTHL16	9.97698	10.0912	10.0108	10.1625	10.0433	9.9132	9.7624	9.88644	10.2453	10.1472	10.5365	10.3741	10.1165	10.1104	9.69479	10.5023	9.99817	10.0298	10.6908	10.3119	10.2726	10.4073	10.7322	10.3353	10.4993	10.6487	10.4116	9.86135	9.44681	9.75652	10.1035	9.71268	9.98682	9.08191	9.80486	9.65732	10.0102	10.1677	9.71242	10.4789	0.955278	0.970309	0.926857	1.04688	8.01376e-07	1.29195e-05	0.00964335	6.10987e-06	0.003752
FTHP1	9.97698	10.0912	10.0108	10.1625	10.0433	9.9132	9.7624	9.88644	10.2453	10.1472	10.5365	10.3741	10.1165	10.1104	9.69479	10.5023	9.99817	10.0298	10.6908	10.3119	10.2726	10.4073	10.7322	10.3353	10.4993	10.6487	10.4116	9.86135	9.44681	9.75652	10.1035	9.71268	9.98682	9.08191	9.80486	9.65732	10.0102	10.1677	9.71242	10.4789	0.955278	0.970309	0.926857	1.04688	8.01376e-07	1.29195e-05	0.00964335	6.10987e-06	0.003752
FTH1	9.97698	10.0912	10.0108	10.1625	10.0433	9.9132	9.7624	9.88644	10.2453	10.1472	10.5365	10.3741	10.1165	10.1104	9.69479	10.5023	9.99817	10.0298	10.6908	10.3119	10.2726	10.4073	10.7322	10.3353	10.4993	10.6487	10.4116	9.86135	9.44681	9.75652	10.1035	9.71268	9.98682	9.08191	9.80486	9.65732	10.0102	10.1677	9.71242	10.4789	0.955278	0.970309	0.926857	1.04688	8.01376e-07	1.29195e-05	0.00964335	6.10987e-06	0.003752
LOC729009	9.97698	10.0912	10.0108	10.1625	10.0433	9.9132	9.7624	9.88644	10.2453	10.1472	10.5365	10.3741	10.1165	10.1104	9.69479	10.5023	9.99817	10.0298	10.6908	10.3119	10.2726	10.4073	10.7322	10.3353	10.4993	10.6487	10.4116	9.86135	9.44681	9.75652	10.1035	9.71268	9.98682	9.08191	9.80486	9.65732	10.0102	10.1677	9.71242	10.4789	0.955278	0.970309	0.926857	1.04688	8.01376e-07	1.29195e-05	0.00964335	6.10987e-06	0.003752
LOC642567	9.97698	10.0912	10.0108	10.1625	10.0433	9.9132	9.7624	9.88644	10.2453	10.1472	10.5365	10.3741	10.1165	10.1104	9.69479	10.5023	9.99817	10.0298	10.6908	10.3119	10.2726	10.4073	10.7322	10.3353	10.4993	10.6487	10.4116	9.86135	9.44681	9.75652	10.1035	9.71268	9.98682	9.08191	9.80486	9.65732	10.0102	10.1677	9.71242	10.4789	0.955278	0.970309	0.926857	1.04688	8.01376e-07	1.29195e-05	0.00964335	6.10987e-06	0.003752
PMP22	6.80903	6.91037	5.13381	5.2426	6.82985	5.49985	7.39532	6.11499	3.8125	5.73417	5.79805	5.55152	5.40905	5.13668	5.22419	4.78555	6.76818	6.87615	5.41954	4.86394	4.96301	5.22497	5.16591	4.59156	4.43563	5.44062	4.59991	7.22197	7.66789	5.61471	7.59738	7.15198	7.61919	7.42559	5.95815	6.02281	5.97204	5.69817	6.91996	4.96723	1.20229	1.14715	1.39312	0.823439	0.000186655	0.023456	0.0145441	6.97799e-06	0.00375366
PXDN	3.33056	3.79909	3.96162	4.48414	3.08236	3.91552	3.9542	4.12267	3.36597	4.25475	5.07767	4.39712	4.45549	5.04045	4.36247	4.99865	4.82934	4.76977	4.21257	2.85798	4.19219	2.11103	3.48285	4.09085	2.83188	3.83289	2.89918	3.74631	4.28096	3.87283	3.92979	4.37782	4.78607	4.10098	4.25927	3.17632	3.77957	4.6873	4.05893	3.39016	1.11487	1.38262	1.19727	1.15481	7.93524e-05	0.197638	0.000207669	0.0358963	0.00377845
RBCK1	4.48543	5.17473	5.34696	5.99752	5.36527	5.96509	5.39951	5.1206	5.848	5.47865	6.96486	5.96047	6.52388	6.07852	5.65507	5.97499	5.71644	5.45648	6.92624	6.16692	6.22304	6.0751	5.66931	5.80529	5.92315	6.51696	5.95	5.31615	5.17233	5.50144	5.39129	5.73688	5.18706	5.06393	5.29793	5.62088	5.41146	5.97882	5.36532	6.13956	0.881408	0.973819	0.873894	1.11435	0.000330691	0.00268383	0.454456	8.26265e-05	0.00378161
TFR2	1.74416	2.81352	2.19535	2.41414	2.34199	2.28688	1.66903	4.50398	2.20163	6.20672	4.58856	8.90313	6.2317	7.08513	7.38974	1.51602	2.61353	3.48027	2.3505	2.98368	2.61117	2.03562	2.96347	2.59216	2.5509	2.43563	2.99458	1.60407	1.85997	4.38888	1.81147	1.59932	3.26153	3.45943	1.81558	0.963474	2.46341	5.33498	2.30708	2.61308	0.942723	2.04164	0.882897	2.31244	0.000138124	0.624306	0.00433832	0.44318	0.00378232
NDUFS3	5.85823	5.46923	3.02148	5.52669	5.3345	4.98277	5.80607	2.1177	5.6017	6.1297	7.10297	5.88289	6.0542	6.61486	6.03804	7.58669	5.76182	5.65134	6.49937	5.87258	4.91982	5.05311	5.77716	5.19889	5.34873	6.08725	5.44361	5.68818	5.62029	5.16631	5.15987	6.00921	5.60703	4.76553	4.96809	5.88435	4.8576	6.31361	5.42988	5.57783	0.870875	1.13191	0.973474	1.16275	0.00702664	0.152575	0.0178751	0.519373	0.00379508
DDTL	5.90376	6.10936	5.72901	6.31868	6.29076	6.06523	5.54751	6.33235	7.70231	6.56666	6.08023	8.09503	7.08598	7.30979	7.28059	6.67016	5.42828	5.78686	7.87504	7.43221	7.01391	7.30287	7.5979	6.74079	7.30442	7.851	7.31904	5.142	5.54535	6.50827	5.77136	5.67243	5.16511	3.72465	5.20046	5.98641	6.22211	6.7004	5.41289	7.38191	0.842886	0.907678	0.733265	1.23786	7.03225e-06	0.000179846	0.0405284	3.51395e-06	0.00379584
DDT	5.90376	6.10936	5.72901	6.31868	6.29076	6.06523	5.54751	6.33235	7.70231	6.56666	6.08023	8.09503	7.08598	7.30979	7.28059	6.67016	5.42828	5.78686	7.87504	7.43221	7.01391	7.30287	7.5979	6.74079	7.30442	7.851	7.31904	5.142	5.54535	6.50827	5.77136	5.67243	5.16511	3.72465	5.20046	5.98641	6.22211	6.7004	5.41289	7.38191	0.842886	0.907678	0.733265	1.23786	7.03225e-06	0.000179846	0.0405284	3.51395e-06	0.00379584
ALB	2.45154	5.19495	7.97195	7.26068	5.7385	8.40203	4.17473	7.9678	8.87685	10.5458	4.97177	10.9084	10.4563	10.4311	10.7859	2.60644	1.21412	5.0054	10.1588	9.54286	10.0243	9.5015	10.5643	9.43118	9.39258	9.41954	9.8794	1.95977	-0.577767	8.37882	4.23879	-1.05889	-0.234465	-1.05889	3.46728	0.432959	6.44878	7.43614	1.72751	9.76827	0.660177	0.761255	0.176849	4.30454	7.63163e-06	0.00038141	0.0975137	1.138e-06	0.00379623
SPRR2C	4.10685	4.13258	4.27501	4.28614	3.56194	3.82477	3.60763	3.82985	3.95977	4.1811	3.98368	4.97453	4.27426	5.00809	4.30597	4.28466	4.13586	3.90689	4.68089	4.51916	4.7137	4.78188	3.45022	4.03298	4.93876	4.47444	4.30232	3.39643	3.43563	3.68706	3.64386	4.23649	3.63691	3.63459	3.92029	4.30305	3.95384	4.33945	3.76604	4.43271	0.891969	0.978962	0.849602	1.15226	0.00129221	0.0153783	0.648926	0.00253094	0.00382555
IFNW1	2.45418	3.69265	3.80632	4.55827	3.16993	3.68482	3.37016	4.04089	3.67694	3.8885	3.87873	3.5509	4.17712	4.49378	3.69265	3.45154	3.62059	3.09255	3.86295	4.4522	4.0018	3.8339	3.55459	3.81865	4.31034	2.9222	3.73552	2.82171	3.38819	3.51223	3.64039	3.15381	2.09085	3.33914	2.23266	2.50843	3.60602	3.76071	2.96527	3.83246	0.940915	0.981277	0.773724	1.26825	0.00387802	0.367073	0.725758	0.00244154	0.00382994
PPP4C	4.48156	4.95745	4.65134	5.14486	4.67016	5.13914	4.95513	4.62527	4.8515	6.19869	6.39866	5.94345	6.5697	5.70127	6.11166	6.16209	5.31143	5.2817	5.05528	4.69488	4.74093	4.71205	5.05528	4.8334	4.96625	5.20516	5.21412	5.26716	5.22651	5.15381	5.73715	5.32661	5.35191	4.2426	5.1918	5.78057	4.83071	5.96429	5.25312	4.94193	0.977496	1.20688	1.06297	1.13538	3.19455e-07	0.302216	1.31334e-05	0.0733861	0.00385476
PGC	5.05615	3.852	3.91361	4.76129	5.10056	4.92505	4.07039	6.0492	5.49185	2.42761	2.22033	4.29572	3.41007	2.46205	4.94673	4.47508	2.1635	3.849	4.07211	5.0387	3.9241	6.77689	3.83794	5.83668	4.39232	2.19849	2.49313	4.39712	5.8071	8.34203	5.48446	10.904	7.95123	4.1914	5.11894	4.05485	4.80223	3.36112	6.25013	4.2856	1.12055	0.784283	1.4584	0.537769	0.00318245	0.359209	0.146505	0.0480134	0.00386075
MRPL49	4.82528	4.53854	2.7845	4.45286	4.75809	4.42223	4.13586	4.33199	3.64155	6.02879	5.98755	5.52356	6.06975	5.64472	5.42391	5.8189	5.34589	4.46401	5.13258	3.01792	3.92029	4.38474	4.8268	3.89336	4.18903	5.45976	4.70487	4.51475	4.63517	3.82883	5.14853	5.49121	4.74846	5.13504	4.30086	5.20006	4.2101	5.58968	4.7781	4.39215	0.958551	1.27265	1.08787	1.16985	0.000161376	0.584047	0.000978004	0.218817	0.00386815
CYC1	6.15198	5.93522	5.42526	5.89845	6.02923	5.60407	5.35861	5.74658	6.27034	6.85175	7.17822	7.08598	8.164	8.64303	6.90953	9.47147	6.44708	5.78842	6.79103	6.48349	6.2502	6.23477	6.70363	6.57667	6.38042	6.95385	6.26716	6.01302	5.99865	5.92077	5.89142	6.69321	5.89385	5.88362	5.69432	6.4614	5.82442	7.39328	6.05003	6.51569	0.893906	1.13469	0.928532	1.22202	4.39599e-05	0.00011178	0.0404217	0.00360351	0.00387756
ALDOA	8.35196	7.92624	6.77452	7.16932	7.3679	7.04144	7.6091	6.97177	6.73417	8.79494	9.40064	8.24812	9.35696	8.13145	8.82346	9.17088	8.14726	8.09666	6.7862	7.0445	6.50526	7.25418	6.74389	6.91588	6.88399	7.5216	6.59828	7.17433	8.1153	6.95849	7.99543	8.46164	8.66779	6.37278	7.51191	7.62505	7.32738	8.6856	7.65364	6.91709	1.05932	1.25567	1.10648	1.13483	1.14103e-06	0.0692123	2.84968e-07	0.0145122	0.00389506
STOML1	3.65992	3.98094	4.07125	3.93734	4.1127	4.61706	3.24793	4.25927	4.19377	4.44294	5.41007	4.64674	5.21607	3.91456	4.25096	3.75702	4.59694	4.51602	3.98914	5.01302	4.21801	5.03914	4.16993	4.20711	4.40327	4.33914	3.31615	3.54226	1.58976	4.12516	3.72792	4.06264	3.95791	2.73985	3.8846	1.83996	4.00891	4.52792	3.27445	4.29943	0.932428	1.05314	0.761601	1.3828	0.00156671	0.196917	0.373729	0.0134589	0.00390989
COX8A	7.7807	7.76911	7.4292	7.36685	7.39111	7.52842	7.29103	7.34802	7.57001	8.7225	8.70151	8.64068	8.93664	8.60118	8.46773	9.18748	7.68068	7.33584	7.8175	7.75962	7.65914	7.49921	7.31958	7.42122	7.65299	7.95646	7.22429	7.70605	7.80523	7.3014	7.6167	8.23984	7.70466	7.77926	7.12753	8.08087	7.49716	8.47491	7.70684	7.59	0.987768	1.11659	1.01539	1.09966	1.13081e-05	0.36873	0.000752178	0.416744	0.00394502
HIST1H4J	2.60644	2.01436	0.831877	0.15056	1.62761	0.678072	2.63691	0.83996	2.66221	5.46336	6.32715	4.35614	5.83264	4.74416	4.0072	3.96901	3.90207	2.90304	4.23266	1.23266	0.963474	1.29278	0.748461	2.848	1.91073	1.22651	0.378512	2.80941	2.05311	1.23266	3.50335	4.52544	0.575312	3.14731	0.847997	4.37643	1.56089	4.61164	2.56345	1.6482	0.947027	2.79799	1.5553	1.799	1.29419e-05	0.867337	4.96606e-05	0.167883	0.00400183
HIST1H4D	2.60644	2.01436	0.831877	0.15056	1.62761	0.678072	2.63691	0.83996	2.66221	5.46336	6.32715	4.35614	5.83264	4.74416	4.0072	3.96901	3.90207	2.90304	4.23266	1.23266	0.963474	1.29278	0.748461	2.848	1.91073	1.22651	0.378512	2.80941	2.05311	1.23266	3.50335	4.52544	0.575312	3.14731	0.847997	4.37643	1.56089	4.61164	2.56345	1.6482	0.947027	2.79799	1.5553	1.799	1.29419e-05	0.867337	4.96606e-05	0.167883	0.00400183
HIST1H4K	2.60644	2.01436	0.831877	0.15056	1.62761	0.678072	2.63691	0.83996	2.66221	5.46336	6.32715	4.35614	5.83264	4.74416	4.0072	3.96901	3.90207	2.90304	4.23266	1.23266	0.963474	1.29278	0.748461	2.848	1.91073	1.22651	0.378512	2.80941	2.05311	1.23266	3.50335	4.52544	0.575312	3.14731	0.847997	4.37643	1.56089	4.61164	2.56345	1.6482	0.947027	2.79799	1.5553	1.799	1.29419e-05	0.867337	4.96606e-05	0.167883	0.00400183
HIST1H4I	2.60644	2.01436	0.831877	0.15056	1.62761	0.678072	2.63691	0.83996	2.66221	5.46336	6.32715	4.35614	5.83264	4.74416	4.0072	3.96901	3.90207	2.90304	4.23266	1.23266	0.963474	1.29278	0.748461	2.848	1.91073	1.22651	0.378512	2.80941	2.05311	1.23266	3.50335	4.52544	0.575312	3.14731	0.847997	4.37643	1.56089	4.61164	2.56345	1.6482	0.947027	2.79799	1.5553	1.799	1.29419e-05	0.867337	4.96606e-05	0.167883	0.00400183
HIST4H4	2.60644	2.01436	0.831877	0.15056	1.62761	0.678072	2.63691	0.83996	2.66221	5.46336	6.32715	4.35614	5.83264	4.74416	4.0072	3.96901	3.90207	2.90304	4.23266	1.23266	0.963474	1.29278	0.748461	2.848	1.91073	1.22651	0.378512	2.80941	2.05311	1.23266	3.50335	4.52544	0.575312	3.14731	0.847997	4.37643	1.56089	4.61164	2.56345	1.6482	0.947027	2.79799	1.5553	1.799	1.29419e-05	0.867337	4.96606e-05	0.167883	0.00400183
HIST1H4E	2.60644	2.01436	0.831877	0.15056	1.62761	0.678072	2.63691	0.83996	2.66221	5.46336	6.32715	4.35614	5.83264	4.74416	4.0072	3.96901	3.90207	2.90304	4.23266	1.23266	0.963474	1.29278	0.748461	2.848	1.91073	1.22651	0.378512	2.80941	2.05311	1.23266	3.50335	4.52544	0.575312	3.14731	0.847997	4.37643	1.56089	4.61164	2.56345	1.6482	0.947027	2.79799	1.5553	1.799	1.29419e-05	0.867337	4.96606e-05	0.167883	0.00400183
HIST1H4A	2.60644	2.01436	0.831877	0.15056	1.62761	0.678072	2.63691	0.83996	2.66221	5.46336	6.32715	4.35614	5.83264	4.74416	4.0072	3.96901	3.90207	2.90304	4.23266	1.23266	0.963474	1.29278	0.748461	2.848	1.91073	1.22651	0.378512	2.80941	2.05311	1.23266	3.50335	4.52544	0.575312	3.14731	0.847997	4.37643	1.56089	4.61164	2.56345	1.6482	0.947027	2.79799	1.5553	1.799	1.29419e-05	0.867337	4.96606e-05	0.167883	0.00400183
HIST2H4B	2.60644	2.01436	0.831877	0.15056	1.62761	0.678072	2.63691	0.83996	2.66221	5.46336	6.32715	4.35614	5.83264	4.74416	4.0072	3.96901	3.90207	2.90304	4.23266	1.23266	0.963474	1.29278	0.748461	2.848	1.91073	1.22651	0.378512	2.80941	2.05311	1.23266	3.50335	4.52544	0.575312	3.14731	0.847997	4.37643	1.56089	4.61164	2.56345	1.6482	0.947027	2.79799	1.5553	1.799	1.29419e-05	0.867337	4.96606e-05	0.167883	0.00400183
HIST1H4L	2.60644	2.01436	0.831877	0.15056	1.62761	0.678072	2.63691	0.83996	2.66221	5.46336	6.32715	4.35614	5.83264	4.74416	4.0072	3.96901	3.90207	2.90304	4.23266	1.23266	0.963474	1.29278	0.748461	2.848	1.91073	1.22651	0.378512	2.80941	2.05311	1.23266	3.50335	4.52544	0.575312	3.14731	0.847997	4.37643	1.56089	4.61164	2.56345	1.6482	0.947027	2.79799	1.5553	1.799	1.29419e-05	0.867337	4.96606e-05	0.167883	0.00400183
HIST1H4F	2.60644	2.01436	0.831877	0.15056	1.62761	0.678072	2.63691	0.83996	2.66221	5.46336	6.32715	4.35614	5.83264	4.74416	4.0072	3.96901	3.90207	2.90304	4.23266	1.23266	0.963474	1.29278	0.748461	2.848	1.91073	1.22651	0.378512	2.80941	2.05311	1.23266	3.50335	4.52544	0.575312	3.14731	0.847997	4.37643	1.56089	4.61164	2.56345	1.6482	0.947027	2.79799	1.5553	1.799	1.29419e-05	0.867337	4.96606e-05	0.167883	0.00400183
HIST1H4B	2.60644	2.01436	0.831877	0.15056	1.62761	0.678072	2.63691	0.83996	2.66221	5.46336	6.32715	4.35614	5.83264	4.74416	4.0072	3.96901	3.90207	2.90304	4.23266	1.23266	0.963474	1.29278	0.748461	2.848	1.91073	1.22651	0.378512	2.80941	2.05311	1.23266	3.50335	4.52544	0.575312	3.14731	0.847997	4.37643	1.56089	4.61164	2.56345	1.6482	0.947027	2.79799	1.5553	1.799	1.29419e-05	0.867337	4.96606e-05	0.167883	0.00400183
HIST2H4A	2.60644	2.01436	0.831877	0.15056	1.62761	0.678072	2.63691	0.83996	2.66221	5.46336	6.32715	4.35614	5.83264	4.74416	4.0072	3.96901	3.90207	2.90304	4.23266	1.23266	0.963474	1.29278	0.748461	2.848	1.91073	1.22651	0.378512	2.80941	2.05311	1.23266	3.50335	4.52544	0.575312	3.14731	0.847997	4.37643	1.56089	4.61164	2.56345	1.6482	0.947027	2.79799	1.5553	1.799	1.29419e-05	0.867337	4.96606e-05	0.167883	0.00400183
HIST1H4H	2.60644	2.01436	0.831877	0.15056	1.62761	0.678072	2.63691	0.83996	2.66221	5.46336	6.32715	4.35614	5.83264	4.74416	4.0072	3.96901	3.90207	2.90304	4.23266	1.23266	0.963474	1.29278	0.748461	2.848	1.91073	1.22651	0.378512	2.80941	2.05311	1.23266	3.50335	4.52544	0.575312	3.14731	0.847997	4.37643	1.56089	4.61164	2.56345	1.6482	0.947027	2.79799	1.5553	1.799	1.29419e-05	0.867337	4.96606e-05	0.167883	0.00400183
ARID5B	6.67115	6.23381	5.88093	5.23649	6.97568	5.36212	7.49402	5.26303	4.24489	5.06393	5.58195	2.86592	3.71039	2.83996	4.20867	3.51602	6.60125	6.13114	1.05658	3.15218	3.87971	3.47897	3.10266	4.12928	3.51223	3.74739	4.66732	6.50383	6.82744	5.16952	6.80671	5.88411	6.57031	5.48027	6.31343	6.21432	5.92912	4.50214	6.19666	3.41404	1.73669	1.31871	1.81505	0.726543	5.43516e-06	7.67201e-05	0.0767338	2.21122e-06	0.00401203
RAB5B	5.66988	6.1819	5.17792	5.84298	5.97934	5.19653	5.28983	5.41447	5.6011	6.06846	5.89651	5.17513	5.47281	5.86096	5.68342	6.00248	5.77162	5.78869	5.33485	5.37469	5.87406	5.76924	5.28021	5.12763	4.45746	4.72465	5.853	5.06221	4.7126	5.28133	4.64847	5.73417	5.81455	5.36036	5.21335	4.60526	5.59488	5.74667	5.15914	5.31065	1.05352	1.0821	0.971472	1.11388	0.0164439	0.179369	0.0339341	0.503461	0.00402104
PLN	3.65764	4.29057	3.40871	0.831877	2.89918	1.7866	4.87431	1.26903	1.11103	0.799087	0.687061	0.356144	-0.0740006	2.34767	0.464668	1.63691	3.69711	3.55827	1.56071	3.53854	1.26903	2.06695	2.76341	1.29866	1.75702	0.807355	2.35896	3.62877	5.68986	3.49953	2.88753	4.36877	5.19653	5.96532	1.88753	1.60407	2.68099	1.49699	3.85866	1.93563	1.38508	0.773388	1.99349	0.387956	0.00485308	0.209131	0.434513	0.00534919	0.00405227
TIMP3	5.42694	5.40599	5.91958	6.29131	5.53823	5.65421	6.22632	6.18903	5.31578	5.32085	5.75061	5.5435	4.63343	4.43696	4.03914	4.77768	4.8268	5.14568	5.48704	5.57228	6.27389	5.76022	5.75168	5.97888	5.33628	5.43129	5.62117	6.04963	5.70736	6.18309	5.87332	5.46891	6.87615	4.82069	5.82477	5.5509	5.77415	4.94163	5.8172	5.6903	1.01474	0.868429	1.0223	0.849485	0.000784968	0.611527	0.00233333	0.555334	0.00406055
DHCR24	5.22651	4.50653	2.47768	4.70487	4.15866	1.62293	4.28096	2.21412	2.31615	5.09803	4.04089	8.16601	6.33896	7.53986	7.48856	6.03276	4.56803	6.25001	3.12102	2.69153	4.14405	4.19613	4.64443	4.37573	3.86691	2.69822	3.852	3.852	3.9542	4.22419	4.39094	5.93734	4.82731	4.23113	4.49057	4.08491	3.50093	6.16924	4.44362	3.73222	0.938029	1.65296	1.19061	1.38834	3.43926e-05	0.652585	0.000287692	0.0411026	0.00406139
GRB7	4.4363	4.78398	4.10098	2.95606	5.33628	4.04876	4.02326	3.81762	6.04002	4.96901	5.18349	5.53854	5.30086	5.10601	5.87455	4.95233	4.45022	4.96023	5.45319	3.34767	4.65249	5.48832	5.27165	5.28392	3.848	5.72765	5.67864	3.94298	3.75596	3.89045	2.71589	4.9241	4.18824	5.02724	5.09761	2.51602	4.39369	5.14836	4.0065	4.97239	0.883618	1.03539	0.805749	1.285	0.0181966	0.179783	0.5819	0.0361048	0.00408297
AHSG	3.59574	3.69933	3.64616	3.07724	4.33271	3.37295	3.15381	2.42761	3.57773	9.33342	4.58736	10.635	8.94875	9.44766	9.55986	3.31325	2.20477	3.23266	4.38888	3.76129	4.73444	4.19061	0.83996	3.64847	4.22188	3.6311	3.7761	1.29278	3.02857	4.33199	4.36527	1.8679	2.95233	2.37573	3.41954	2.09761	3.43148	6.80697	2.85908	3.68808	0.930423	1.84567	0.775222	2.38082	0.0003912	0.545785	0.018322	0.128818	0.00411189
MXRA7	6.54473	6.83794	5.84298	5.56224	6.24184	6.40207	7.26106	5.3067	6.15805	4.34979	5.40361	4.59813	5.0343	4.56925	4.78503	5.04439	6.16169	5.99639	5.78162	5.66789	5.82197	5.68594	6.6091	4.82833	5.4851	6.25134	5.92884	6.01391	6.96232	5.47508	5.92315	6.35209	7.3497	5.63575	5.81788	5.54288	6.23974	5.10473	6.1192	5.78446	1.07871	0.88249	1.05787	0.834216	0.00153736	0.102073	0.0220225	0.237116	0.00411822
APOBEC3B	2.74416	2.19219	3.5373	2.18587	3.39232	3.55704	1.73118	3.33056	3.04614	3.90977	4.07382	4.88118	5.08236	4.38198	4.49761	4.7301	4.88899	3.59574	1.23266	3.50462	4.62994	1.0635	4.33628	1.43829	3.89918	2.14405	3.24489	3.46858	3.47897	1.7866	3.40599	3.81352	3.69822	3.80941	2.85599	4.5552	2.85742	4.44906	3.43028	2.8326	1.00876	1.57066	1.211	1.297	0.00159024	0.962097	0.00461966	0.273751	0.00413619
TUBB2A	6.07211	7.01156	6.37626	5.62176	6.86765	6.28411	6.57274	5.77689	6.66107	7.19722	6.4358	7.61243	6.78555	7.69195	7.82407	8.16993	6.98265	6.61279	6.89676	6.75556	6.45319	6.14098	5.62732	6.31922	6.76673	6.66377	6.78529	6.19554	6.87517	4.92267	7.60028	6.27501	6.28596	6.11166	5.55674	5.76261	6.36046	7.25693	6.17618	6.48987	0.98006	1.11819	0.951665	1.17499	0.00209288	0.542834	0.0058087	0.293124	0.0041374
PLG	-0.0291463	2.0635	0.847997	0.879706	0.485427	0.263034	1.67807	-0.68966	1.07724	8.69909	3.73335	10.216	8.86295	9.51631	9.65224	-0.915936	0.411426	2.47249	1.84398	-0.971431	3.31325	-0.514573	0.0285692	-0.68966	2.33914	0.948601	-0.395929	-0.268817	2.29866	0.250962	1.32769	0.321928	0.422233	2.44095	0.62293	0	0.730686	5.84977	0.824059	0.655772	1.11424	8.92044	1.25663	7.09873	8.11877e-05	0.899258	0.00415418	0.78471	0.00416119
CYHR1	2.48543	1.37295	2.84398	2.31615	1.848	3.58616	1.42761	2.99095	1.70929	3.18269	4.36807	3.18587	3.59335	5.23496	1.62761	5.50653	3.36737	2.77821	2.01436	1.67807	2.0635	2.97453	2.33056	3.73769	1.88362	1.81558	3.97545	1.09761	2.08746	1.79077	1.76553	3.34199	2.7845	1.0635	2.69599	1.80735	2.28672	3.64941	2.0483	2.49704	0.915775	1.46149	0.820293	1.78167	0.00418769	0.590253	0.033843	0.25992	0.0041633
HAX1	6.20144	6.7075	6.19613	6.50779	6.7343	6.67765	6.38957	6.55351	7.03045	7.27361	7.95391	6.92576	6.90087	7.48905	6.84009	8.57001	6.24031	6.54581	8.25233	7.69655	7.71074	7.28771	7.62797	7.22834	7.45385	7.93717	7.33521	5.96671	6.09233	6.2211	5.77926	7.15826	6.23879	6.05072	6.04985	6.75649	6.55537	7.19327	6.25706	7.61443	0.860914	0.944689	0.821737	1.14962	2.54228e-06	1.45132e-06	0.13183	1.32657e-06	0.00417589
PC	2.87774	2.4489	1.68257	2.81762	2.0635	1.22651	3.18903	1.29866	1.61353	4.20006	1.09085	6.72	4.83238	4.81865	5.08236	4.20242	2.9241	3.15218	1.0072	1.32769	1.80735	0.163499	0.344828	1.91073	2.64155	1.11103	0.722466	1.89918	0.516015	3.30597	-0.494109	3.05137	2.97085	2.91073	1.32769	0.0840643	2.13534	4.11367	1.7302	1.22626	1.74134	3.35465	1.41095	2.37757	8.35719e-05	0.0221551	0.000169204	0.370391	0.00417594
LPAR1	3.38681	3.74846	0.790772	3.35755	2.98368	2.31325	3.59813	3.40871	2.45154	0.111031	3.09761	0.782409	2.33056	-0.37707	-1.4344	-0.104697	2.56071	1.51096	-0.736966	0.475085	2.39506	2.73118	3.77926	3.31904	2.94298	2.59216	2.36457	3.38681	2.93734	3.09255	2.99458	2.10434	1.20789	3.85	2.53854	3.86888	2.89321	0.941902	2.88677	2.20693	1.31097	0.426793	1.30805	0.326282	0.00543199	0.24533	0.0888988	0.238057	0.00418733
GLI1	4.44956	4.26903	3.30451	3.10936	2.37016	1.79909	3.71039	2.79494	3.0018	1	1.18903	2.08746	0.799087	1.81147	0.871844	1.43829	4.18745	2.87381	3.45286	1.60881	2.81147	2.52607	4.34696	2.41954	2.26303	4.0036	2.76977	3.20945	1.70487	2.94486	2.9279	3.5509	3.66903	4.39232	3.78136	3.51728	3.20098	1.8065	3.29977	2.91135	1.09949	0.620502	1.13342	0.54746	0.0051729	0.486866	0.0324612	0.325844	0.00419392
NR4A1	5.36527	7.36168	7.12959	3.86987	6.86071	6.50048	8.23165	4.34483	3.68706	6.34926	4.79546	3.21878	2.42761	4.09761	3.65421	4.0505	6.0917	3.34199	3.66903	2.95233	2.62293	4.44824	5.15015	3.3799	1.18269	0.505891	2.61824	6.37382	7.59021	4.11103	7.20945	5.70984	7.02768	8.21388	6.84912	4.27798	5.92791	4.22523	6.37367	2.94771	2.01102	1.43339	2.16224	0.66292	6.18189e-05	0.000949471	0.0685825	0.000120797	0.00420201
MEF2D	5.13463	4.18903	3.35614	5.12639	4.87823	4.15462	4.45483	4.82528	5.40088	4.85449	5.67497	4.91648	5.15259	5.25361	4.66789	4.98959	4.85898	5.20085	5.15947	5.1035	4.56682	4.08661	5.14568	4.58556	3.85898	4.62819	3.32912	4.18269	4.76607	4.81455	4.52982	4.90448	4.16912	4.36947	4.7339	4.91025	4.61334	5.06327	4.59782	4.49599	1.0261	1.12617	1.02265	1.10123	0.0924914	0.700475	0.0268855	0.667396	0.0042168
VARS	5.63749	5.55459	5.24527	6.13196	6.08321	5.89966	5.1914	5.70791	6.21956	5.45976	6.04396	5.90713	5.6153	6.48414	5.91504	7.22891	5.1914	5.56834	5.86171	6	6.09276	5.82528	5.1815	5.84172	5.68594	5.79649	5.95861	5.32697	5.03562	5.73118	4.49313	5.01033	5.03342	4.79129	5.25361	5.54689	5.74123	5.93489	5.13583	5.80489	0.989033	1.02239	0.884742	1.15558	0.00186277	0.681579	0.566775	0.000484441	0.00424388
MFAP5	2.82985	2.46989	-0.736966	2.90689	1.65992	0.111031	3.32048	2.94673	0.536053	1.54102	-0.862496	0.238787	2.56071	2.09424	2.99277	1.90689	-0.556393	3.10434	0.201634	-0.251539	0.0426443	2.35614	-1.05889	-0.810966	-0.599462	-1.59946	0.0976108	4.04002	4.54535	2.60644	3.30451	3.39506	4.47119	4.21179	1.92979	2.29866	1.78265	1.44665	3.42253	-0.180254	-9.88965	-8.02561	-18.9872	0.422684	2.09702e-05	0.00574803	0.0188052	1.82618e-06	0.00424848
BYSL	4.12681	3.77821	3.85898	3.75382	3.67243	4.31397	1.95233	3.93546	0.963474	5.17951	5.38301	4.29278	4.46401	5.11228	4.0917	6.00248	4.38267	4.07296	4.11187	3.69822	3.99005	3.59932	4.34412	4.05918	4.1035	4.65019	4.47249	3.94017	3.89045	3.98732	4.37086	4.23266	3.74524	4.25852	3.03914	2.62761	3.37283	4.77571	3.788	4.11433	0.819777	1.16075	0.920685	1.26075	0.00283284	0.0778867	0.0178607	0.167459	0.00425089
ZNF189	3.83996	3.36317	3.78136	4.11353	3.95977	4.1643	4.35755	3.52231	2.92029	2.96347	2.37851	2.29866	0.748461	1.31615	2.27202	2.75275	3.35332	3.72028	5.00405	3.3147	3.76022	3.65764	5.08066	4.19613	4.35966	4.4957	4.21335	3.6017	3.63575	4.32984	3.25096	3.0268	3.55336	4.18587	3.1635	3.3799	3.78025	2.42262	3.56974	4.23135	0.893392	0.572543	0.843642	0.678655	9.18478e-06	0.0869377	0.000160694	0.0161267	0.00430411
SOD1	7.61206	7.20672	6.61279	6.37816	7.05387	6.90147	7.21335	6.13976	6.18844	7.51956	6.6907	8.93292	7.68349	8.80771	8.34114	8.50414	7.33575	7.23764	7.63089	7.33199	7.37816	6.81468	7.49153	7.23439	7.04658	7.16972	6.78228	6.926	7.04898	6.1014	7.11082	7.40011	7.52239	6.83693	6.64631	6.54844	6.81185	7.89478	6.9046	7.20891	0.94492	1.09514	0.957786	1.14341	0.000587477	0.0595381	0.0248918	0.10103	0.00431173
NPPB	0.356144	0.201634	0.863938	2.23266	0.432959	1.12433	1.72683	1.63227	1.32193	2.44626	1.43296	2.40599	2.01792	0.910733	2.28688	1.72247	1.28688	0.910733	0.863938	1	0.9855	0.815575	2.02148	0.669027	0.432959	1.32769	0.321928	0.823749	0.378512	0.831877	1.37295	0.0426443	0.575312	1.86394	0.757023	0.695994	1.09919	1.71342	0.815778	0.937566	1.17238	1.82752	0.870102	2.10036	0.0145039	0.581106	0.00980069	0.626338	0.00432743
COL15A1	6.16692	6.23745	5.08066	4.36107	5.46107	4.87431	6.32715	4.93687	4.23036	2.38957	4.488	1.63691	4.25096	2.4489	3.43029	3.33342	5.96185	5.15381	3.43563	4.66562	4.16672	4.69209	4.56621	5.27202	4.39025	3.70929	4.51475	6.24793	6.19751	4.29939	5.00899	6.84373	6.20711	5.28281	5.74927	4.11853	5.29732	3.67708	5.55059	4.37918	1.20966	0.839674	1.2675	0.662467	0.000926549	0.0117671	0.182895	0.00518761	0.00433022
ABCB9	3.55704	3.66221	4.01525	4.14405	3.7939	3.72465	2.87774	3.60763	3.2555	3.34341	4.76818	4.81711	4.25323	4.53854	3.94392	4.1635	3.48027	4.07553	3.89239	4.07211	3.72465	2.95047	3.42223	3.95699	4.21723	4.19849	3.07724	3.22959	4.13914	3.33056	3.32625	3.19535	3.83895	3.42089	3.65191	2.83592	3.62644	4.15374	3.44095	3.72353	0.973924	1.11554	0.924109	1.20715	0.0130278	0.637458	0.0836737	0.182967	0.00435285
GPT	4.28096	4.71039	2.50843	5.0237	5.66931	4.82883	3.30012	4.34908	4.55704	5.81839	5.51286	7.352	5.60555	6.01123	6.05853	4.50716	4.852	3.87971	5.38681	5.49153	4.46401	4.24336	4.72356	4.93593	3.67243	3.84499	3.59813	4.29866	4.85898	4.65306	3.67356	3.38405	4.79025	4.85947	3.58015	3.79909	4.35865	5.51083	4.21081	4.48453	0.971931	1.22885	0.938963	1.30873	0.0093199	0.75263	0.0237422	0.390393	0.00436795
TAT	1.37295	0.83996	1.87184	1.28688	-0.785875	2.70044	1.926	3.03386	0.925999	4.99232	3.22188	8.33682	6.06544	6.87504	6.72	2.62059	-2.18442	1.33914	1.73118	2.16027	2.73769	0.298658	2.51096	-1	1.72683	2.0635	0.731183	0.378512	1.60407	2.35614	-0.643856	2.45154	-2.32193	-0.321928	-1.02915	-1.35845	1.46356	4.22076	0.123884	1.44003	1.01634	2.93102	0.0860286	34.0703	0.00148582	0.966432	0.0304528	0.0758738	0.00439329
CCDC6	3.7939	3.39643	3.00899	4.1035	3.6565	3.24489	4.05137	3.66789	3.34056	3.36177	2.69822	3.22651	3.0054	2.93734	4.07296	3.45418	3.78031	4.1334	3.51602	3.21723	3.51854	3.27352	4.14893	3.87971	2.848	3.92315	3.67807	3.98732	3.79805	3.76553	4.0027	4.1035	4.18428	4.83188	3.95606	3.9514	3.58489	3.40779	4.06452	3.55591	1.00815	0.958346	1.14303	0.838422	0.00981303	0.875577	0.501265	0.00893128	0.00440684
LAMC1	5.82706	5.88557	5.09972	5.04614	5.30925	4.96763	6.40752	4.51791	3.87578	4.749	4.37782	4.00899	3.86888	4.12763	3.27352	4.99503	5.98527	5.67779	3.53107	4.69377	4.33557	3.98823	4.75007	2.93734	4.36527	3.926	3.77821	5.76022	6.78725	4.52669	5.76182	6.37521	5.87184	6.42307	5.52136	5.142	5.21518	4.56266	5.79661	4.03395	1.29282	1.13107	1.43696	0.787126	9.79294e-05	0.00192476	0.150942	2.42238e-05	0.0044092
ASGR1	1.53605	2.0036	2.58976	1.96347	4.30232	2.22033	1.5656	3.20006	1.99639	5.765	3.72574	7.46025	6.33789	5.79909	6.38595	3.91265	1.40599	2.87184	2.80735	2.48285	2.64386	1.70487	2.62293	2.64616	2.69377	2.68482	2.51854	2.42761	2.46989	3.34483	2.0072	2.28983	2.96717	2.35332	3.41143	2.17951	2.37529	4.8516	2.60564	2.5339	0.937402	1.91467	1.02831	1.86196	8.92307e-05	0.620875	0.00307387	0.726575	0.00441165
FILIP1L	5.19731	4.76341	4.54782	4.38059	5.27538	4.91552	6.51633	4.43229	4.94345	3.58976	4.0635	3.13586	3.49313	2.85	0.516015	0.475085	5.6097	6.08343	3.78136	4.62527	4.61765	2.90304	4.50271	5.0917	4.43429	3.90689	4.65363	5.37191	6.17971	4.94111	5.49506	5.15866	5.6097	6.46499	5.0054	5.40395	4.9969	3.31294	5.5145	4.27962	1.1676	0.774121	1.28855	0.60077	0.00113845	0.0327337	0.173377	0.000385678	0.00442296
UBN1	4.66391	4.20711	1.926	3.29866	4.26903	3.69711	4.9222	3.9782	4.51223	4.85798	5.27165	4.71039	4.44162	4.99955	4.38957	5.31433	5.06652	5.0268	3.40599	3.31759	2.50589	4.49185	4.90641	4.12846	3.07211	3.58256	4.20242	4.26828	3.94392	4.64674	4.34199	4.81301	4.50271	4.16108	3.8125	4.77926	3.9416	4.8976	4.36328	3.73481	1.05537	1.31134	1.16827	1.12246	0.00262508	0.605608	0.000639998	0.0382885	0.00442737
KIAA0196	3.37851	2.12433	1.47508	2.20477	2.36177	3.15704	2.74846	2.33628	3.24336	2.82985	2.3505	0.0143553	1.25701	-0.0144996	1.02148	0	2.78241	2.91839	4.15947	3.75275	-0.0144996	2.08406	4.07296	2.72465	3.5435	3.52356	3.02326	3.76871	2.4489	3.10936	2.75702	2.98914	2.6893	2.6893	2.71589	3.37016	2.55885	1.46217	2.94864	2.98552	0.857085	0.489752	0.987647	0.495877	0.00822572	0.389373	0.0238371	0.936573	0.00443161
IKBKG	4.60288	5.05355	4.10182	4.12516	4.65478	4.75382	4.95745	4.92029	4.2817	5.9479	5.83264	5.4266	6.15299	5.81916	6.21742	5.56925	5.31506	5.44128	4.65249	3.07382	3.73118	3.7761	3.93546	3.51602	3.66789	5.14364	3.87578	5.26679	5.17113	5.15826	5.33128	5.48446	4.97269	5.16269	5.25512	5.84474	4.60572	5.74692	5.29413	3.93026	1.17186	1.46222	1.34702	1.08553	5.1897e-10	0.0118138	7.46363e-07	1.3756e-05	0.00446187
SLC16A7	3.27501	2.97085	2.54844	3.73985	2.73335	3.31615	3.90593	2.88753	4.01167	0.344828	1.61353	1.90689	0.650765	1.82375	3.35191	1.31034	0.137504	2.66676	4.41684	2.51602	3.41007	3.27053	4.22651	2.4957	3.94486	3.42089	3.9644	3.35896	2.4957	2.56071	1.58976	3.3505	3.15866	4.80168	3.04614	3.0036	3.26542	1.53403	3.04063	3.51842	0.928092	0.436	0.864204	0.50451	4.29353e-05	0.395469	0.000240816	0.212988	0.00446783
INE2	-2.05889	-0.556393	-1.8365	-1.55639	-0.785875	-1.18442	1.35614	-0.888969	0.333424	1.1375	1.91456	2.04963	-0.810966	0.238787	-0.736966	2.53356	-0.761213	0.201634	-0.37707	-1.12029	1.42761	0	0.15056	-0.0892673	-0.862496	-1.59946	-1.55639	-1.32193	-0.971431	-0.473931	-0.434403	-0.915936	-2.47393	-0.434403	-0.304006	-1.8365	-0.797543	0.640726	-1.0185	-0.447424	1.78252	-1.43203	2.27636	-0.62909	0.00989104	0.478631	0.0618768	0.176983	0.0044697
ACAA1	4.62293	3.80735	4.7845	4.87184	4.36387	3.70819	3.05658	4.17393	4.96301	5.39266	5.36562	7.11187	6.05507	6.22959	6.4843	4.13422	4.84046	4.26903	5.6314	5.46532	4.89821	5.49506	5.77531	5.31578	5.88069	5.54226	5.05311	4.41886	4.43829	4.67638	3.25096	4.59932	2.62059	5.09424	3.38128	4.4822	4.26136	5.54254	4.1069	5.45079	0.781787	1.01683	0.753451	1.34957	0.00012734	0.000129526	0.799126	0.000302096	0.00448186
MORC2	0.948601	3.41954	1.28688	3.52607	1.5008	4.21878	3.66562	2.10769	3.15543	3.53356	3.7845	2.90881	3.83188	1.79494	0.739848	4.20163	2.42223	4.42694	2.16027	1.97085	1.4489	2.02503	2.12102	2.42492	0.748461	1.10434	3.21878	1.03562	1.43829	1.25701	1.32769	1.57531	1.28096	3.04264	1.70929	1.56071	2.64771	3.07159	1.58084	1.91362	1.38361	1.60512	0.826098	1.94302	0.0110432	0.136524	0.0268034	0.303123	0.00448272
TF	2.3505	1.83188	3.35755	4.13258	2.60881	2.72028	3.17792	3.38405	3.6565	8.50803	4.67412	10.3432	9.22535	9.62282	9.90144	2.0036	1.72247	2.35614	2.24793	2.75702	2.72247	3.72137	3.72356	3.72247	-0.234465	0.933573	2.74631	3.49953	3.76022	2.30451	2.42761	-0.836501	-0.0291463	1.76977	1.68706	3.59216	3.02445	6.48413	2.01947	2.48225	1.21843	2.6122	0.813564	3.21081	0.000441801	0.302963	0.00799539	0.517003	0.0044926
PENK	3.26003	1.64616	1.42223	1.11103	1.9855	3.39369	5.6642	1.07039	0.956057	0.0143553	0.31034	0.124328	0.722466	0.757023	1.81967	0.0285692	1.80323	0.124328	0.773996	0.978196	1.48543	0.344828	-0.0892673	-0.556393	1.94111	1.9782	0.815575	2.28983	4.37434	1.23266	2.41143	3.36457	0.722466	0.799087	1.63691	3.12102	2.27881	0.633812	2.21692	0.852407	2.67338	0.743555	2.60078	0.285897	0.00471818	0.0290097	0.569042	0.0157662	0.00450166
PRSS23	6.24945	6.2386	5.50112	5.32409	5.82451	5.48896	7.17183	4.95699	3.82579	4.0009	2.59455	4.79701	5.54381	2.80735	4.10936	3.96532	6.49153	6.01011	3.5008	4.8495	2.87381	1.76977	4.09255	5.06695	4.1643	0.748461	3.40054	6.66534	7.75195	5.9148	5.41109	6.92208	7.01692	5.9486	5.47703	5.16108	5.62015	4.47999	6.2521	3.38519	1.66022	1.32341	1.8469	0.716559	5.47337e-05	0.00112043	0.112072	9.16371e-05	0.00451918
CYP1B1	6.44774	6.51286	3.23573	4.20789	5.1807	4.16912	5.80038	4.69209	0.176323	3.18428	2.22033	2.30743	3.09424	3.16511	2.50589	2.67582	6.7703	5.80761	0.124328	2.85997	3.43696	2.3978	-0.0892673	3.55704	1.74846	3.37016	0.298658	5.86443	5.90593	3.87381	5.43996	5.54967	6.5489	5.93993	5.38232	4.95745	4.49143	3.52567	5.49582	1.96712	2.28325	1.79229	2.79384	0.641518	0.000221193	0.00729699	0.0507752	1.07283e-05	0.00452226
ARFGAP2	4.65019	5.08958	5.03606	5.34802	5.17113	5.28762	4.58616	4.93263	5.10769	4.91313	6.20516	5.24755	5.28096	5.50779	5.47184	5.8387	4.97085	5.36562	5.44526	5.58376	5.94064	5.44989	5.90977	5.27053	5.38509	5.849	5.47541	4.78869	4.83086	5.09212	4.57228	4.26679	4.55949	4.68313	5.01703	5.55336	5.02323	5.4224	4.8182	5.58993	0.898622	0.97003	0.861942	1.1254	5.814e-05	0.000230707	0.305464	9.05318e-05	0.00455147
PCBD1	5.07339	5.10392	4.97682	5.64847	4.83895	5.73037	4.51916	5.16832	5.56955	6.40871	4.93546	6.8431	5.67723	6.55305	6.0581	6.18765	4.21645	4.5656	6.11582	5.8679	5.28244	5.74389	6.30433	5.40122	5.68117	5.48575	5.80529	3.91934	4.8268	5.08449	4.44361	5.07596	4.53667	4.8535	4.58736	3.93168	5.18099	5.71615	4.58438	5.74309	0.902127	0.995309	0.798243	1.24688	0.000380505	0.00505689	0.93597	9.37079e-06	0.00455223
HPX	4.23955	3.12598	2.70266	2.46467	3.26604	3.11936	2.81147	3.64155	3.41819	9.66789	5.13463	11.0982	10.1502	9.87926	10.3616	2.91073	2.42223	1.77821	1.77821	3.68706	3.08916	2.47508	3.32193	3.09592	2.87184	2.36177	2.13422	2.60407	3.87381	3.59574	2.50589	2.21723	2.68032	2.89142	2.38405	1.42761	3.19883	7.04478	2.68668	2.75724	1.16015	2.55501	0.974409	2.62211	0.000112165	0.122576	0.00495681	0.826474	0.00457895
FETUB	2.60881	3.18269	4.61941	3.66107	1.84398	3.23266	2.90689	3.04264	3.33771	4.62293	5.20633	6.06307	5.63778	5.96162	4.83693	1.90689	3.17632	2.90497	2.46728	4.47768	4.22574	2.69599	1.97085	1.58496	2.35896	4.59036	3.25096	2.20789	2.39232	2.58976	2.37016	2.51854	2.73985	1.80323	4.14893	3.40054	3.15954	4.47965	2.68569	3.0692	1.02944	1.45955	0.875046	1.66797	0.00659256	0.843603	0.0368012	0.396798	0.0046123
SCGN	4.81352	6.71727	5.55551	5.04264	4.69822	7.28142	5.69377	4.69488	6.1467	0.555816	2.41143	1.30451	0.584963	2.22342	2.87578	5.06738	2.14078	1.09085	7.0813	7.80832	7.28133	6.94708	7.62739	5.74712	5.92458	7.10455	7.13052	6.35808	2.74846	5.13011	3.43829	2.46728	6.33235	8.19613	4.71205	2.87774	5.6271	2.02833	4.69561	6.96135	0.808335	0.291369	0.674526	0.431962	8.04176e-08	0.00334687	6.1311e-08	0.00522472	0.00461883
CYB561D2	5.05268	4.96162	5.78346	5.08916	5.29682	4.30961	4.43496	4.58856	4.43563	4.88557	5.72083	4.37712	5.36737	4.91313	3.08746	5.06091	4.46009	5.10056	3.38957	5.21451	2.9222	4.8475	3.77083	5.36912	4.63691	5.85325	3.14405	3.61117	4.26754	4.40463	2.76553	4.03122	3.92695	2.72683	3.2555	4.21645	4.88361	4.77478	3.68954	4.34977	1.12273	1.09771	0.848214	1.29414	0.00980398	0.190942	0.344326	0.131152	0.00462949
FARP1	5.35297	5.35403	4.852	4.44162	5.28429	4.99729	5.48253	4.13422	4.20633	6.46025	5.11562	5.70404	4.9222	5.79831	5.48736	5.66647	5.61412	5.26379	4.3875	5.04002	4.26003	4.58075	4.4489	5.00585	3.50335	5.1014	4.79077	4.33485	4.96855	4.35473	4.06781	4.904	5.46172	5.69377	4.67243	3.49953	4.90059	5.55913	4.66193	4.56873	1.07264	1.21678	1.0204	1.19245	0.00229552	0.188963	0.000433667	0.746593	0.00463848
LOC728860	2.97636	3.19377	3.49313	3.31179	3.53356	2.30451	3.45154	3.0635	2.18903	4.66505	4.93923	3.94767	5.22304	5.48639	3.52105	6.63691	4.89239	4.35614	3.03034	2.48027	2.75916	2.84599	1.79909	2.30743	2.77189	0.400538	2.97636	3.28983	3.39917	3.31615	4.03474	4.54473	4.16752	3.74846	3.51349	3.74953	3.05747	4.85199	3.75151	2.37456	1.28759	2.04332	1.57988	1.29334	1.27334e-07	0.0510191	1.76318e-05	0.000441069	0.00464679
MGC40489	2.97636	3.19377	3.49313	3.31179	3.53356	2.30451	3.45154	3.0635	2.18903	4.66505	4.93923	3.94767	5.22304	5.48639	3.52105	6.63691	4.89239	4.35614	3.03034	2.48027	2.75916	2.84599	1.79909	2.30743	2.77189	0.400538	2.97636	3.28983	3.39917	3.31615	4.03474	4.54473	4.16752	3.74846	3.51349	3.74953	3.05747	4.85199	3.75151	2.37456	1.28759	2.04332	1.57988	1.29334	1.27334e-07	0.0510191	1.76318e-05	0.000441069	0.00464679
KPNA2	2.97636	3.19377	3.49313	3.31179	3.53356	2.30451	3.45154	3.0635	2.18903	4.66505	4.93923	3.94767	5.22304	5.48639	3.52105	6.63691	4.89239	4.35614	3.03034	2.48027	2.75916	2.84599	1.79909	2.30743	2.77189	0.400538	2.97636	3.28983	3.39917	3.31615	4.03474	4.54473	4.16752	3.74846	3.51349	3.74953	3.05747	4.85199	3.75151	2.37456	1.28759	2.04332	1.57988	1.29334	1.27334e-07	0.0510191	1.76318e-05	0.000441069	0.00464679
UNG	3.6427	3.83491	2.91073	3.17792	2.97636	3.53232	3.28096	3.44493	4.03034	4.06005	4.3147	4.0072	4.42559	6.47265	4.16269	7.69537	5.24336	4.52982	0.799087	3.56071	1.26903	3.19849	3.64847	3.73877	3.26903	3.03386	2.81762	3.37295	3.3505	3.06695	3.21101	3.89918	3.74739	4.13832	3.26153	3.76553	3.42569	4.99016	3.53482	2.81501	1.21694	1.7727	1.2557	1.41172	7.78952e-05	0.122532	0.00119268	0.0715063	0.00467051
PTOV1	5.16269	4.98732	3.73227	3.80323	4.848	3.83895	4.24108	1.96717	2.67356	6.08002	5.28244	5.3978	4.47119	6.5818	5.35156	7.1418	5.22304	5.00135	2.46728	3.9982	3.19377	3.3505	3.77294	3.73877	2.98368	3.851	4.41752	4.488	4.749	2.64386	4.7126	4.8334	4.9279	4.7761	3.60407	4.6837	3.91714	5.61456	4.37985	3.53041	1.10954	1.59034	1.24061	1.28191	4.95757e-05	0.354746	1.46101e-05	0.0175801	0.00467341
TALDO1	5.8268	5.86295	5.26003	5.21723	5.1815	5.52482	5.98755	5.02059	5.3844	6.10266	6.48494	6.50541	6.19417	6.2709	6.53434	6.70072	6.43979	6.01369	5.73958	5.65105	5.32553	4.56194	5.7939	5.10852	5.52607	6.05398	5.44526	5.92362	6.23917	5.17033	5.60644	6.19613	5.98959	6.19042	5.2149	6.05767	5.47398	6.36074	5.84314	5.46731	1.00122	1.16341	1.06874	1.08858	2.05096e-05	0.9718	5.45627e-05	0.0800059	0.00469246
LOC100133665	5.8268	5.86295	5.26003	5.21723	5.1815	5.52482	5.98755	5.02059	5.3844	6.10266	6.48494	6.50541	6.19417	6.2709	6.53434	6.70072	6.43979	6.01369	5.73958	5.65105	5.32553	4.56194	5.7939	5.10852	5.52607	6.05398	5.44526	5.92362	6.23917	5.17033	5.60644	6.19613	5.98959	6.19042	5.2149	6.05767	5.47398	6.36074	5.84314	5.46731	1.00122	1.16341	1.06874	1.08858	2.05096e-05	0.9718	5.45627e-05	0.0800059	0.00469246
MTMR4	3.88166	3.30305	2.80735	3.37851	3.64501	1.98185	2.40599	1.20789	3.26303	3.08576	4.01525	4.21878	3.42089	5.0268	3.87971	5.1206	3.38405	3.45154	3.23266	1.40054	2.51854	3.38267	3.91839	2.31325	1.65076	1.01436	2.36737	3.18428	2.52105	0.214125	2.774	2.86592	3.32769	3.09085	2.67129	3.1811	2.87493	3.95593	2.64781	2.42206	1.18698	1.63329	1.09321	1.49404	0.00425866	0.310442	0.00153981	0.624102	0.00469708
GPRASP1	3.0321	3.1811	2.02503	-0.0892673	2.25399	3.22497	2.91648	0.454176	2.04963	2.9782	1.43296	0.687061	-0.152003	1.67807	0.757023	-0.0892673	2.33914	1.75702	-1.152	0.687061	-0.0144996	-0.37707	0.933573	1.31034	-0.395929	0.201634	-0.217591	2.84398	2.48285	2.49825	2.25096	2.45681	3.0036	3.72137	1.36737	2.94111	2.11647	1.26536	2.61848	0.108391	19.5263	11.674	24.1578	0.483241	1.70262e-05	0.000627581	0.0171567	1.15615e-06	0.00469943
SFRP4	5.97591	4.91456	3.87381	5.06996	3.88947	2.65076	5.52356	3.32337	2.48543	2.62761	3.09424	2.22342	2.59694	0.214125	1.15056	2.62293	4.19849	3.91169	2.74631	-0.136062	0.422233	3.53356	2.38128	0.356144	2.8679	-0.943416	3.02857	4.62234	3.96347	2.774	4.11603	4.36807	5.89482	4.95884	5.2114	2.74201	4.18965	2.51556	4.29455	1.58406	2.64488	1.58804	2.71111	0.585755	0.000169263	0.00164034	0.194813	0.000735584	0.00473781
EIF3G	6.40344	6.399	6.61147	6.51964	6.53667	6.27221	6.53356	6.24508	6.56423	7.50064	8.69345	6.91564	7.85437	6.84185	6.38509	7.72076	6.01324	6.34926	7.00405	6.79753	6.43846	6.94228	7.49801	6.57637	6.91373	7.46548	6.8679	5.74766	6.18448	6.28688	6.17433	5.78816	5.78372	5.5097	5.86394	7.17293	6.45392	7.14159	6.05687	6.94487	0.929308	1.02833	0.872135	1.17909	0.000550427	0.00126049	0.536901	0.000430981	0.00477176
KAT2A	4.43095	4.86641	4.98413	4.64443	4.24869	5.19967	4.31542	3.8748	3.852	5.20867	5.96255	5.46434	4.78555	6.26247	5.63923	5.81224	5.70321	5.19613	5.34767	4.53605	5.19338	2.70708	2.51854	4.54905	2.49057	4.50653	4.52231	4.94813	4.95559	4.08236	4.68145	4.99548	5.11145	5.45418	3.32625	4.83289	4.49072	5.55938	4.70975	4.04124	1.11122	1.37566	1.16542	1.1804	0.00110871	0.292533	0.00192819	0.145276	0.00477374
PCK1	1.35614	1.25701	2.10769	2.22651	2.19535	1.88753	3.61824	-0.200913	2.38405	8.30067	2.98914	9.82396	7.91373	8.27873	8.8021	1.72247	2.24184	3.14893	2.44095	2.44361	2.86592	0.333424	3.23879	-0.556393	-0.321928	0.389567	0.475085	2.14731	4.66619	0.879706	2.49057	1.9782	2.75916	0.321928	1.96717	1.58496	1.87018	5.91351	2.08835	1.25656	1.48833	4.70612	1.66196	2.83166	6.24811e-05	0.321148	0.00131668	0.21179	0.00477535
SERPINC1	0.176323	-1.32193	0.659925	0.613532	0.286881	0.887525	-0.862496	1.37851	0.321928	8.00039	1.86394	9.8268	8.25148	8.8699	8.78979	0.321928	-0.234465	-0.340075	0.739848	-0.0144996	0.695994	0.250962	-0.556393	1.44361	0.62293	0.604071	0.137504	-0.358454	-0.599462	0.526069	0.970854	0.464668	-1.59946	0.31034	-0.0439433	1.02857	0.2378	5.03886	0.0776865	0.436002	0.54541	11.5569	0.178179	64.8614	0.000118906	0.566335	0.00740358	0.302185	0.00478256
IFIT2	2.96901	3.08406	3.17792	2.93734	2.66221	3.02857	3.45812	0.823749	3.01078	2.54597	2.72465	2.79494	3.62527	2.5656	1.36177	2.44095	3.33914	3.08066	1.12433	3.85699	3.78136	1.81967	2.23266	1.15704	4.22728	2.21412	3.46989	3.74524	3.0635	3.40054	3.94767	3.23726	3.05658	3.83086	3.45943	4.20477	2.79464	2.71988	3.54954	2.6537	1.05311	1.02494	1.33758	0.766264	0.0855863	0.770417	0.885857	0.0496983	0.00478855
CPSF4	4.41616	4.5741	4.3799	4.28836	4.80374	4.59813	4.49953	4.66164	5.0648	4.94626	5.33128	4.64731	5.0237	5.03298	4.60288	4.73823	4.69988	4.77663	5.6907	5.30122	5.23151	5.92671	5.20124	5.06437	5.04614	5.7126	4.81198	4.46467	3.92695	4.88313	4.31542	4.30889	4.25701	4.3875	4.69544	4.80478	4.58737	4.86657	4.44931	5.33183	0.860375	0.91274	0.834481	1.09378	1.40842e-06	0.000105245	0.00559897	4.2053e-05	0.00479926
SNX2	3.84398	2.64616	3.32481	1.32193	3.39506	3.67469	3.27202	3.69042	2.12763	2.89142	3.24945	2.87774	3.61353	2.3978	3.15866	2.90881	3.848	3.48156	4.22265	3.29278	3.97453	4.02503	4.17073	1.37295	4.32553	4.28762	3.25399	3.9607	4.17712	3.71149	3.22188	3.44361	4.41616	4.35473	3.27352	4.14405	3.03297	3.15855	3.85592	3.65842	0.829037	0.863364	1.05398	0.819144	0.0577522	0.158142	0.171152	0.581425	0.00483218
LSM2	5.90569	6.41041	5.84975	5.99118	6.3293	5.82375	5.6851	5.46401	5.94953	6.89542	8.45689	5.98345	7.05658	7.68173	6.37347	8.39142	6.13894	5.88533	6.85686	6.41954	6.46565	6.08555	5.89506	6.1811	6.26097	6.78437	5.27501	5.58406	5.85075	5.94017	6.02989	6.25682	5.74604	5.55213	5.55857	6.21878	5.9343	6.9848	5.85969	6.24712	0.949926	1.11808	0.937982	1.19201	0.00106173	0.114418	0.0626229	0.0512265	0.00484877
HAT1	3.15381	3.06695	3.38128	3.19692	3.46989	3.82375	3.23573	3.01436	3.5373	2.03562	1.86394	2.04614	3.64386	2.50335	2.3505	3.25852	3.19849	3.31904	3.88069	3.34199	4.57592	3.72356	4.83845	3.30305	3.8166	3.48156	4.02503	3.30159	3.47768	3.26003	3.28096	3.6017	3.69599	3.51475	3.20006	3.68594	3.32	2.69105	3.44652	3.88743	0.854035	0.692245	0.886582	0.780802	5.31483e-05	0.0105675	0.000655056	0.0316955	0.00486909
HNRNPAB	5.30743	5.85225	4.92029	4.65535	5.50843	5.32697	5.57803	5.00315	4.62117	6.12371	6.83415	6.17473	5.93664	6.50494	5.97315	7.16962	6.23592	6.17871	5.38024	4.926	5.03826	5.68398	5.34518	4.6241	4.76394	5.09677	4.69544	5.66477	5.70099	4.9905	6.01346	6.20418	5.88533	5.25739	5.15056	6.23266	5.19701	6.34795	5.67776	5.06155	1.02676	1.25415	1.12174	1.11804	5.6907e-07	0.472763	2.56405e-06	0.00559282	0.00487698
RAD9A	1.17632	3.48543	0.85599	2.16027	1.20789	1.80735	1.42223	4.02414	3.39369	1.91839	4.94111	2.32481	4.22497	4.36737	2.73985	3.25852	0.963474	2.10098	3.38543	2.73769	2.09761	1.69153	3.8885	2.0036	1.82375	0.85599	0.992768	1.65992	1.54597	1.54597	0.782409	0.933573	1.74416	1.38405	1.75275	2.03562	2.17037	2.98216	1.48716	2.1641	1.0029	1.37802	0.687196	2.00528	0.0390387	0.990469	0.15918	0.0813381	0.00491334
COL7A1	2.73335	2.62994	2.17632	3.26153	3.81455	2.15056	3.29131	4.95	4.09085	3.87774	4.34696	3.91073	4.17153	3.82273	3.01078	2.99277	5.00495	4.81609	3.45154	4.00988	4.0045	3.3505	3.54102	3.81967	4.12846	3.85499	3.65535	2.90111	2.36457	3.53854	3.52105	1.93357	3.46728	2.96162	3.53978	1.33914	3.23316	3.99492	2.84074	3.75732	0.860495	1.06324	0.756054	1.4063	0.00791923	0.124366	0.354234	0.0050787	0.00491959
PITPNB	3.55949	4.70598	3.48414	3.854	3.87578	3.43296	4.78869	3.03386	3.53356	4.62234	3.84398	3.47119	4.17871	3.50208	1.55582	3.52105	3.85699	3.34199	3.98185	4.04352	3.37295	4.57046	4.94064	2.9222	3.36317	1.9855	3.63807	4.58736	4.83845	4.60229	5.09339	4.72629	4.66619	3.74093	4.14649	4.6427	3.80761	3.54379	4.56045	3.64649	1.04419	0.971838	1.25064	0.77707	0.0192087	0.654609	0.804536	0.0119752	0.00492773
HIST1H4C	2.37851	2.09085	3.65191	2.01078	1.84398	1.97085	1.94486	3.92505	1.75702	4.16591	6.1637	3.99639	6.4116	5.5472	3.34483	6.95431	2.44095	3.49057	4.38543	4.65535	4.55152	3.70266	5.09212	4.0045	4.42962	4.77558	3.56071	2.64616	-0.286304	2.77189	1.26303	3.83289	1.9486	3.95233	1.92979	3.82273	2.39709	4.72394	2.43124	4.35083	0.55095	1.08576	0.558798	1.94302	7.05223e-05	1.42244e-05	0.510122	0.00133548	0.00493947
TXLNA	4.27947	4.22033	3.59694	3.40327	4.36667	3.65191	4.51791	3.23573	1.91839	4.85997	5.3107	4.52231	4.98778	4.38128	4.58796	5.2521	4.94439	4.87184	3.32769	3.10601	3.74093	3.72683	2.3978	3.15866	3.19219	4.47768	2.89142	4.38957	3.94767	3.33628	4.43095	5.01436	4.43296	4.42559	3.47119	4.28318	3.68785	4.85759	4.19242	3.33547	1.10565	1.45635	1.25692	1.15866	2.98847e-05	0.306515	4.21702e-06	0.00502836	0.00494406
APOB	0.176323	-0.577767	2.59932	2.60881	0.757023	3.65535	0.189034	2.26003	0.669027	8.06345	2.02148	10.0939	8.98661	8.15386	8.90382	0.641546	-0.0588937	2.78241	0.83996	1.29278	1.37295	1	2.94298	0.748461	0.641546	0.545968	3.14241	2.25399	-0.434403	2.86592	0.659925	-0.0588937	1.41684	-1.18442	0.555816	1.73552	1.37079	5.5098	0.86781	1.3919	0.984839	3.95848	0.623473	6.34908	0.000438387	0.971398	0.00936689	0.351862	0.00495606
CREM	4.62702	4.6605	4.71864	4.03386	5.16591	4.52293	6.24831	2.55582	3.56682	5.69655	4.04264	3.7845	4.78764	3.97177	3.95513	3.76871	5.57168	4.40531	4.54164	3.99729	4.24489	3.81147	3.8953	3.28836	3.8846	4.3978	3.3505	6.05159	5.44294	4.0781	7.48357	5.81865	6.38526	5.90953	5.29352	5.18903	4.45553	4.44266	5.73913	3.93465	1.13238	1.12911	1.45861	0.7741	0.000402388	0.179256	0.0958891	7.44285e-05	0.00495838
FOXM1	1.10434	0.584963	1.37295	1.73985	1.01436	1.56071	1.58496	1.74846	0.910733	3.62644	4.02768	4.45812	4.54102	6.42895	4.47573	6.66491	4.03386	2.6893	1.66448	2.65535	1.76553	1.50589	2.0036	1.43829	1.48027	1.74846	0.978196	3.22033	3.18428	2.57773	1.63691	4.84197	2.79909	2.44361	0.992768	2.99095	1.29126	4.54956	2.74307	1.69334	0.76255	2.68673	1.61992	1.65856	2.28208e-08	0.0671952	9.61038e-06	0.0161794	0.0049619
ARF5	6.61677	6.37173	6.24031	6.59902	6.38111	6.32499	5.88289	6.19967	6.35843	7.2115	7.42148	6.6595	7.68818	7.36387	6.06932	7.62637	6.67906	6.30049	7.2681	6.82235	6.79507	6.65907	6.47265	6.2485	7.31823	7.42501	6.39643	6.03408	6.48736	6.48365	6.15644	6.65507	6.46058	6.17732	6.1418	6.30177	6.33055	7.00219	6.32201	6.82282	0.927849	1.02629	0.926597	1.10759	0.00101937	0.0073468	0.471707	0.0061497	0.00496192
RLF	2.72465	3.0036	3.03562	2.45154	2.78241	3.21101	3.41007	2.81558	2.51096	3.10434	3.09255	2.74846	3.20945	1.98185	2.27798	3.25096	2.51854	2.12763	2.96717	3.24184	3.24489	3	3.1127	2.9855	3.32625	3.44626	3.22959	3.58976	2.81967	3.23113	3.81762	3.15866	3.33914	3.91934	3.27798	3.08066	2.88283	2.70131	3.35933	3.17269	0.908639	0.851425	1.05883	0.804121	0.00180035	0.0263054	0.0150862	0.172809	0.00499327
MT1X	7.39763	6.11228	6.40752	7.28891	4.74147	6.30725	5.3505	7.58601	6.15076	8.85509	5.80787	9.84765	8.31759	7.21335	7.7736	5.94017	5.79312	6.60822	7.5352	6.08958	5.59276	8.42345	7.51948	6.44278	7.44344	8.97051	7.60185	5.48929	5.44394	6.8947	5.61117	4.85848	6.06393	2.65076	5.9191	5.0027	6.37137	7.35074	5.32601	7.291	0.873867	1.00819	0.73049	1.38016	0.00262858	0.073292	0.922584	0.00195491	0.00501614
ENTPD6	5.74846	5.55336	5.94181	5.43929	5.20711	5.41481	5.08916	5.30524	5.50303	5.51096	5.65306	5.61058	5.90207	6.06264	6.13627	6.4494	5.29499	5.3844	6.02525	5.87799	6.25758	5.96625	5.51317	6.19377	5.43796	6.50351	5.56894	5.03342	4.94486	5.60199	5.11478	5.54442	5.27128	5.36562	5.59066	4.74524	5.46692	5.77826	5.24581	5.92716	0.922351	0.974879	0.885046	1.1015	0.000555841	0.00732941	0.41141	0.000565354	0.00501705
FOSB	5.45812	7.01525	7.30788	3.9607	6.62439	7.10926	7.01369	3.42492	5.04002	6.15725	4.80839	4.44029	3.33056	4.22497	5.02414	5.33128	6.26021	4.93593	4.17712	3.24793	3.54473	6.37556	6.10098	5.29976	5.53294	4.38198	3.66107	6.20789	6.97625	5.56742	7.23649	4.83238	6.83517	6.71136	6.60185	5.48253	5.8838	4.94589	6.27237	4.70245	1.25122	1.05177	1.33385	0.78852	0.0154316	0.076365	0.627914	0.00420474	0.00502178
DDR2	4.71534	4.25475	2.75275	1.22033	4.15218	2.82171	4.92837	1.39506	0.298658	1.30451	2.69153	1.23879	1.09761	1.77821	2.05311	3.30889	4.50462	4.58976	-0.251539	2.23266	3.97269	0.505891	2.06005	2.87578	0.948601	0.432959	2.40871	4.78293	4.95	3.41278	4.33199	4.17632	5.05745	3.0268	4.12681	3.62877	2.94879	2.50745	4.16598	1.68731	1.74763	1.48606	2.46901	0.601886	0.00376152	0.0997902	0.219467	0.000178883	0.00502612
PPIE	3.94392	3.62761	3.22033	4.41278	4.58436	3.98732	3.55949	2.09761	3.90014	4.52857	4.80529	3.96532	4.02059	4.66562	4.03826	4.8748	4.35403	4.40803	5.48414	3.51979	5.2292	4.01167	4.92362	4.61941	3.69042	4.96347	4.08746	2.96162	4.31034	4.0365	2.9241	4.23189	3.54473	3.38267	3.25399	4.40939	3.70373	4.40672	3.6728	4.50324	0.822458	0.978566	0.815591	1.19983	0.00728844	0.031	0.715575	0.0148777	0.00505301
TSPAN8	7.8632	5.96578	5.40395	6.47184	6.04963	6.09592	6.50764	5.15704	4.54844	1.02148	-0.494109	0.713696	2.80323	1.28688	8.14241	2.43296	-0.971431	6.99853	6.17871	5.82375	6.0018	6.06091	6.85947	5.6985	5.28318	5.67016	5.13627	6.83719	8.46344	5.42324	7.69933	8.45171	7.98755	9.36977	6.9493	0.632268	6.00705	2.43707	6.8682	5.85697	1.02562	0.416098	1.17265	0.354834	0.00053252	0.68048	0.00554215	0.269696	0.00507145
EMD	5.20438	5.11228	4.69599	4.72901	4.34412	5.20163	4.68762	4.74039	5.8301	6.10014	7.02978	5.91289	5.87627	5.47249	6.58886	6.0177	4.45418	4.1811	5.44593	4.39575	5.39197	6.16651	5.11187	4.1375	5.81455	6.30688	5.27202	3.26153	5.40939	4.44824	5.35931	3.0268	4.13422	3.9991	4.73281	5.02414	4.9495	5.73705	4.37728	5.33811	0.927201	1.07473	0.820006	1.31064	0.00463379	0.188897	0.323583	0.0207565	0.00507724
USP22	6.6837	6.78293	6.04549	4.8515	6.27575	6.32787	6.58451	5.46565	5.44427	7.11395	7.33253	6.91516	6.07082	7.37051	6.4957	7.60385	6.85947	6.96832	5.50144	5.73173	4.32409	5.99118	5.9397	5.63023	5.44526	6.38076	5.83061	6.26941	6.51775	5.09297	6.10371	6.36615	6.65693	6.47832	6.38681	6.44128	6.0513	6.97003	6.25704	5.64167	1.07261	1.23546	1.10908	1.11395	0.000144433	0.178223	5.90719e-05	0.0230131	0.00510056
PMS1	0.887525	2.50589	0.9855	3.34341	0.782409	2.76553	2.15056	3.17473	2.7137	2.12763	-0.152003	0.367371	2.52607	2.24184	-0.395929	-0.434403	2.66903	1.58015	2.42223	2.89142	4.11853	3.53978	3.98277	3.03562	3.07553	2.63227	2.91648	1.79077	3.06005	2.72465	2.05311	2.18587	2.98368	3.03562	3.0072	4.06781	2.14547	1.16997	2.76764	3.1794	0.674804	0.367985	0.87049	0.422733	0.000491961	0.0169157	0.000673233	0.188518	0.00511589
DHH	3.70819	3.71149	1.66903	1.41684	1.28688	2.70266	3.43029	3.58376	3.81044	4.0917	4.22342	4.82222	4.50843	4.66959	4.30597	3.64501	3.33199	4.29278	2.01792	3.76022	1.80323	3.27352	1.54597	4.31615	3.84599	2.87381	1.82782	4.39506	3.25852	2.22959	3.93734	2.67356	2.87184	3.18269	3.47508	3.83996	2.81329	4.21012	3.31818	2.80718	1.00218	1.49977	1.18203	1.2688	0.00407153	0.990366	0.00202461	0.234694	0.00512958
MAGI2	2.58736	2.86196	2.19535	3.56438	2.70929	3.58496	3.57531	3.58616	0.422233	2.13422	2.52857	2.36457	1.8679	0.807355	2.09085	0.678072	1.4489	-0.454032	3.15056	2.67807	1.68706	2.42492	2.9241	-0.0588937	2.74631	2.59694	2.5435	3.19849	2.88753	3.0635	1.91456	3.01792	3.08066	2.92979	3.06005	1.49057	2.78745	1.49627	2.73812	2.29917	1.21237	0.650785	1.19091	0.546458	0.0182248	0.316482	0.0999878	0.266591	0.00513021
PABPN1	4.6792	4.56682	4.60348	3.50716	4.42358	4.52356	4.58616	5.02104	2.90497	5.50335	6.01123	4.93923	4.79805	5.93357	5.17672	6.36667	5.59574	4.87823	3.70819	4.60051	4.06867	4.47119	3.66107	4.82324	4.29278	4.63343	3.87774	4.77347	4.6241	4.0268	4.78764	5.11187	4.37921	5.14893	4.45088	5.22419	4.31288	5.46698	4.72523	4.23742	1.01781	1.29017	1.11512	1.15698	6.20911e-05	0.778434	8.02337e-05	0.0235795	0.00513608
PAEP	4.61706	3.77926	4.50398	4.51979	4.36387	3.79077	4.34625	4.3875	5.43296	4.44493	4.83036	5.31216	4.88801	5.15259	5.76182	4.75862	4.42358	5.74712	4.70598	2.78241	2.68706	4.08746	4.01167	4.07468	5.18031	3.84398	4.65764	4.27798	4.66732	4.25172	1.9782	4.73118	4.09845	4.4121	3.81558	2.48543	4.41572	5.03546	3.85755	4.00347	1.10297	1.25778	0.963553	1.30535	0.00775072	0.218714	0.00574793	0.736753	0.00513643
RAB5C	4.53294	5.31796	4.42223	4.94205	5.12184	4.90014	5.29793	5.08194	3.66676	5.8296	5.62994	4.62644	6.02081	5.45022	5.07895	5.50462	5.52356	5.06695	4.89093	5.37434	4.50716	5.17233	4.95047	4.75275	4.9905	5.39917	4.8212	4.57046	4.65992	4.0072	5.62293	5.26228	5.05745	3.97636	4.39985	3.72574	4.80931	5.41457	4.58691	4.98432	0.964888	1.08632	0.920269	1.18044	0.00827599	0.396442	0.0238678	0.107851	0.00514889
SAC3D1	3.0268	4.13093	2.58496	4.65249	4.25475	3.22188	2.70044	2.47249	3.06523	3.72247	5.28429	5.44559	5.50843	5.38232	3.93357	5.8339	4.46401	4.21412	2.72683	3.51728	3.04614	2.76129	1.52105	2.3505	3.14405	3.86987	1.03562	4.64559	3.12267	2.05658	3.32337	4.10182	3.54473	4.46793	3.67016	4.07125	3.34555	4.86541	3.66712	2.66362	1.25601	1.82661	1.37674	1.32677	3.24953e-05	0.110546	4.80101e-05	0.0236843	0.0051573
FAP	6.34305	4.84699	3.20163	2.94111	4.31687	4.44162	6.59604	2.4489	1.35614	1.32193	-1.55639	0.887525	3.28096	-0.494109	2.35614	-0.785875	6.56362	6.12578	2.01078	3.05658	0.495695	3.13093	2.73769	-0.599462	3.08236	2.84599	2.25399	6.13052	5.16068	4.0027	5.50367	6.07596	7.43946	6.13217	5.25776	2.98914	4.05471	1.96662	5.41023	2.11273	1.91918	0.930843	2.56078	0.3635	0.00138656	0.016864	0.892633	6.48557e-05	0.00515739
KIAA0776	4.63517	4.80684	4.92695	4.29425	4.54844	4.72301	4.95327	4.05311	5.08831	3.51602	3.75489	0.722466	2.9855	3.37156	2.99277	3.78136	3.63807	4.9222	5.80916	5.62293	5.47476	6.53621	5.70155	5.05398	5.39643	5.95536	6.04963	4.79701	4.09592	4.33128	3.99005	4.59156	5.01167	5.09592	4.49378	4.80735	4.66993	3.29831	4.57939	5.73333	0.814522	0.575287	0.798731	0.720251	1.03702e-07	2.21926e-05	1.57678e-05	1.83153e-05	0.0051589
F2	2.93168	2.17951	4.08491	3.4489	3.25701	4.1811	2.16672	4.0781	5.15623	8.35905	3.54844	10.69	8.51475	9.24396	9.22894	2.98732	2.58736	1.88753	4.46923	4.51728	4.74631	4.75702	4.10852	3.91743	4.60288	4.25475	4.66107	2.64616	3.07553	4.14893	0.790772	2.01436	0.275007	3.16832	3.60407	0.933573	3.49824	6.3386	2.29519	4.44828	0.786426	1.42496	0.515973	2.76169	0.00099134	0.0137205	0.124964	0.000281849	0.00516451
CPA1	10.9841	10.7565	11.0182	11.5423	11.3999	11.4138	10.3284	11.7677	12.0464	2.42761	2.46205	3.6837	1.71809	7.78221	2.90689	8.79344	-0.321928	1.42223	12.2348	11.864	11.9637	12.1294	12.6235	11.8713	11.9422	11.8077	12.0451	8.04029	8.62377	11.5498	9.54606	5.71864	5.52982	3.87676	10.8175	5.80993	11.2508	3.43048	7.72361	12.0535	0.933405	0.284604	0.640777	0.444154	3.91911e-10	0.000847088	1.98196e-07	0.00016062	0.0051763
PHF8	2.76765	2.81147	1.99277	-0.599462	-0.234465	3.15056	2.63227	0.15056	-0.321928	3.39094	4.91839	4.8515	3.67694	4.60644	4.1643	4.60466	3.51475	3.60051	2.40327	0.0143553	0.613532	2.86394	3.58496	-0.340075	1.52607	-0.0892673	2.62059	3.74739	3.3978	1.4957	2.52607	2.96162	3.30451	4.37643	2.41954	3.08916	1.37216	4.1476	3.03536	1.46637	0.935749	2.82848	2.06997	1.36643	3.43297e-05	0.897295	0.000114844	0.0129949	0.00522103
CDC27	2.45154	3.23419	1.852	0.978196	2.6893	0.650765	2.76129	0.0426443	2.0036	2.35332	-1	-0.0740006	1.95977	-1.59946	-0.434403	2.49313	2.66903	3.23573	2.70708	2.53854	3.08746	1.41143	3.41684	2.39506	2.9241	3.49313	3.17313	2.48027	3.09424	3.48285	3.34767	3.05311	3.0036	3.32625	3.24641	2.5656	1.8515	1.06701	3.06666	2.79409	0.662651	0.381883	1.09756	0.347939	0.00232699	0.0384152	0.0165215	0.276739	0.00526928
SLC25A44	4.44956	3.91169	3.29866	3.76129	4.13093	3.65306	4.28096	3.7666	3.5741	4.69544	5.49697	5.17832	3.52482	4.39025	4.78712	4.88509	4.34199	5.06781	3.7301	3.27053	3.04614	3.98732	3.64386	3.9241	2.98368	3.90593	3.92979	4.1811	4.32625	3.17473	3.98914	4.34199	4.47703	3.81865	3.35896	3.49953	3.86965	4.70753	3.90748	3.60238	1.07419	1.30678	1.08469	1.20475	0.000105832	0.156755	0.000222784	0.157893	0.00527975
SSRP1	5.75942	5.29499	4.79961	5.74712	4.82069	5.55704	5.18824	5.26115	5.76818	5.21684	5.97888	5.09381	5.36807	6.31379	5.48317	7.79915	5.21917	5.39266	5.5738	5.65592	5.89069	5.7811	5.90424	5.75168	5.81429	5.93499	5.49249	4.68145	4.85499	4.76977	4.40871	4.93734	4.98641	3.99367	4.32121	5.53916	5.35516	5.76284	4.72141	5.75547	0.930448	1.00128	0.820335	1.22057	0.000474683	0.00998709	0.980105	6.452e-06	0.00528249
TSPAN4	5.85699	6.21354	4.88996	4.65134	4.77241	4.20789	6.12474	4.34199	3.82375	5.87455	7.16511	7.00214	6.36597	5.93334	4.86493	5.81173	5.93711	5.63343	4.29719	4.84649	4.17712	3.28983	4.90689	4.10518	4.39232	4.904	4.41684	5.11478	5.87234	3.80426	4.58075	5.2426	5.74658	5.34127	4.79286	4.9991	4.98696	6.06537	5.05495	4.37065	1.14101	1.38775	1.15657	1.19989	0.000143407	0.0862303	2.41703e-05	0.0216782	0.00529234
SF1	5.51822	5.32912	5.19259	4.95606	5.64184	5.58826	5.53978	4.83238	4.91121	5.68762	6.99537	5.21878	4.95233	6.11374	5.92955	7.12319	6.32787	6.06889	4.35685	5.36912	4.71315	5.26866	5.02945	4.70377	4.89724	5.76951	5.32517	5.13011	5.42021	4.89918	4.20242	5.50557	5.13668	5.30634	4.87332	5.73254	5.27883	6.04637	5.13404	5.0481	1.04571	1.19775	1.01702	1.1777	0.000641308	0.213366	0.00258952	0.683259	0.00530908
FXYD2	7.38578	7.27146	7.70058	8.16471	8.06463	7.93552	6.61471	7.85916	7.67193	4.1035	4.96578	4.51916	4.95699	4.33342	4.85898	4.20242	3.45418	4.73227	8.46638	7.57334	8.30661	8.5022	8.24517	8.38301	8.14949	8.56037	7.72635	5.85898	6.32553	7.23256	4.62	4.79546	4.70929	7.96446	6.85487	4.80581	7.62983	4.45852	5.90744	8.21255	0.929046	0.542891	0.719319	0.75473	5.71277e-12	0.00935203	2.8084e-12	7.02662e-05	0.00533271
SELE	2.80735	3.19849	4.31034	2.63227	3.93734	2.13093	4.64962	2.65535	3.51602	3.42895	2.65764	1.55582	2.67129	2.57531	1.47508	2.15056	1.61824	2.49825	4.10014	3.27798	2.56316	2.88557	3.68145	3.51349	1.72683	3.1177	3.52482	3.83592	3.52482	3	5.00809	1.774	4.81352	4.57713	3.02148	3.01436	3.3153	2.29235	3.61881	3.15457	1.05095	0.726675	1.14716	0.633453	0.0122725	0.667132	0.0154678	0.286347	0.00534539
CDK3	2.31325	1.10434	2.88166	4.02414	3.68032	1.848	1.18269	3.29425	3.78031	1.65076	3.51475	4.69766	2.12433	4.14731	4.38819	4.50716	3.84398	3.22959	0.871844	1.8679	1.85599	1.73985	1.59932	2.30159	1.83996	0.594549	3.36036	2.89918	1.5509	1.44361	1.25096	1.95233	1.37851	4.23113	2.04614	1.37851	2.67877	3.56708	2.01459	1.78126	1.50386	2.00256	1.13099	1.77063	0.00275782	0.0671676	0.000978462	0.58598	0.00536597
PFN1	6.76951	6.80206	4.74846	5.40497	5.82299	4.69655	5.95838	5.14323	5.29352	8.17448	9.6809	8.46181	8.39313	7.71637	7.61184	8.1178	7.28346	7.56033	5.18547	5.57319	5.17552	3.93829	5.49025	4.97361	5.3726	5.30232	5.50398	7.08215	7.01458	5.04396	7.02447	7.37929	6.95047	6.22882	6.0433	8.56362	5.62663	8.11112	6.81452	5.16836	1.08867	1.56938	1.31851	1.19027	6.84246e-09	0.157001	2.24047e-08	0.000360291	0.00537142
ERGIC3	5.87578	5.85549	5.78372	6.16872	6.05463	5.93687	5.43663	5.9191	6.47346	6.65721	6.76301	5.9814	6.10873	7.01357	5.57864	7.8175	5.76049	5.25739	6.01525	6.69738	6.04286	5.60348	6.43146	5.98277	6.49665	6.04374	5.66221	4.81813	5.47086	5.58496	4.91217	6.26622	5.02281	5.4446	5.53325	4.93121	5.94493	6.32644	5.33158	6.10842	0.973236	1.03569	0.872825	1.1866	0.00211106	0.307005	0.470847	0.00116351	0.0053932
LOC642255	5.70016	5.37121	4.70266	5.07253	5.3302	4.63517	5.46565	4.86691	5.62498	5.60348	6.15076	6.00742	5.95513	6.15421	5.89385	7.10276	5.42828	4.96717	5.90881	6.16229	5.35473	6.20731	6.15927	5.24451	5.58856	6.16732	5.47735	4.55643	4.66846	5.10308	5.6522	5.76977	5.2902	4.69711	5.42962	5.01748	5.19661	5.91812	5.13159	5.80779	0.894764	1.019	0.88357	1.15327	0.000916795	0.00451555	0.645831	0.00330362	0.00539379
HSF1	5.70016	5.37121	4.70266	5.07253	5.3302	4.63517	5.46565	4.86691	5.62498	5.60348	6.15076	6.00742	5.95513	6.15421	5.89385	7.10276	5.42828	4.96717	5.90881	6.16229	5.35473	6.20731	6.15927	5.24451	5.58856	6.16732	5.47735	4.55643	4.66846	5.10308	5.6522	5.76977	5.2902	4.69711	5.42962	5.01748	5.19661	5.91812	5.13159	5.80779	0.894764	1.019	0.88357	1.15327	0.000916795	0.00451555	0.645831	0.00330362	0.00539379
ULK1	4.87676	4.05832	4.76713	4.3875	4.81147	3.75809	2.83996	4.56742	3.92505	4.67073	4.56071	5.03166	4.07468	5.34873	4.49953	5.31506	4.94486	4.5008	4.6837	3.85798	3.8748	4.82477	5.0691	3.14078	1.848	4.43363	4.13093	4.12928	4.43563	4.36597	3.5509	3.4019	4.43962	4.49633	3.74093	4.52105	4.2213	4.77186	4.12018	3.98485	1.05934	1.1975	1.03396	1.15817	0.0861581	0.559979	0.0438291	0.713608	0.00542659
CD70	1.42761	2.08066	4.60407	3.36737	3.98277	3.58616	2.87184	4.59156	5.0027	3.76235	4.60466	4.42021	3.04789	2.04963	3.88557	3.20006	3.65076	3.72465	2.76129	4.47444	4.12267	4.4822	2.10098	4.42962	4.72192	4.56742	3.854	2.59694	1.61824	2.36457	1.53605	3.54967	2.18587	2.35332	3.53605	2.58015	3.50164	3.59398	2.4801	3.94606	0.887376	0.910776	0.628499	1.44913	0.0124738	0.390663	0.387569	0.00154547	0.00554552
PRDX1	8.35632	7.19259	6.13299	6.16471	6.42055	6.46761	7.23314	6.16892	5.60881	8.10339	8.09244	8.04221	7.86962	8.34452	8.06598	8.72171	8.23117	8.25125	6.6886	6.15502	6.26416	6.36894	6.72383	6.16651	6.20809	6.70764	6.46238	7.52568	7.33485	6.10518	7.46099	8.54666	7.46883	7.4839	6.79442	8.01179	6.6384	8.19137	7.4147	6.41613	1.03464	1.27668	1.15563	1.10475	3.82894e-07	0.448953	3.95942e-11	0.000795338	0.00554934
LMNB2	5.46663	5.61147	5.88313	5.70183	5.42122	5.52356	5.33735	6.00944	5.6893	5.9855	5.68454	6.03628	5.60466	6.34003	6.12763	7.31651	5.80168	5.58466	5.30488	5.9521	5.44493	6.11187	5.09592	6.0387	5.32373	5.46238	5.38888	5.08576	5.25626	5.89942	4.86096	5.66647	5.61648	4.99005	5.60021	5.35368	5.6271	6.0535	5.36992	5.56927	1.01039	1.08695	0.964206	1.1273	0.00578589	0.689927	0.0401246	0.255199	0.00559114
TCEAL1	4.70984	5.0387	4.9364	3.48414	4.67525	4.9542	5.18785	4.22651	3.93452	5.17991	3.94767	4.95931	3.90111	4.08236	4.8505	5.08661	4.40735	4.08831	5.58346	4.77821	5.52576	4.59335	5.41853	4.46205	4.99095	4.64328	5.06781	5.14527	5.80297	5.01881	4.98778	5.27873	5.52669	5.55551	4.87627	4.5435	4.57193	4.50035	5.19284	5.00704	0.9131	0.898803	1.03711	0.866645	0.0109257	0.0849566	0.0373013	0.346932	0.00559863
POLRMT	3.45681	2.22342	2.10098	1.59455	2.17632	2.28392	3.33485	1.49057	1.19535	4.43296	4.21568	3.31904	3.14078	4.59036	4.33485	4.51979	1.51096	3.58976	2.1375	2.64847	2.03562	2.29278	3.86888	3.17153	3.55582	1.95977	2.20163	2.16672	1.26903	2.23266	2.97453	2.98003	1.45418	1.34483	2.84398	3.74631	2.20631	3.73935	2.3347	2.65245	0.831802	1.40978	0.880205	1.60165	0.00200941	0.219814	0.0168113	0.407159	0.00564979
AP3D1	6.46923	6.55152	6.31886	5.91719	6.05376	6.52748	6.19535	5.89142	6.61692	6.99311	8.06183	6.62571	6.13914	6.7699	7.54187	7.11801	6.51932	7.14965	6.13484	6.21626	5.83542	6.98014	7.06781	5.21451	5.69655	6.79675	6.92291	6.47492	6.08789	5.76553	6.59081	6.34802	6.70957	6.43162	6.12598	6.2426	6.28241	6.99095	6.30855	6.31836	0.994312	1.10645	0.998448	1.10817	0.00855126	0.882208	0.0344861	0.967899	0.00565696
TMED1	3.63691	3.17473	3.16672	3.87971	3.26003	3.55704	3.28983	4.0018	1.45943	4.79701	3.848	3.7366	5.60526	4.93593	4.09085	5.8627	2.67582	3.5472	3.89336	3.8846	4.43962	3.23419	4.48091	3.38543	4.42156	4.76924	1.68706	3.20163	3.41819	3.22497	1.70929	3.63343	2.97636	2.1635	3.19692	3.75382	3.26958	4.34437	3.0309	3.79955	0.860516	1.14339	0.797699	1.43336	0.0136996	0.205172	0.260714	0.0646377	0.00565718
GGH	3.28244	-0.713119	2.9222	1.73552	2.82171	2.19535	3.61353	2.53356	2.95791	3.69153	2.40054	4.8495	5.142	5.26566	4.67073	6.17433	4.18587	3.88166	4.49761	3.21257	3.0036	3.93357	3.81967	-1.152	1.70487	2.75061	3.33199	2.87381	1.23879	3.37016	2.65764	4.42358	3.59096	3.24641	2.80941	2.76553	2.37212	4.47354	2.99737	2.78917	0.850478	1.6039	1.07465	1.49249	0.00777507	0.562058	0.0224579	0.744652	0.00566043
LHCGR	0.485427	-2.32193	-0.943416	2.10434	1.31615	-1.55639	1.79909	2.28688	2.73985	0.731183	-0.0892673	-0.168123	0.871844	2.38128	2.8679	0.298658	2.76765	0.687061	-0.434403	2.95977	-1.55639	1.79494	2.24793	3.06695	3.7939	1.16993	2.38681	-0.888969	0.0426443	0.879706	-1.78588	-1.2863	-1.78588	0.604071	0.0565835	-0.37707	0.656665	1.1498	-0.504565	1.71438	0.383034	0.670679	-0.294314	-2.27879	0.023114	0.227976	0.433849	0.00419994	0.00569868
CYP2E1	3.6565	3.94205	3.08576	4.49506	4.06695	3.68594	2.67356	3.88166	4.76447	9.2684	4.99955	11.4576	9.93052	10.5442	10.3655	3.90977	2.45681	3.27947	3.51602	3.37016	4.23189	3.09761	3.24945	2.58015	3.46989	2.51602	3.12267	1.75275	1.29866	4.69153	3.23726	3.78031	3.32193	4.51728	3.42358	3.93923	3.80577	7.35688	3.32917	3.23932	1.17487	2.27112	1.02774	2.20982	0.000149426	0.0561126	0.00377382	0.832596	0.0057076
APOC1	4.24108	3.84398	0.137504	5.32733	3.71149	4.47962	4.62527	3.904	0.895303	10.2862	7.99192	11.0444	10.5091	10.2252	10.7402	4.18349	5.99435	6.11977	3.46336	2.01436	0.9855	1.37295	4.33342	1.73118	2.02148	0.807355	1.36737	6.81622	3.67582	4.77505	6.42072	6.05355	5.64357	4.05224	5.64559	7.03	3.46284	8.56608	5.56808	2.01078	1.72214	4.26009	2.76912	1.53843	3.09989e-08	0.0549732	3.0699e-06	8.41746e-06	0.00571844
TPD52L2	4.76022	4.94205	4.33771	4.3427	4.59813	4.29719	4.73931	4.22033	4.93404	4.57652	5.5741	4.57107	5.50494	5.54102	5.2426	5.97361	5.55029	5.04264	4.54288	4.18428	5.17592	2.98732	4.47638	3.90689	3.13914	4.75114	4.02414	4.86592	4.60763	4.69265	4.44956	5.18468	5.09887	4.04002	4.60881	4.2426	4.57463	5.28631	4.64342	4.13201	1.10712	1.27936	1.12377	1.13845	0.000276406	0.104456	0.000989207	0.0761823	0.00574185
COL5A2	7.28364	7.40045	4.54967	4.16752	6.68818	5.80012	8.29898	4.57652	2.52607	3.78973	1.90304	3.40463	4.90593	4.69265	4.4019	4.4822	7.77274	7.28466	2.82579	0.765535	1.65076	2.84197	2.05311	1.29278	3.33342	1.5656	1.0072	7.324	7.67207	6.65549	6.70349	8.24432	8.36781	6.45681	6.30159	5.02857	5.69902	4.7375	6.97268	1.92624	2.95862	2.45945	3.61984	0.679437	3.10239e-07	5.41765e-05	0.000755435	7.64608e-09	0.00575789
NOP14	2.5656	1.60407	2.65535	2.83592	2.24489	0.565597	0.895303	0.226509	0.250962	2.88166	2.79077	2.40327	2.21723	3.46467	2.04963	4.68482	3.39232	2.86592	2.09761	3.04963	1.0635	2.85997	3.94673	2.44361	0.910733	3.48414	2.78031	-0.358454	0.214125	3.35896	1.95233	2.50335	-0.643856	0.739848	1.59455	2.21101	1.53824	2.97225	1.28576	2.51514	0.611595	1.18175	0.51121	2.31167	0.00677272	0.0653478	0.30634	0.0465001	0.0057673
EPHA3	2.848	2.1635	2.48543	-0.888969	1.85997	-0.234465	2.78031	0.422233	1	2.70708	1.77821	-0.286304	1.0635	0.895303	-0.810966	-1.25154	2.29866	1.09085	-1.4344	0.214125	-0.943416	0.895303	0.286881	0.344828	-0.556393	0.575312	1.4957	1.62761	2.57531	0.432959	3.01078	2.66221	2.99095	3.27202	3.52105	3.88166	1.38178	0.831644	2.66384	0.097548	14.1651	8.52549	27.308	0.312198	0.000668973	0.0329224	0.200516	4.82289e-05	0.00577676
ZNF646	1.44361	1.02148	1.18903	2.29866	1.69599	2.20789	3.19692	1.28688	1.95606	3.53481	3.52356	2.70929	2.19849	1.95977	2.02857	3.24793	3.06178	3.91839	4.1235	2.57773	2.18269	3.98641	2.06005	0.823749	0.831877	0.970854	1.04264	2.49057	1.69153	2.14078	1.71809	3.01078	1.44361	1.97085	1.73985	0.687061	1.81072	2.90918	1.87701	2.06661	0.87618	1.4077	0.908256	1.5499	0.045847	0.608598	0.108213	0.700976	0.00577749
BAHD1	4.25626	4.56621	4.35262	3.80941	4.61824	4.98048	4.41346	4.70984	4.9542	4.6311	5.33628	4.91982	4.926	5.17991	4.65421	5.47508	4.80374	4.90256	4.66562	3.82273	4.06178	4.26078	4.72738	4.36527	4.94626	4.76447	4.99684	4.24336	4.31542	4.91982	4.74685	4.24184	4.65134	4.52857	4.95791	4.33557	4.51786	4.98097	4.54897	4.51235	1.00122	1.10385	1.00811	1.09497	0.0153466	0.976212	0.0125946	0.827279	0.00577807
TXNL4A	4.80735	4.73118	3.97728	4.66334	3.91743	4.03474	4.37851	4.36317	4.67976	4.76235	5.70515	4.69988	5.43029	5.60229	4.99774	6.27202	5.46271	4.70984	5.57954	4.80064	4.69153	4.97865	6.04614	5.03122	5.17393	5.55551	4.74578	4.59813	4.31397	4.96301	4.33271	5.47411	4.55582	4.37712	3.69377	4.37504	4.39475	5.29359	4.52041	5.1781	0.848719	1.0223	0.872985	1.17104	0.000243563	0.000872713	0.631536	0.00958368	0.00577846
TPSD1	8.22978	7.3004	6.61368	5.73173	7.48848	4.7447	7.23429	5.92742	4.44162	0.948601	6.49089	3.1127	4.11353	1.42761	1.75275	0.62293	5.21645	4.94907	1.61824	4.35826	1.50589	4.86592	1.05658	4.69933	3.42492	4.7761	0.731183	6.36159	7.93993	4.83238	5.71562	6.36475	6.2902	3.34483	6.97327	4.80012	6.41246	3.18161	5.84697	3.00405	2.13461	1.05911	1.94636	0.544148	7.23638e-05	0.000243283	0.848663	0.00143558	0.00579447
TPSB2	8.22978	7.3004	6.61368	5.73173	7.48848	4.7447	7.23429	5.92742	4.44162	0.948601	6.49089	3.1127	4.11353	1.42761	1.75275	0.62293	5.21645	4.94907	1.61824	4.35826	1.50589	4.86592	1.05658	4.69933	3.42492	4.7761	0.731183	6.36159	7.93993	4.83238	5.71562	6.36475	6.2902	3.34483	6.97327	4.80012	6.41246	3.18161	5.84697	3.00405	2.13461	1.05911	1.94636	0.544148	7.23638e-05	0.000243283	0.848663	0.00143558	0.00579447
TPSAB1	8.22978	7.3004	6.61368	5.73173	7.48848	4.7447	7.23429	5.92742	4.44162	0.948601	6.49089	3.1127	4.11353	1.42761	1.75275	0.62293	5.21645	4.94907	1.61824	4.35826	1.50589	4.86592	1.05658	4.69933	3.42492	4.7761	0.731183	6.36159	7.93993	4.83238	5.71562	6.36475	6.2902	3.34483	6.97327	4.80012	6.41246	3.18161	5.84697	3.00405	2.13461	1.05911	1.94636	0.544148	7.23638e-05	0.000243283	0.848663	0.00143558	0.00579447
ICT1	2.87774	2.90304	1.41684	0.790772	0.275007	2.15704	1.09761	2.87184	-0.304006	2.76977	3.24336	3.59574	3.90593	4.15543	3.43429	3.5741	2.95047	3.45943	4.21335	2.57773	1.73118	3.9855	4.44692	2.22342	2.17951	4.37712	3.52732	3.0268	2.78031	2.3978	3.15543	2.94486	2.76765	3.0993	0.910733	1.88753	1.5651	3.45428	2.55227	3.25134	0.481371	1.06242	0.784989	1.35342	0.000446255	0.0063391	0.605886	0.126089	0.00583504
SULF1	6.54133	5.17951	2.29572	2.09761	3.8885	2.71149	6.68748	3.73444	-0.0892673	0.344828	0.298658	1.29866	4.24108	2.80941	1.50589	0.895303	7.08375	7.24022	0.0426443	0.0143553	0.0143553	0.214125	1.54102	1.05658	0.333424	2.54597	-0.454032	7.21665	5.61941	5.47444	6.52669	7.36868	8.21849	6.28836	6.21607	2.76129	3.67187	2.85753	6.18779	0.589827	6.22533	4.8447	10.4908	0.461802	1.68196e-05	0.00143513	0.0320643	8.27247e-08	0.00588245
ETV4	4.05832	1.99277	4.17233	3.19849	2.56071	3.4489	4.52168	3.99639	4.60288	5.05832	3.26903	5.50271	4.5373	5.32553	5.774	4.50398	4.22497	2.27798	2.58256	4.16027	3.07895	2.94298	3.80426	3.24336	2.17632	2.35896	3.74201	2.53854	2.10098	2.71589	4.54597	3.26003	1.16993	2.97453	2.83592	4.03034	3.61694	4.49709	2.90801	3.12108	1.15888	1.44088	0.931734	1.54645	0.00538868	0.204951	0.00643041	0.603853	0.005919
SPON1	4.90448	4.98322	3.51223	1.51096	4.40395	3.31615	5.55397	2.51854	2.90497	2.13093	-1.05889	0.443607	0.263034	0.389567	2.3505	2.70487	5.05355	3.65878	-0.104697	1.39506	0.887525	0.678072	-0.862496	2.62994	-0.785875	2.51349	0.704872	3.96901	4.97865	3.12102	3.45549	4.91025	5.23534	3.55704	3.56682	3.09761	3.73427	1.77066	3.98792	0.783988	4.76318	2.25853	5.0867	0.444006	3.63993e-05	0.000182125	0.216799	9.68597e-06	0.00593136
GABARAP	7.72226	7.76022	7.37582	7.65978	7.71053	7.65943	7.77208	7.04985	7.51924	7.73998	8.34908	7.88905	7.63749	7.38931	7.25314	7.82852	7.33673	7.36273	8.22473	7.94597	7.81275	7.73437	7.28494	7.10758	7.67821	8.18497	7.40344	7.49801	7.32139	7.52034	7.16159	6.95024	7.06134	7.21907	7.21859	6.91731	7.58102	7.64289	7.20754	7.70855	0.983456	0.991482	0.935006	1.0604	0.00694133	0.410811	0.711354	0.00367613	0.00598469
TARBP2	4.62585	4.59753	3.24031	4.22265	4.59096	4.9397	3.55459	2.55336	4.49697	4.11686	4.84046	4.36107	4.64847	4.93357	3.9855	5.64414	4.42492	3.88947	5.38474	5.09128	5.43329	5.21568	4.76765	4.94626	4.54411	4.93026	5.09761	2.67129	2.95977	4.91886	2.60407	3.5472	3.0054	1.82782	4.22033	4.33557	4.09133	4.53827	3.34337	5.04566	0.810861	0.899442	0.662623	1.3574	0.000133893	0.00377523	0.0260488	0.000142208	0.00600765
SLC35A3	6.40531	6.38785	6.3844	6.85537	6.71946	6.77321	6.30067	6.94228	6.69237	4.94533	4.76394	5.60615	6.08491	5.1206	5.48736	5.23304	4.96671	5.80813	7.47241	7.01748	7.07735	7.11301	7.52771	6.85835	7.0217	6.71672	7.15026	5.34199	5.84423	6.59723	6.1631	5.84975	6.03276	6.17532	6.472	5.39094	6.60677	5.33513	5.98526	7.10611	0.929731	0.750781	0.842269	0.891378	3.30113e-11	0.000618229	1.62954e-08	5.32398e-06	0.00601392
RP4-691N24.1	2.87971	0.411426	2.66676	2.76341	1.49057	1.31034	3.62176	3.25701	2.44626	2.37573	3.03562	3.73227	2.73335	4.90304	4.41278	5.65076	4.63169	3.08576	3.43162	3.46205	3.04439	2.48543	3.22033	0.536053	3.29278	1.76553	2.88557	3.04614	1.96347	1	2.1177	2.96347	2.73552	3.31325	2.91265	0.704872	2.31636	3.84011	2.30634	2.68042	0.864178	1.43265	0.860441	1.66502	0.00889745	0.452009	0.0315788	0.416144	0.00602755
IGFBP1	2.66903	2.0036	3.09255	1.45943	2.87578	3.08576	3.49185	2.75489	3.69599	7.95553	3.35332	8.82788	7.02115	8.57962	8.89002	1.87971	2.61589	5.56194	3.58015	3.37156	2.82782	4.34979	3.59813	2.16672	2.08406	2.91073	3.22651	3.31325	1.62293	3.67807	3.73227	-0.556393	3.35473	3.40599	3.14893	3.21257	2.7921	6.07612	2.76804	3.12394	0.893775	1.94502	0.886073	2.1951	0.000277698	0.335549	0.00768463	0.505452	0.00607938
NAGLU	4.31179	3.7301	4.0917	4.30232	3.8166	3.9241	3.21412	3.04089	4.61824	4.58616	4.78241	5.88631	5.34376	4.79129	5.09887	3.56194	4.08236	4.20711	4.3147	4.62527	4.1177	2.40871	4.45352	3.67243	4.29646	4.51096	4.39712	4.0917	4.15299	4.27202	3.42492	4.3512	4.12681	2.9782	3.5373	2.88753	3.89443	4.70447	3.75807	4.08854	0.952523	1.15065	0.919173	1.25183	0.0148898	0.507892	0.0781851	0.281521	0.0061142
F2R	4.6605	3.16672	2.94673	3.70819	3.45022	2.82985	4.51475	2.19535	-1.25154	0.799087	-0.761213	3.03034	2.58976	1.774	0.782409	2.87774	4.20163	3.51854	2.02503	1.70487	-2.32193	1.81147	-2.25154	2.17951	-1.02915	0.214125	2.5008	4.52356	3.62527	3.66562	3.83693	4.27202	5.55827	3.93357	4.88313	2.05658	2.91342	2.09025	4.03944	0.537022	5.42514	3.89231	7.52193	0.517461	0.000560242	0.014967	0.0811339	0.000184835	0.00611623
NMT1	4.96578	5.07125	4.71425	3.92505	4.24413	5.00585	4.88069	4.69655	3.95047	4.75435	5.81019	5.88777	4.90641	5.06695	5.47314	5.6585	5.50144	5.19889	4.42291	3.0635	4.1235	4.32984	4.34837	4.75382	4.59634	3.87086	4.07211	4.46205	5.12722	4.95466	4.73931	5.06393	4.77505	4.97407	4.92077	3.78973	4.606	5.36196	4.75631	4.17569	1.10305	1.28409	1.13905	1.12734	3.74961e-05	0.0720892	4.16334e-05	0.0158664	0.00614404
RAPGEF2	5.57289	5.0018	5.10936	4.88215	4.82731	5.21956	5.70266	5.35755	5.24146	4.47054	4.09424	4.8334	5.48382	4.49057	4.93734	4.16672	5.40667	4.77189	5.07596	4.40395	4.02326	5.1815	5.29719	4.95977	4.60644	4.8525	5.51759	4.92125	5.34625	4.86394	5.67214	5.50016	5.65335	5.36597	5.22805	5.49889	5.21275	4.73946	5.33889	4.8798	1.06823	0.971242	1.09408	0.887725	0.00997147	0.0903565	0.543488	0.0236512	0.00615035
PTH	-0.0291463	0.765535	-0.340075	3.12267	0.555816	1.22651	1.63227	0.443607	1.14405	0.678072	1.69153	0.9855	0.443607	1.69599	2.20163	1.21412	0.400538	0.226509	3.5373	0.432959	0.713696	0.356144	1.73985	2.774	1.9486	0.565597	1.43296	-0.234465	0.163499	0.782409	-0.736966	-0.643856	-0.666576	1.19535	-0.736966	0.731183	0.946804	1.05972	-0.0162656	1.50012	0.631151	0.706425	-0.0108429	-65.1511	0.010646	0.289214	0.328848	0.00389695	0.00617212
NUDC	5.89069	5.5097	5.29057	5.4353	5.44195	5.77452	4.9905	5.40701	5.42928	6.28651	6.1635	6.32751	5.54195	5.63343	5.34305	6.89676	5.7879	5.42291	4.76447	5.02148	5.18903	5.79883	5.65907	5.37016	4.90256	5.74012	5.84323	5.25134	5.0798	5.46041	5.39643	5.70266	5.44725	5.2891	5.28503	5.3466	5.46328	5.93372	5.36207	5.36544	1.01824	1.10592	0.999372	1.10661	0.00592101	0.556259	0.020276	0.982277	0.0062021
CTBS	4.94345	4.60585	4.02503	5.40293	2.74846	4.67807	4.48285	5.33199	5.08279	3.39917	3.71699	3.9991	4.42358	4.17473	4.17153	2.12102	4.45615	4.52042	5.57137	5.41346	5.02813	5.4219	5.65907	5.13504	5.62117	5.03166	5.0148	5.08023	4.54782	4.38128	4.75489	5.03078	4.9486	4.53667	4.5509	4.66676	4.58905	3.88696	4.72199	5.32184	0.862304	0.730379	0.887285	0.823162	0.000164853	0.0209117	6.37188e-05	0.000155688	0.00621379
ACOX3	3.33628	2.48285	0.659925	2.15381	0.344828	3.53605	0.124328	1.98914	3.33628	3.07039	3.72792	3.98094	2.65992	3.19061	3.72028	3.92695	2.94298	2.53356	1.43829	2.99277	0.505891	2.64155	3.75061	0.226509	2.46467	3.29866	3.61706	0.333424	1.15056	3.61824	1.43829	2.94298	1.92979	2.18269	3.32048	0.632268	1.99594	3.30595	1.94986	2.32622	0.858019	1.42117	0.838208	1.69548	0.0575903	0.603359	0.0549359	0.529328	0.00621645
SLC7A4	5.28059	4.61648	4.47379	5.67384	4.8212	5.2114	4.50906	5.71946	6.04396	5.18587	5.10518	5.48961	5.03694	4.52857	5.02503	5.13791	4.41278	4.88557	4.06523	5.36072	5.67976	5.28355	5.18943	4.80839	5.41684	5.18745	4.81096	4.46074	4.4957	5.02901	4.60763	4.74308	4.21878	4.15299	4.04352	4.71699	5.14997	4.97861	4.49649	5.08915	1.01195	0.978279	0.883546	1.10722	0.014136	0.81027	0.574252	0.00660684	0.00622831
NAGPA	1.5656	2.95977	1.80323	2.40599	1.95977	1.3505	3.40871	2.47768	2.02857	4.04527	4.94579	3.7666	3.52607	2.57046	4.40667	3.12433	3.33056	3.94111	1.95233	0.250962	1.86394	1.96717	3.7126	2.96901	3.35896	1.55582	1.57046	1.57531	2.06005	2.37016	3.00899	1.63691	2.69822	4.24565	1.9782	3.41143	2.21776	3.73965	2.55388	2.13347	1.03951	1.75285	1.19705	1.4643	0.000983389	0.842522	0.00164779	0.37461	0.00624192
PUM2	5.69627	5.41988	5.22651	5.49346	5.58135	5.81583	5.75569	5.50462	5.75782	5.45253	4.76288	4.51223	4.99367	5.30049	4.99322	5.58225	5.52544	5.12102	5.95815	5.96924	5.74201	5.90328	5.91719	5.70819	5.83946	5.91958	6.00742	5.38785	5.63256	5.45154	5.15218	5.57652	5.67044	5.69014	5.82146	6	5.58349	5.13819	5.59808	5.88495	0.948775	0.873108	0.951254	0.91785	4.46007e-06	0.000746127	2.00465e-05	0.00546336	0.00624663
PYGB	5.91073	5.85997	5.29462	5.64328	5.94181	5.50684	5.05311	5.42358	4.76022	6.45681	6.78751	6.26285	6.63677	6.38595	7.68018	6.80941	6.73971	6.75195	5.65134	5.31107	4.87627	5.40361	5.07296	4.21878	4.64674	5.42324	4.63343	5.89651	6.47784	5.24565	6.40378	6.82197	6.25342	5.83314	6.01881	5.53107	5.48824	6.72346	6.05358	5.02638	1.09189	1.33763	1.20436	1.11066	2.0366e-08	0.0394631	3.9813e-07	0.000332309	0.0062559
ABCA3	3.2765	4.0054	4.12598	2.71149	3.89045	2.65535	3.3505	2.47508	4.07296	4.52482	4.72465	4.18666	4.3067	4.41346	4.13668	4.63865	3.27798	3.93357	1.69153	3.32193	2.35332	3.51602	1.5008	1.58976	2.35332	4.22805	2.8679	3.7137	3.69265	2.37573	3.79494	3.67807	3.89336	3.96347	3.62994	3.18903	3.39597	4.23813	3.54788	2.60252	1.30488	1.62848	1.36325	1.19455	0.000163802	0.056719	0.000251797	0.0175894	0.00627268
TCEB3	4.45878	3.6311	2.28096	2.47249	1.45943	2.08066	3.22188	1.94486	4.17153	3.10434	3.62877	4.15299	3.66448	3.27947	3.19535	3.80323	4.09255	3.82069	2.31904	3.4957	4.22419	2.51854	1.9222	2.50335	2.40871	4.59335	3.42223	3.38681	1.11103	3.6893	3.27798	1.59455	1.90304	2.22033	3.61353	2.29572	2.85796	3.63799	2.56581	3.04526	0.938497	1.19464	0.84256	1.41787	0.0821436	0.694489	0.0951152	0.295158	0.00627794
PTPN12	4.74846	4.49249	4.08066	3.98094	4.63459	3.4489	5.44128	4.18982	3.14731	4.26379	3.06867	3.7366	4.91934	3.65878	3.47379	4.3875	5.29682	5.20984	4.09339	3.89918	3.66448	3.97269	4.29499	4.30086	3.43029	4.13832	3.64155	5.30524	5.30743	4.1152	5.73877	5.11312	6.02015	5.32085	5.08364	5.02015	4.2405	4.2239	5.22495	3.9373	1.077	1.07279	1.32704	0.808411	0.000532278	0.246927	0.329072	9.84505e-06	0.00631591
PPP1R1A	2.35614	4.68706	3.40327	4.09677	3.851	1.56071	4.40667	3.62994	3.12267	4.43229	3.65076	5.44593	3.43563	4.87234	5.22149	4.27501	3.85599	3.848	4.4822	1.90689	3.8125	2.84197	1.54102	4.0045	3.90689	3.48929	3.75809	3.37712	3.72792	1.15056	3.44228	3.76553	3.07382	3.5097	1.74846	3.91743	3.45714	4.33749	3.0792	3.30482	1.04609	1.31248	0.931732	1.40864	0.0372288	0.750387	0.0226892	0.633442	0.00631643
ZNF593	4.25701	4.11437	4.43363	5.30159	4.51096	2.68257	4.32265	4.77294	3.04614	5.67158	5.31325	4.40395	5.48414	3.7301	4.96671	5.00135	4.14405	3.70708	5.68145	4.41007	5.67073	5.47573	5.90014	5.68622	5.3302	6.16892	5.56529	1.9782	3.65306	4.5097	3.25248	4.72192	1.28688	3.9364	3.01436	3.45943	4.16021	4.71358	3.31249	5.5432	0.750507	0.850336	0.597578	1.42297	2.37825e-05	0.000486988	0.0128817	4.81896e-05	0.00633513
hCG_1757335	4.76129	5.16027	4.5404	4.30961	5.46303	4.80529	5.71617	4.22033	4.23649	5.34731	4.78555	3.81762	5.29131	3.87381	4.08576	4.18824	5.47994	4.65992	5.29205	4.7137	5.40361	5.26641	5.48156	4.81711	4.9472	4.80012	5.3147	5.97957	5.87774	4.62761	6.19987	5.15015	6.35279	5.29756	4.83137	5.61794	4.80143	4.61439	5.54829	5.11516	0.938667	0.9021	1.08468	0.831677	0.00539589	0.147612	0.0523197	0.0721261	0.00634416
ENTPD1	3.32193	3.67582	3.25852	3.48156	3.46597	3.51728	3.54967	3.13914	3.74093	2.9855	1.23879	1.54597	3.44095	2.14731	2.27202	3.24793	4.10936	4.65992	3.36317	3.88557	3.08406	2.99639	0.807355	2.5008	3.31904	4.39985	0.847997	3.51349	4.33485	4.39369	4.83946	3.98368	4.37156	4.09255	3.27947	4.62117	3.4612	2.84975	4.15888	2.80047	1.23593	1.0176	1.48506	0.685221	0.00841017	0.134002	0.931345	0.00775065	0.00637673
RAI14	3.6427	3.7845	3.84097	1.61353	2.07382	2.77189	4.51096	1.73985	4.10685	4.1177	2.75489	3.34483	3.95884	1.54597	1.96717	2.90881	3.57894	3.90304	4.51979	2.33628	4.50779	2.30743	3.52732	4.08491	3.51349	3.46597	4.03738	3.98823	3.80116	3.20163	5.09043	4.14649	4.90593	4.74685	4.06781	4.30451	3.12056	3.12002	4.25034	3.58893	0.869497	0.869345	1.18429	0.734064	0.0297535	0.318946	0.26668	0.0675646	0.00638785
GP1BB	2	1.1635	3.26303	1.85997	2.1177	2.44095	0.367371	3.98277	4.17632	1.72247	2.33628	2.88362	2.15381	1.9486	1.56071	1.73985	2.21723	1.0635	2.59216	2.39232	1.22651	2.01078	3.2555	4.44758	3.36737	2.33914	3.65535	0.731183	1.1375	2.5008	1.04963	1.56071	0.298658	0.704872	1.16993	0.731183	2.37462	1.95845	1.09827	2.80963	0.845172	0.697049	0.390896	1.78321	0.00229027	0.422297	0.0336457	0.000420942	0.0063922
LIF	4.3512	4.70764	2.96347	5.0237	4.2555	5.02813	5.06523	3.83794	4.58976	5.30634	5.19967	5.15502	4.31904	5.09466	5.08831	4.99865	4.04264	4.91982	4.25096	5.00405	5.02503	3.73552	2.9241	5.39815	5.31361	5.03386	2.91265	4.41007	4.393	3.00899	4.66164	4.55213	3.65764	4.33199	4.46271	4.25852	4.42473	4.90268	4.19297	4.39977	1.00567	1.1143	0.952996	1.16926	0.187059	0.951178	0.181214	0.587791	0.00643018
PLSCR1	5.93074	6.65292	3.90111	5.53512	5.63285	4.77873	6.37903	4.7137	4.71039	6.23055	3.36457	4.36177	5.88679	2.68482	6.32733	3.67582	6.96035	6.19673	5.21412	4.72792	5.1823	4.65421	5.30342	5.45088	4.854	5.29425	4.86691	6.69042	6.95478	6.55228	6.82718	6.59186	7.0555	7.44178	6.36894	6.26078	5.3594	5.07652	6.74928	5.06089	1.05898	1.00309	1.33362	0.752158	0.00120327	0.356185	0.976781	8.33572e-09	0.00644854
PRPF6	6.20496	5.71836	6.35526	6.09191	6.19889	5.79286	5.87725	5.23266	6.2292	6.24432	7.35138	5.8885	5.73363	7.02978	6.49554	7.68447	5.988	6.0268	5.91958	6.17213	5.78398	6.39438	6.83769	5.96347	5.74819	6.24279	6.36859	5.11686	5.56529	5.88923	5.78424	5.79675	5.65478	5.57561	5.8301	6.14057	5.96682	6.4936	5.70594	6.15898	0.9688	1.05433	0.926442	1.13804	0.00673704	0.26088	0.217554	0.00798341	0.00646042
CNTN2	5.73552	5.53387	5.6401	5.17113	5.5097	6.55474	5.72165	5.83517	6.0568	5.68622	6.0321	6.27891	5.86716	6.07895	6.26679	6.36877	5.76792	5.42995	5.59126	6.30104	6.0018	6.26547	4.01436	5.92434	6.17473	5.80555	5.0648	5.10392	5.62556	5.60555	5.76022	5.71836	5.39094	5.83517	5.44989	5.66959	5.75096	5.9752	5.57325	5.68259	1.01203	1.05149	0.980757	1.07212	0.312189	0.808014	0.287607	0.674993	0.00647194
BOLA2	3.87676	4.28836	3.96162	1.80735	2.27798	2.35332	2	1.48027	2.76341	4.47054	5.69265	5.60288	5.8301	4.78712	5.44956	6.29112	4.70543	4.98504	4.86196	2.82375	2.90881	2.67356	4.3978	4.38336	3.67694	2.85	2.74416	4.63343	4.60703	3.36877	4.77716	4.77979	4.3512	3.69042	3.55459	5.46074	2.75656	5.31272	4.35813	3.48004	0.792108	1.52663	1.25232	1.21904	1.10989e-06	0.126478	8.47836e-05	0.0295805	0.00650579
CA7	3.22805	3.72356	3.98641	3.04963	4.1127	3.22651	3.06005	3.58736	3.35473	3.41278	4.19928	4.25323	3.31179	2.75275	4.17871	3.48929	2.63227	3.21723	2.76977	3.7126	0.903038	3.34341	0.584963	3.2032	3.58496	1.07724	2.03914	1.93357	1.25096	2.61824	3.88753	2.03914	2.54597	2.852	3.10936	1.09085	3.481	3.49415	2.36974	2.35759	1.47651	1.48208	1.00515	1.47449	0.00429089	0.0192974	0.0247547	0.981213	0.00651158
MBP	2.60644	3.13586	3.94111	2.72465	3.47379	0.687061	2.54844	-0.577767	3.27947	-0.514573	2.89142	2.67356	-1.12029	2.37573	2.22033	-0.785875	-1.51457	2.19849	2.34483	3.54226	3.52732	1.93734	2.42761	0.163499	3.68032	3.76765	3.32625	2.12102	2.25399	3.81455	4.38888	1.87971	2.93923	3.94392	3.13422	3.14241	2.42434	0.936024	3.06866	2.74634	0.882752	0.340826	1.11736	0.305027	0.0134011	0.61199	0.0249333	0.518394	0.00652647
NEUROD1	0.773996	3.79701	1.79077	-0.184425	-1.39593	3.89045	4.12433	1.37295	2.80529	-0.577767	0.250962	-1.152	-0.321928	-0.0740006	-0.136062	1.91456	-0.473931	-1.73697	0.584963	0.298658	1.79077	-0.888969	3.07724	-0.0740006	-0.268817	3.28688	2.34199	4.60407	3.05485	0.356144	-0.68966	2.54597	4.60881	1	2.02503	0.31034	1.88605	-0.256348	1.97951	1.12764	1.67257	-0.227332	1.75545	-0.129501	0.0243774	0.371151	0.0380794	0.310378	0.00658489
VAV2	3.24489	1.53107	2.51096	2.61824	2.53605	2.57531	1.49057	1.99277	2.93168	5.06867	3.19061	4.45088	3.97269	2.61824	3.94673	4.24945	3.88753	4.50208	1.95233	2.98368	2.36737	4.1152	0.963474	2.78241	4.4822	2.21723	2.8679	3.25399	1.16993	2.12433	1.72247	3.67016	3.49057	3.96532	2.72683	2.62761	2.38128	3.98743	2.75013	2.74798	0.866558	1.45104	1.00078	1.4499	0.00214744	0.38321	0.0111168	0.996438	0.00659975
LOC100128155	3.24489	1.53107	2.51096	2.61824	2.53605	2.57531	1.49057	1.99277	2.93168	5.06867	3.19061	4.45088	3.97269	2.61824	3.94673	4.24945	3.88753	4.50208	1.95233	2.98368	2.36737	4.1152	0.963474	2.78241	4.4822	2.21723	2.8679	3.25399	1.16993	2.12433	1.72247	3.67016	3.49057	3.96532	2.72683	2.62761	2.38128	3.98743	2.75013	2.74798	0.866558	1.45104	1.00078	1.4499	0.00214744	0.38321	0.0111168	0.996438	0.00659975
TRPC1	4.26379	2.80116	3.65306	-0.415037	4.0268	-0.0892673	3.72028	1.73118	1.97085	0.400538	-0.304006	2.9542	-0.304006	-0.200913	-0.268817	1.926	2.91073	2.89336	-0.514573	2.11103	3.15543	0.0976108	-1.18442	0	2.91073	2.08066	0.275007	3.86295	4.54844	-0.217591	3.02857	3.15056	3.90304	4.23649	3.83188	3.06867	2.40698	1.1119	3.26811	0.992385	2.42545	1.12043	3.29319	0.340227	0.0113269	0.0906834	0.872574	0.00537504	0.00668351
SULT2A1	2.39506	-0.0892673	3.67469	1.33914	2.1177	0.526069	1.10434	2.8679	2.58015	4.36527	2.30159	6.07125	4.98459	5.08151	5.50526	0.565597	0.604071	0.15056	0.432959	0.970854	3.96993	2.6017	1.5008	0.0426443	3.17632	1.72247	3.51602	0.739848	-0.862496	2.3505	0.0143553	0.847997	-0.37707	0.250962	2.20163	-0.0291463	1.83508	3.29219	0.570731	1.99263	0.920935	1.65218	0.286421	5.76837	0.0112645	0.800938	0.176959	0.0288672	0.00668688
POLG	4.24869	2.94673	2.28096	2.03562	4	4.05137	4.6792	3.04264	4.41075	4.47249	6.19574	5.1469	5.38922	5.25172	5.19219	5.47216	5.25285	5.47671	2.30451	4.85699	3.20945	3.23726	2.62761	3.58135	4.45812	4.34056	1.9855	4.33842	4.74147	2.49057	4.76871	5.05788	4.80219	4.15704	4.17393	4.92077	3.52177	5.31667	4.38344	3.40015	1.03577	1.56366	1.28919	1.2129	6.37791e-05	0.796541	8.01288e-05	0.0336589	0.00668889
EPS15	6.32948	6.35579	5.04352	4.9397	5.68201	5.62644	6.54597	4.99141	4.17233	4.5509	5.02414	4.18824	5.25663	3.72574	4.66448	4.337	5.81096	6.29609	5.80555	5.04002	5.02989	5.17473	5.36177	4.79442	5.29241	5.85075	5.38716	6.36685	6.16631	4.62	6.22978	5.77637	6.43996	5.86716	5.78895	5.74039	5.52074	4.87269	5.88842	5.30408	1.04085	0.918668	1.11017	0.827504	0.0200726	0.466929	0.163357	0.015646	0.006723
ITGBL1	5.43829	4.72738	4.0781	3.86691	4.05311	3.78764	5.54226	4.86493	3.80941	2.1635	1.76553	2.32769	2.02148	1.75702	2.71589	1.07724	2.72028	4.16027	3.48027	2.82171	1.25701	2.71589	0.731183	3.37016	2.9542	2.69153	-0.104697	4.12763	4.80941	3.46467	3.20477	4.27798	5.26566	4.5373	4.25323	0.9855	4.46311	2.30099	3.88068	2.21303	2.01674	1.03975	1.75356	0.592934	6.02795e-05	0.000257291	0.865525	0.0126521	0.00672314
NIPSNAP1	4.50716	5.33949	4.99865	4.28983	5.04614	5.40939	4.55275	5.08321	4.83238	5.84046	5.15906	6.01636	5.45878	6.1266	6.01725	6.81327	4.41549	4.36317	5.58316	5.12681	5.56194	5.37295	4.76075	5.1297	4.7126	5.83996	5.1534	4.46532	5.1807	4.31252	4.80787	4.61765	4.88362	4.83491	4.50779	4.6241	4.89545	5.57894	4.69272	5.24903	0.932638	1.06285	0.894017	1.18885	0.00399927	0.0657708	0.286166	0.00223376	0.00673804
GAS7	3.84197	4.15785	3.64501	1.71809	4.09508	0.678072	4.30232	3.51223	0.863938	0.613532	3.91552	2.62059	1.01436	0.910733	-0.0144996	0.400538	3.60526	4.15785	1.75702	0.0565835	2.10769	-0.0439433	0.189034	0.604071	1.45943	0.641546	1.0635	3.90977	4.23343	3.16027	4.07553	4.08321	4.47249	2.89918	4.2211	2.73769	2.9794	1.91376	3.75474	0.870549	3.42243	2.19834	4.31308	0.509693	0.000110006	0.00152468	0.106026	2.15293e-07	0.00674096
WDR73	3.18428	2.04614	2.34767	3.21257	0.485427	3.29866	2.56803	1.60881	2.08406	3.29719	4.19692	2.72683	1.58015	3.46074	3.8339	4.48156	3.35614	2.68032	1.5509	3.09255	4.1914	3.82273	1.23879	3.45022	1.26303	2.42223	2.09424	1.55582	2.25096	1.87971	3.53978	1.09085	2.16672	1.78241	0.823749	3.02326	2.31507	3.29042	2.01258	2.56957	0.900958	1.28053	0.783238	1.63492	0.0458767	0.603149	0.148071	0.254506	0.00674729
AHSA1	5.23266	5.50526	4.80941	4.58496	5.29425	4.89869	5.34163	4.95699	5.73606	6.35244	6.10224	6.31615	5.54195	5.77268	5.11686	6.17293	5.86344	5.30159	5.78895	4.86443	5.29719	5.3844	5.60199	5.05875	4.70984	5.34731	4.28244	4.91265	5.16148	5.10978	5.22342	5.77821	5.35509	5.02901	4.44559	5.81301	5.1511	5.83781	5.20314	5.14837	1.00053	1.13391	1.01064	1.12198	0.00341435	0.989172	0.00556531	0.798005	0.00675385
RASSF7	6.17253	5.40633	4.93499	5.82731	5.60407	6.13832	5.40599	5.47249	5.90063	6.11582	6.11499	6.82591	6.87246	5.84975	6.44361	6.02259	6.03144	5.99095	6.05637	6.1297	5.97774	6.04658	5.65621	5.93074	6.33342	6.65707	4.91025	5.69125	5.35014	5.78188	6.01569	6.03254	5.13463	6.08916	5.91552	5.6314	5.65141	6.25195	5.73803	5.96645	0.947197	1.04785	0.961715	1.08956	0.0147951	0.150617	0.180015	0.256638	0.00676128
INPP5K	4.59694	4.48736	4.13668	4.56255	4.73118	4.74739	4.53854	3.99458	4.67582	4.72629	5.77926	4.6865	4.93499	4.48091	4.31107	4.76818	4.74308	4.64789	4	4.74631	4.74739	4.50462	4.9905	4.07125	4.08491	4.95652	4.55766	4.38267	3.94673	3.78031	4.52356	4.06953	3.98823	3.75596	4.44626	4.90929	4.49678	4.78646	4.20028	4.51768	0.995373	1.05949	0.929742	1.13956	0.0183892	0.894269	0.171638	0.0999312	0.00678341
ALDOB	4.52732	2.65306	2.15056	4.40259	1.98914	1.3505	4.38405	3.87283	3.90785	9.05463	3.46989	10.5231	8.75422	9.37254	9.90582	4.86839	2.4957	3.52607	5.04701	3.72683	3.13093	5.65564	6.23573	3.36457	3.57773	6.95977	3.38681	1.90304	5.51979	4.14975	4.68482	2.16027	4.01525	2.10434	0.536053	3.41143	3.24865	6.88559	3.16497	4.565	0.711644	1.50834	0.693312	2.17556	0.00135173	0.0521269	0.06595	0.067722	0.0067855
CFTR	6.80491	5.35262	7.0036	6.91109	6.65607	6.82871	6.42442	5.87184	5.73145	0.695994	0.933573	1.72247	1.48027	2.10769	0	-0.104697	-0.0439433	4.26978	7.12866	6.69446	6.42911	7.08895	7.86536	6.69014	6.89772	7.25248	7.4245	3.66448	4.41143	5.76447	2.79701	1.73552	3.83289	4.20006	6.13422	0.214125	6.3983	1.22901	3.63936	7.05238	0.907255	0.174269	0.516047	0.337701	2.26183e-11	0.0174086	2.21024e-09	6.47355e-05	0.00679476
C6orf108	5.26003	5.59664	5.20163	5.65707	5.6565	5.9479	5	5.36912	6.21296	5.85325	6.78084	6.21354	6.65992	6.11207	5.81481	6.67285	5.7845	5.48317	6.24622	5.853	6.20614	6.41075	5.73444	5.51791	5.46891	6.2151	5.7301	4.85748	5.51791	5.8071	5.62117	5.82883	5.36212	5.76022	4.97407	5.99254	5.54465	6.15277	5.52461	5.93139	0.934797	1.03732	0.931418	1.1137	0.00422165	0.0385192	0.267256	0.0329214	0.00680296
TUBA1B	7.65141	8.59246	6.18804	6.86888	7.08979	6.98482	7.45179	5.86888	4.80374	8.27277	9.33092	8.52615	8.93003	9.31667	8.01898	9.96298	8.87412	8.64285	6.51333	5.13873	5.19967	5.65764	5.32517	6.27445	5.60881	6.6372	5.75596	8.26369	8.30182	6.7057	7.98732	8.81051	8.15462	8.23309	7.36308	8.09281	6.83331	8.87505	7.99029	5.79011	1.18017	1.5328	1.37999	1.11073	3.13021e-09	0.0221763	4.95776e-09	5.91533e-07	0.00680558
LCAT	1.5656	0.604071	0.956057	0.604071	0.925999	1.15704	0.757023	1.61353	1.51096	2.53605	1.52105	6.61633	1.926	3.66107	4.82018	1.03562	2.42761	0.918386	1.42223	1.15704	1.36177	0.411426	1.11103	0.604071	1.64155	1.41143	0.632268	0.895303	0.757023	0.565597	0.475085	1.1375	0.879706	1.23266	1.31034	0.286881	1.07715	2.82914	0.837789	1.08365	0.994006	2.61076	0.77312	3.37692	0.000592758	0.974182	0.015847	0.204932	0.00682004
EIF3B	5.53854	4.86839	3.18745	5.72055	3.91361	3.35896	5.63488	4.94673	2.89336	6.0054	6.65707	5.69905	6.00921	5.85499	6.88069	6.52888	5.86567	5.94837	4.72028	3.31325	3.37016	3.37156	5.07211	5.59872	4.68145	6.67821	3.38405	5.37712	5.66959	2.9855	5.30816	5.89942	5.28244	4.65421	4.54411	6.1206	4.45139	6.16104	5.09346	4.46553	0.996832	1.37969	1.14062	1.2096	0.0020019	0.979749	0.00103312	0.235588	0.00683837
H2AFX	2.44095	3.33485	3.60051	3.29278	1.56071	2.99458	3.22651	1.72683	1.74416	4.15704	4.90977	3.89724	4.33914	4.92458	4.42694	6.08767	4.3505	3.20477	1.46467	1.97085	1.83592	0.422233	1.64616	3.03738	0.378512	4.36247	2.49057	-0.454032	1.08406	4.08576	3.14893	4.57652	-0.713119	2.89142	0.704872	4.35826	2.65799	4.47752	2.18696	1.95653	1.35852	2.2885	1.11778	2.04737	0.00132784	0.174903	0.000104649	0.778429	0.0068899
PFDN6	3.16027	3.06523	2.27202	1.70929	0.516015	2.95977	3.38957	2.9279	1.28688	3.56194	2.91265	2.80735	2.80323	4.58496	4.23726	5.51948	3.72137	3.09255	3.774	0.910733	0.992768	4.07553	3.67016	3.68032	3.12598	3.33342	2.5509	0.575312	2.9982	3.17951	2.12102	2.62994	3.24945	2.11103	0.650765	2.85997	2.36522	3.69342	2.26391	2.90154	0.81516	1.27292	0.780245	1.63143	0.0245241	0.314028	0.135754	0.239816	0.00690396
NOC2L	0.903038	2.10434	0.659925	1.49057	1.67356	1.59932	0.847997	0.963474	0.863938	1.9486	4.18587	2.42492	3.64731	5.17153	3.44228	5.1631	2.76977	3.1177	2.18903	1.55582	1.36737	1.65535	1.58015	1.59932	1.52607	2.26903	2.02857	1.47508	2.52607	2.30451	2.43563	2.87184	3.44493	1.02148	1.51096	1.3505	1.23402	3.54123	2.10456	1.7523	0.704227	2.0209	1.20102	1.68265	2.20941e-06	0.0179623	0.000326006	0.241447	0.00690992
HBP1	5.0387	4.46923	4.04089	4.60822	4.99503	4.75114	5.02104	4.22882	4.33914	3.38128	3.9855	3.90497	4.46336	2.57046	4.16832	3.58736	5.13217	4.86691	5.55735	4.7021	5.03826	5.0648	5.63198	4.61648	4.64962	4.82018	5.01748	4.90352	4.59991	4.84449	4.64328	4.50462	5.24222	5.54257	5.01525	4.66562	4.61025	4.0067	4.88461	5.01091	0.920041	0.799595	0.974794	0.820271	0.000794777	0.035397	0.00307673	0.461467	0.00695344
MCM7	4.46074	4.65421	3.8125	4.91743	4.86691	4.91025	3.84298	4.8846	4.71589	4.9222	6.283	5.56682	5.88753	6.79455	5.02636	7.40173	5.82248	4.87627	5.54319	3.7301	4.68538	5.32553	4.30086	4.80941	4.82426	4.85	4.54102	4.31325	3.70266	4.69265	4.5472	4.85898	4.43229	4.90014	4.99322	6.0955	4.56283	5.84232	4.72621	4.73442	0.963759	1.23401	0.998267	1.23615	0.000584044	0.467862	0.0049325	0.976889	0.00701336
ENO1	7.58045	7.70273	6.68032	6.32048	6.67243	6.51932	7.23946	6.40735	5.74497	8.22656	9.44263	8.70269	9.81184	9.09698	8.51108	9.79826	8.7011	7.55712	6.83352	6.19495	5.71094	6.26379	6.45385	6.34199	6.1467	6.83756	6.30415	7.75596	7.49434	6.87086	8.17707	8.75589	8.29347	8.21762	6.90376	8.20858	6.76306	8.87203	7.85306	6.34305	1.06622	1.3987	1.23806	1.12975	1.34868e-09	0.100364	8.39159e-08	1.4009e-05	0.00702234
RBM8A	4.59395	4.94158	5.07211	5.2211	3.81352	5.38543	4.10434	4.32912	5.36737	5.72219	5.44095	5.28503	5.18824	6.06609	5.38543	6.32948	5.06221	4.85997	4.83086	5.2292	5.39985	5.00944	5.25437	2.93923	4.43563	5.16511	4.72901	5.12474	4.749	5.45253	4.65935	4.81916	4.47508	4.87332	4.8679	5.13955	4.75872	5.48218	4.90674	4.77697	0.996181	1.14763	1.02717	1.11728	0.027842	0.954607	0.030306	0.635928	0.00704055
NDUFS6	4.43029	5.35966	5.21179	5.52669	4.96809	4.78764	4.22419	3.55704	3.61471	5.2075	6.28281	5.81301	5.46858	6.98254	6.13134	7.5947	5.14934	4.99186	4.99729	4.19456	4.77821	5.09508	6.02835	4.95	4.30378	5.47411	5.05961	4.60644	5.0343	4.65249	5.17073	6.04592	4.52419	3.68145	3.65535	5.37469	4.63112	5.95797	4.74951	4.98678	0.928681	1.19475	0.95242	1.25444	0.00249863	0.260033	0.0132359	0.464782	0.00704923
MAOB	4.04963	4.40395	4.61058	5.19967	4.64212	4.54844	5.15502	3.71149	3.8953	5.20242	4.56071	7.54063	5.19338	6.53123	6.35597	3.65191	4.64674	4.25248	2.86196	2.63459	2.13093	3.83491	3.86196	4.42291	4.23343	4.34554	2.95606	4.25927	4.7021	3.904	3.86493	4.14812	4.63459	2.43296	1.63691	3.4019	4.46847	5.32616	3.66498	3.47581	1.28559	1.53235	1.05442	1.45326	0.000803648	0.00824441	0.00199113	0.674391	0.00707313
SULT1A2	3.70819	4.07039	3.45418	3.0635	2.26003	1.926	3.8166	1.58496	2.70487	5.64703	5.4019	7.80909	5.98641	5.85574	6.1809	3.05832	4.26153	3.83188	1.62293	2.53605	-1.12029	1.38405	2.95047	1.22651	-1.08927	2.91265	2.41684	3.8125	4.49761	0.748461	2.7866	3.68706	3.66221	3.4957	4.02503	4.43363	2.9543	5.33698	3.46098	1.42666	2.07078	3.74089	2.42593	1.54204	4.50684e-06	0.0216055	4.47935e-05	0.00617942	0.00707514
SULT1A3	3.70819	4.07039	3.45418	3.0635	2.26003	1.926	3.8166	1.58496	2.70487	5.64703	5.4019	7.80909	5.98641	5.85574	6.1809	3.05832	4.26153	3.83188	1.62293	2.53605	-1.12029	1.38405	2.95047	1.22651	-1.08927	2.91265	2.41684	3.8125	4.49761	0.748461	2.7866	3.68706	3.66221	3.4957	4.02503	4.43363	2.9543	5.33698	3.46098	1.42666	2.07078	3.74089	2.42593	1.54204	4.50684e-06	0.0216055	4.47935e-05	0.00617942	0.00707514
SULT1A4	3.70819	4.07039	3.45418	3.0635	2.26003	1.926	3.8166	1.58496	2.70487	5.64703	5.4019	7.80909	5.98641	5.85574	6.1809	3.05832	4.26153	3.83188	1.62293	2.53605	-1.12029	1.38405	2.95047	1.22651	-1.08927	2.91265	2.41684	3.8125	4.49761	0.748461	2.7866	3.68706	3.66221	3.4957	4.02503	4.43363	2.9543	5.33698	3.46098	1.42666	2.07078	3.74089	2.42593	1.54204	4.50684e-06	0.0216055	4.47935e-05	0.00617942	0.00707514
PDGFRL	5.10643	4.54226	3.5741	3.77926	4.66448	3.50843	5.09635	3.28688	2.60881	-0.494109	2.38957	2.61824	0.0285692	3.10601	1.87971	2.65076	4.2211	3.09592	3.91743	2.96347	4.05832	3.68032	4.03826	4.06609	3.63459	3.56925	3.46467	3.96625	5.26604	3.73877	3.87873	4.26978	4.33628	4.48736	3.35191	2.20477	4.01856	2.1662	3.94443	3.71027	1.08309	0.583839	1.06311	0.549179	0.000895003	0.341409	0.00870021	0.456134	0.00709117
MYO6	3	3.04264	2.12433	1.60407	2.74846	3.75809	2.36737	0.275007	0.411426	2.09761	0.176323	0.799087	1.60881	1.04264	2.86592	0.475085	3.03562	1.10434	1.66448	0.0840643	2.70929	1.24489	0.485427	0.15056	0.782409	1.14405	0.545968	3.02148	3.07724	2.9279	3.4489	3.20633	3.28836	3.15381	2.99639	0.536053	2.14793	1.46727	2.85072	0.979015	2.19397	1.49872	2.91182	0.514702	0.00208526	0.0280607	0.280565	0.000276414	0.00709389
SND1	6.00045	6.33396	6.12743	5.96347	6.56392	6.60392	5.51286	6.03078	6.44543	5.47411	6.62205	6.7807	5.76765	5.99254	5.96185	6.33414	5.98914	6.20945	6.42408	6.87492	6.84097	7.02724	7.09677	6.40956	7.0197	7.45063	6.6372	5.38474	5.48027	6.23209	5.26115	5.92837	5.29646	4.90641	5.8071	5.55213	6.1758	6.12574	5.53875	6.86456	0.899664	0.892371	0.80686	1.10598	3.07095e-07	0.000583891	0.000698985	1.00408e-06	0.00712255
MBNL1	5.34447	4.64616	3.58376	4.13996	4.23649	3.93168	5.15462	3.44626	3.87676	3.58135	4.24031	3.52732	3.76129	3.01792	2.17951	4.24945	5.44427	5.55213	3.85997	4.39712	3.71699	4.14731	4.43896	3.73335	4.06005	3.04089	3.7845	5.88338	5.53512	3.852	5.39438	4.98003	5.66477	5.56773	4.57833	5.85823	4.26224	3.95039	5.25711	3.90879	1.09042	1.01064	1.34494	0.751439	0.00167472	0.196546	0.915661	0.0001103	0.00715952
TYK2	4.14568	4.43896	4.18824	4.50653	4.38198	5.10308	4.1914	4.55459	4.59932	3.99005	5.54967	5.31904	4.99458	5.0691	4.53294	4.94298	4.38888	4.67129	3.90593	3.854	3.08236	4.34127	1.19535	3.96901	4.02326	1.8679	1.89918	4.35755	3.90689	4.17473	3.89724	4.19377	4.35262	3.80529	4.57652	4.7939	4.45664	4.82873	4.22872	3.12647	1.42545	1.54446	1.35255	1.14189	4.87589e-05	0.00444612	0.000959314	0.0151156	0.00721219
ADORA1	2.85798	2.83996	3.01436	3.12433	3.14405	1.76129	2.96532	0.321928	2.77189	5.07382	2	3.47638	1.98185	2.99458	3.72683	3.28983	2.16672	3.21101	0.773996	1.31034	1.27501	1.21412	1.19535	3.28244	1.19535	3.31034	0.879706	-0.0892673	2.02503	1.26303	1.74416	2.39506	2.67129	-0.340075	0.536053	3.14731	2.53345	3.10234	1.48362	1.60407	1.57939	1.93404	0.92491	2.09106	0.00592066	0.0549353	0.00518193	0.820974	0.00723316
CLCN7	4.91409	4.68089	1.50589	2.86394	4.68762	4.06005	4.848	4.23496	3.95977	5.52857	6.25512	5.12019	5.46499	4.71205	4.94064	5.39985	5.06523	4.96763	3.51349	2.10098	3.7761	2.91073	3.66107	5.11603	3.14568	5.10894	3.48285	4.765	4.82426	4.15137	4.53294	4.55029	4.44824	5.15178	4.39643	5.26379	3.9728	5.2727	4.67601	3.64621	1.08957	1.44608	1.28243	1.12761	0.000611897	0.51825	0.000329174	0.0087948	0.00724969
CLPS	10.689	11.2796	11.7451	11.7604	11.4081	11.8856	10.7199	11.992	12.2373	-0.862496	3.08236	1.48543	0.250962	10.2169	3.21412	10.8622	0.903038	-0.915936	12.3929	12.1254	12.186	12.3091	12.8441	12.0589	12.3505	12.182	12.2648	8.62549	8.988	11.9133	10.1334	6.56864	6.24222	4.8679	11.2156	6.49153	11.5241	3.1374	8.33846	12.3015	0.936805	0.255042	0.67784	0.376257	2.65122e-08	0.001173	1.33972e-05	0.000179442	0.00725744
FAM134C	6.16712	5.61353	5.33056	5.78372	5.8535	5.54164	5.67243	5.69988	5.4192	5.42223	6.9982	5.86987	5.58916	6.08044	6.26941	5.90809	5.95931	5.69627	6.07596	5.63256	5.59842	5.87283	5.82094	5.54782	5.85275	6.98903	5.83112	5.25626	5.62352	5.71039	5.12557	5.24869	5.78424	5.30049	5.5659	5.43296	5.67573	5.977	5.44978	5.91349	0.959793	1.01074	0.921584	1.09674	0.0152084	0.173723	0.767406	0.0122842	0.00730552
BOP1	3.87774	3.87578	3.86196	4.53916	3.27352	3.89433	2.89336	4.29499	4.52293	4.70598	5.37539	3.89433	5.44162	5.9528	4.12516	7.09212	4.56499	3.85499	4.73064	3.75489	3.94017	4.30816	4.44626	4.30597	4.05485	4.99322	3.97453	3.5097	3.9514	3.70266	3.65421	4.0505	3.81762	2.9542	4.29131	4.41143	3.89264	5.00082	3.81589	4.27874	0.909763	1.16876	0.891825	1.31052	0.0025568	0.105085	0.0765308	0.0322649	0.00732275
ATP2B4	3.38405	3.53481	2.44095	1.91839	3.88069	3.68482	3.84197	3.12267	3.99186	2.854	1.93734	2.98368	1.68257	0.713696	3.61471	1.22651	3.73227	3.07382	2.66448	4.01436	5.02414	3.92695	2.33056	4.20633	2.07724	1.79494	3.1635	3.56194	4.08236	3.88753	3.93923	3.9241	3.83289	2.80735	3.17632	3.26153	3.31113	2.42429	3.60814	3.24472	1.02047	0.747148	1.112	0.671894	0.0438848	0.881278	0.12969	0.372698	0.00732975
HIST1H3J	2.93168	1.54597	3.33771	3.8339	0.773996	2.47768	3.11437	3.52857	3.45022	4.70377	4.3799	4.76394	4.57531	3.87086	4.65306	3.88166	3.49057	3.24793	1.37295	3.18587	3.78346	3.79805	3.87381	3.31759	2.37295	3.90593	3.97085	3.7148	3.9855	3.42223	3.98732	2.88557	3.03034	3.23113	1.31615	2.84197	2.77712	4.17411	3.15722	3.28683	0.844924	1.26995	0.960568	1.32208	0.00951736	0.271446	0.0217808	0.750471	0.00733967
HIST1H3E	2.93168	1.54597	3.33771	3.8339	0.773996	2.47768	3.11437	3.52857	3.45022	4.70377	4.3799	4.76394	4.57531	3.87086	4.65306	3.88166	3.49057	3.24793	1.37295	3.18587	3.78346	3.79805	3.87381	3.31759	2.37295	3.90593	3.97085	3.7148	3.9855	3.42223	3.98732	2.88557	3.03034	3.23113	1.31615	2.84197	2.77712	4.17411	3.15722	3.28683	0.844924	1.26995	0.960568	1.32208	0.00951736	0.271446	0.0217808	0.750471	0.00733967
HIST1H3F	2.93168	1.54597	3.33771	3.8339	0.773996	2.47768	3.11437	3.52857	3.45022	4.70377	4.3799	4.76394	4.57531	3.87086	4.65306	3.88166	3.49057	3.24793	1.37295	3.18587	3.78346	3.79805	3.87381	3.31759	2.37295	3.90593	3.97085	3.7148	3.9855	3.42223	3.98732	2.88557	3.03034	3.23113	1.31615	2.84197	2.77712	4.17411	3.15722	3.28683	0.844924	1.26995	0.960568	1.32208	0.00951736	0.271446	0.0217808	0.750471	0.00733967
HIST1H3I	2.93168	1.54597	3.33771	3.8339	0.773996	2.47768	3.11437	3.52857	3.45022	4.70377	4.3799	4.76394	4.57531	3.87086	4.65306	3.88166	3.49057	3.24793	1.37295	3.18587	3.78346	3.79805	3.87381	3.31759	2.37295	3.90593	3.97085	3.7148	3.9855	3.42223	3.98732	2.88557	3.03034	3.23113	1.31615	2.84197	2.77712	4.17411	3.15722	3.28683	0.844924	1.26995	0.960568	1.32208	0.00951736	0.271446	0.0217808	0.750471	0.00733967
HIST1H3B	2.93168	1.54597	3.33771	3.8339	0.773996	2.47768	3.11437	3.52857	3.45022	4.70377	4.3799	4.76394	4.57531	3.87086	4.65306	3.88166	3.49057	3.24793	1.37295	3.18587	3.78346	3.79805	3.87381	3.31759	2.37295	3.90593	3.97085	3.7148	3.9855	3.42223	3.98732	2.88557	3.03034	3.23113	1.31615	2.84197	2.77712	4.17411	3.15722	3.28683	0.844924	1.26995	0.960568	1.32208	0.00951736	0.271446	0.0217808	0.750471	0.00733967
HIST1H3H	2.93168	1.54597	3.33771	3.8339	0.773996	2.47768	3.11437	3.52857	3.45022	4.70377	4.3799	4.76394	4.57531	3.87086	4.65306	3.88166	3.49057	3.24793	1.37295	3.18587	3.78346	3.79805	3.87381	3.31759	2.37295	3.90593	3.97085	3.7148	3.9855	3.42223	3.98732	2.88557	3.03034	3.23113	1.31615	2.84197	2.77712	4.17411	3.15722	3.28683	0.844924	1.26995	0.960568	1.32208	0.00951736	0.271446	0.0217808	0.750471	0.00733967
HIST1H3G	2.93168	1.54597	3.33771	3.8339	0.773996	2.47768	3.11437	3.52857	3.45022	4.70377	4.3799	4.76394	4.57531	3.87086	4.65306	3.88166	3.49057	3.24793	1.37295	3.18587	3.78346	3.79805	3.87381	3.31759	2.37295	3.90593	3.97085	3.7148	3.9855	3.42223	3.98732	2.88557	3.03034	3.23113	1.31615	2.84197	2.77712	4.17411	3.15722	3.28683	0.844924	1.26995	0.960568	1.32208	0.00951736	0.271446	0.0217808	0.750471	0.00733967
HIST1H3C	2.93168	1.54597	3.33771	3.8339	0.773996	2.47768	3.11437	3.52857	3.45022	4.70377	4.3799	4.76394	4.57531	3.87086	4.65306	3.88166	3.49057	3.24793	1.37295	3.18587	3.78346	3.79805	3.87381	3.31759	2.37295	3.90593	3.97085	3.7148	3.9855	3.42223	3.98732	2.88557	3.03034	3.23113	1.31615	2.84197	2.77712	4.17411	3.15722	3.28683	0.844924	1.26995	0.960568	1.32208	0.00951736	0.271446	0.0217808	0.750471	0.00733967
HIST1H3A	2.93168	1.54597	3.33771	3.8339	0.773996	2.47768	3.11437	3.52857	3.45022	4.70377	4.3799	4.76394	4.57531	3.87086	4.65306	3.88166	3.49057	3.24793	1.37295	3.18587	3.78346	3.79805	3.87381	3.31759	2.37295	3.90593	3.97085	3.7148	3.9855	3.42223	3.98732	2.88557	3.03034	3.23113	1.31615	2.84197	2.77712	4.17411	3.15722	3.28683	0.844924	1.26995	0.960568	1.32208	0.00951736	0.271446	0.0217808	0.750471	0.00733967
OTUB1	5.55213	6.15137	5.58556	6.31615	6.18943	5.53138	5.69933	5.75756	6.0955	6.10852	6.21936	5.94251	6.52935	6.91229	6.34127	6.8282	5.87258	5.39849	5.20828	5.63894	6.12143	6.53419	4.99413	6.36387	5.74281	5.57773	4.54844	5.90472	5.51381	5.5656	5.91049	5.75034	5.47314	5.64587	5.90328	5.79103	5.87538	6.23918	5.71759	5.63665	1.04235	1.1069	1.01436	1.09123	0.0326003	0.333929	0.0395821	0.72238	0.00739006
ID4	2.84197	3.61589	2.12102	1.76977	2.76553	3.44626	2.72901	0.847997	2.0321	-1.35845	-0.643856	-0.473931	-0.217591	-0.454032	-1.47393	3.41819	2.52356	0.871844	3.68594	1.52607	1.90689	-0.0439433	3.90689	-0.577767	3.5472	2.08746	3.56194	3.21257	3.01257	1.23266	2.75275	1.23266	2.22651	5.80452	1.87971	1.36177	2.46328	0.243533	2.52397	2.17785	1.13106	0.111823	1.15892	0.0964883	0.00607845	0.653802	0.0267463	0.64369	0.00743178
STK38	5.04221	5.01257	5.59515	4.36807	5.34802	5.17393	4.86245	4.65306	5.43663	4.48671	4.74416	4.30524	4.93263	4.81096	4.88899	4.68594	4.51665	4.59096	5.16229	5.09001	5.05745	5.52732	4.73173	5.39712	4.86295	4.83491	5.02945	4.70321	5.1334	5.40599	4.89433	5.06781	4.88947	4.60229	5.47086	5.06824	5.05468	4.66247	5.02618	5.07703	0.995598	0.918347	0.989985	0.927637	0.0157034	0.887761	0.00172847	0.700779	0.00744148
EDNRA	4.53481	4.28762	3.51349	4.18903	3.39094	3.50843	5.3906	3.68482	2.43029	2.78241	-0.494109	2.67582	1.65076	0.678072	0.275007	3.72465	5.27984	4.85499	0.678072	2.26303	2.78031	2.33056	0.722466	2.29866	0.378512	0.641546	-0.395929	5.42727	4.66732	3.63575	3.80012	4.51979	6.52576	4.96809	4.94439	3.50589	3.88111	2.38083	4.66604	1.29969	2.98618	1.83184	3.59011	0.510245	2.40853e-05	4.55675e-05	0.179798	3.97717e-06	0.00744613
ASAH1	8.22949	7.77386	6.82311	7.00843	7.09424	7.92351	8.19589	6.65263	6.41616	7.18973	6.91492	6.84009	7.94457	6.40139	6.73498	5.3978	7.97917	8.20394	8.35284	7.67497	6.91373	6.85037	7.68496	6.37016	7.34713	7.5675	7.56369	8.65718	8.1441	6.82146	8.29728	8.76374	8.63517	8.34376	7.76348	8.01892	7.34637	7.0674	8.16057	7.36948	0.996863	0.959008	1.10735	0.866043	0.0150298	0.939764	0.406422	0.0117348	0.00746568
SURF1	5.18666	4.67016	5.22843	5.45352	5.16027	5.0648	5.26303	5.44195	6.07959	5.13052	6.65263	6.34199	6.33521	5.38647	5.58286	5.33271	5.25361	5.09043	6.19456	6.11061	5.78555	5.67016	5.8009	5.98868	5.98618	6.61442	6.12184	5.22766	4.87578	5.04483	4.10601	5.44526	4.71918	4.90737	4.74362	5.38612	5.28316	5.67849	4.93954	6.03032	0.876098	0.941656	0.819117	1.1496	4.55002e-05	0.000209955	0.129589	6.07747e-06	0.00747149
IRS2	2.79701	3.852	3.45154	4.26978	4.14323	4.21023	3.37851	3.95977	3.64962	4.08066	3.59813	4.02591	4.06264	3.98368	4.38957	4.26679	3.61824	3.47119	4.34767	3.59932	3.99277	3.78346	4.15543	4.36807	4.09845	4.14975	2.82375	2.01436	2.82579	3.67243	3.08066	3.78555	3.43429	4.15381	3.08746	3.01614	3.74574	3.94409	3.23005	3.92429	0.954501	1.00504	0.823091	1.22106	0.013059	0.441711	0.919033	0.0178494	0.00749127
SAA2	6.90412	5.28021	4.79649	4.13668	2.1635	2.82375	5.62088	3.36457	1.67807	8.9924	4.69042	10.8134	11.0506	7.65349	8.77607	2.07039	6.82909	7.23726	3.72465	2.61117	3.86295	4.19849	6.67892	5.59515	4.34837	2.4957	3.39506	6.9982	5.39129	3.7366	3.85798	4.13093	5.10769	3.36317	3.53605	3.60881	4.08537	7.56812	4.41452	4.10116	0.996148	1.84536	1.07641	1.71437	0.000828265	0.982984	0.00457654	0.608692	0.00758441
SAA1	6.90412	5.28021	4.79649	4.13668	2.1635	2.82375	5.62088	3.36457	1.67807	8.9924	4.69042	10.8134	11.0506	7.65349	8.77607	2.07039	6.82909	7.23726	3.72465	2.61117	3.86295	4.19849	6.67892	5.59515	4.34837	2.4957	3.39506	6.9982	5.39129	3.7366	3.85798	4.13093	5.10769	3.36317	3.53605	3.60881	4.08537	7.56812	4.41452	4.10116	0.996148	1.84536	1.07641	1.71437	0.000828265	0.982984	0.00457654	0.608692	0.00758441
PUF60	5.852	5.35332	5.21179	5.62322	5.11811	4.65019	5.12516	5.51507	5.58406	6.40071	6.89845	6.28114	6.59679	7.32292	6.04745	8.52341	5.36282	5.93758	5.4614	5.18824	4.66676	4.61353	4.80581	5.15987	5.18666	5.87946	5.05311	5.55612	5.9743	5.04045	6.22689	5.28983	6.20144	5.43196	4.78084	5.26078	5.33699	6.59681	5.52918	5.11276	1.04386	1.29026	1.08145	1.19309	3.41592e-05	0.226587	0.000400446	0.0712294	0.00758457
ARFIP2	4.77347	3.848	3.48929	4.57894	1.90689	4.63633	2.20163	4.54782	4.60999	5.00585	3.03562	3.91743	3.08236	5.17991	3.16027	5.61176	4.36457	4.54411	5.25058	4.23419	4.85848	2.9982	4.99684	4.14323	4.62761	5.83289	4.27202	3.7866	3.62761	2.3978	1.93734	4.4121	3.12267	2.16027	0.632268	1.86394	3.8436	4.21132	2.66007	4.57934	0.839334	0.919636	0.580885	1.58316	0.00240072	0.124994	0.393731	0.000950369	0.00759072
RANBP3	4.393	4.0798	3.73227	4.02503	2.95047	4.26228	5.16027	4.03386	2.88166	5.38336	5.68173	4.8334	4.08661	4.94907	4.58075	4.88947	4.77873	4.25927	4.21412	3.7148	2.59694	4.95373	4.06178	3.69488	3.39917	3.77926	3.92029	4.30012	4.37643	3.94017	4.06264	4.337	4.27873	4.15462	3.04089	4.7126	3.94652	4.82693	4.13369	3.815	1.03447	1.26525	1.08354	1.16771	0.00418549	0.682714	0.00169519	0.24099	0.00759938
TOR1A	5.01525	5.29902	4.41752	4.67694	4.96116	5.10056	5.10224	5.03078	3.72792	5.37016	5.69014	5.27538	4.76022	5.61853	5.142	4.90448	5.55275	6.23055	4.56377	4.24565	3.40871	4.78503	3.87283	4.34837	4.47508	4.98459	4.70653	4.6241	5.46041	4.37086	4.50843	5.14975	4.92932	4.47573	4.48607	5.14282	4.8146	5.3938	4.79417	4.37673	1.10004	1.23238	1.09538	1.12508	0.000525647	0.073525	0.000280659	0.0612051	0.00760232
MAZ	6.57833	7.0063	6.74147	7.23926	7.01647	6.80697	6.44907	6.6686	6.70722	6.76182	7.79071	7.08661	7.22795	7.21568	6.89821	8.42564	6.92041	6.89651	6.66292	7.03408	6.68986	6.97968	5.74792	6.9956	6.89797	7.33834	6.44128	6.23132	6.74093	6.82998	6.63329	6.81737	6.98937	6.59529	6.57607	6.5043	6.80152	7.24706	6.65755	6.75418	1.00701	1.07297	0.985692	1.08855	0.0147797	0.787936	0.0520607	0.575802	0.00761342
IDH3G	5.87971	5.98709	5.49281	5.45746	5.48832	5.18031	5.41244	5.39815	5.47021	6.42962	7.34616	6.24869	6.37313	5.74416	6.12205	6.02525	5.5741	5.56224	5.34873	5.92955	5.39643	5.3565	5.72356	5.08406	5.79831	6.23419	4.97223	5.50462	5.50271	5.69293	5.65134	5.77347	5.51916	4.93499	5.44228	5.82248	5.52961	6.15838	5.53822	5.53817	0.998454	1.11199	1.00001	1.11198	0.00279193	0.958079	0.0155679	0.999782	0.00762281
RBL2	6.07446	5.73335	5.33735	5.53543	5.89142	5.50462	6.17532	5.24603	5.86839	5.27687	5.65392	5.18031	5.50843	4.60763	5.28799	5.01926	6.22072	6.0387	6.10077	5.60229	5.68734	6.49697	6.7862	5.05355	5.6241	5.98185	6.30067	6.18706	5.93381	5.52638	5.98208	5.88533	6.07253	6.60155	5.68285	6.67002	5.70738	5.42153	6.06018	5.95931	0.957725	0.90976	1.01693	0.894616	0.0203589	0.240765	0.0416677	0.64901	0.00769074
RTN2	3.60407	4.01257	4.02591	3.01614	4.43496	3.58376	3.73227	4.28096	4.03122	4.59932	4.02591	3.78241	4.58075	3.75382	3.6893	4.42962	4.01792	3.86096	3.81558	4.41752	3.44758	3.61471	4.17153	4.50208	3.0072	4.53107	4.0365	3.06005	3.85599	3.25852	3.64847	3.48929	3.69265	4.02059	3.94673	2.99639	3.85798	4.08222	3.55207	3.94931	0.976877	1.03366	0.899417	1.14925	0.0766806	0.690311	0.539422	0.0831859	0.00772084
ABCF1	4.37643	4.36597	4.07125	3.854	4.18428	4.51916	3.89821	3.99277	3.84699	4.93546	5.46565	4.90977	4.19849	5.5157	4.72901	6.05072	4.79805	4.37573	4.67582	4.07039	4.56621	4.55949	4.2426	3.93168	2.81762	4.96162	4.22497	4.32121	3.85499	1.92979	4.67582	4.07895	4.37156	4.2032	4.25172	4.21179	4.12323	4.99762	3.98878	4.22782	0.975261	1.18208	0.94346	1.25292	0.0051112	0.64479	0.015458	0.489571	0.00772382
CSTF2	2.45418	2.32769	1.90304	3.75702	3.40054	1.61353	2.41954	2.14405	4.10685	2.79701	3.96993	3.65076	3.5656	3.06523	2.56316	3.89724	3.35614	3.18903	1.67807	1.68706	3.76235	3.60407	1.49057	0.895303	1.848	0.948601	1.89142	1.61824	3.01436	2.54844	1.7866	2.97085	2.08406	3.91743	1.7137	2.18269	2.68071	3.33935	2.42626	1.97838	1.355	1.68792	1.22639	1.37633	0.0101895	0.136918	0.00245101	0.309739	0.00773716
MFAP4	6.65277	6.21994	5.52011	4.73281	6.02967	4.42626	6.85562	4.12516	3.23573	3.61235	4.43095	1.74846	1.28096	3.80839	2.03914	1.74416	4.23266	3.95233	2.69599	4.2891	2.09761	1.94111	3.86295	4.42761	2.0036	1.46989	4.36317	5.02104	7.39678	4.26153	2.21723	5.2521	5.10685	3.99729	5.36807	5.19535	5.3109	2.98327	4.86847	3.01678	1.76045	0.988891	1.6138	0.612773	0.000320226	0.00110348	0.954604	0.00787609	0.00776936
FDXR	4.31904	4.36807	4.86888	4.67129	4.92125	4.6153	4.41752	4.58916	4.99729	4.26078	4.42559	4.64904	5.30706	4.67807	4.51412	4.19849	4.66278	4.12102	5.50494	4.88753	5.30634	4.77926	4.86691	5.11603	5.48027	4.74362	4.32984	3.72792	4.04177	4.52732	4.24869	4.20789	4.04614	3.80529	4.22188	4.0635	4.64087	4.53522	4.09893	5.00164	0.92787	0.906747	0.819519	1.10644	1.32991e-05	0.0310515	0.0169324	1.99278e-05	0.00778812
GALT	2.78869	3.25399	3.75916	3.58135	1.69153	4.27575	1.90689	3.92029	4.65535	5.55244	4.77294	6.41819	5.2521	4.67694	4.96532	4.11103	3.5097	3.83996	2.08066	2.61353	3.75916	2.5656	0.214125	0.887525	1.1635	1.77821	1.5656	3.32769	4.2891	3.5435	3.40463	4.19771	2.62059	3.78346	3.80735	4.42694	3.31478	4.78874	3.71122	1.84754	1.79415	2.59195	2.00873	1.29034	1.35925e-06	0.00845482	9.63408e-06	0.000260674	0.00780798
STIP1	5.00135	5.82629	5.18587	4.23036	5.39369	4.89239	5.21956	3.6311	3.42626	6.21956	6.17373	5.75034	6.10392	7.07874	5.73796	7.13031	6.1127	6.0072	5.41007	5.43196	5.08321	2.48285	5.18824	4.8125	5.03782	5.04352	4.38336	5.44989	5.96532	5.76129	5.26379	5.68426	5.65621	4.29425	5.03342	6.23554	4.75632	6.25716	5.48266	4.76373	0.998445	1.3135	1.15092	1.14126	0.000209468	0.985745	0.00056312	0.0622282	0.00789048
CD69	3.39506	3.10434	4.14323	2.34483	3.22651	2.41684	-0.0144996	-0.666576	0.678072	-0.286304	2.5509	1.68706	3.48929	0.773996	1.83188	-1.08927	3.41007	3.38128	-0.761213	2.85599	2.38681	3.21412	0.807355	2.87774	-0.0588937	2.08066	1.65992	3.95791	3.21723	2.19849	4.98868	3.19219	3.25701	3.86888	3.45418	4.52042	2.06976	1.74988	3.62833	1.67361	1.2367	1.04557	2.16797	0.482281	0.0221963	0.593097	0.917512	0.00228623	0.00793462
CHSY1	4.63807	5.11061	3.6792	3.32193	5.05658	3.32193	5.43429	3.93074	3.6837	4.68145	4.28614	3.08746	3.93734	3.9542	3.43429	4.48285	5.26379	4.78503	3.62527	1.66448	1.09761	3.7126	3.93168	3.33914	3.29131	3.08236	3.51349	5.11894	5.43229	4.27277	5.6985	4.98459	6.03254	5.08661	4.95791	4.39506	4.24189	4.21251	5.1088	3.02866	1.40058	1.39088	1.68682	0.824558	4.44491e-05	0.01158	0.00887602	4.56414e-05	0.00795618
ADRA1A	1.98914	2.19535	3.52105	2.44095	0.9855	2.5509	1.83188	2.05311	2.81762	2.40871	3.33771	2.52105	2.12763	3.37156	2.51602	3.13258	2.46728	1.15704	3.45418	2.75489	2.82985	3.30597	2.73769	3.2032	1.65992	2.08746	2.44626	2.58496	2.14731	1.48543	2.12102	2.33342	0.31034	-0.0892673	0.214125	-0.304006	2.26506	2.55995	1.20037	2.71994	0.832761	0.941182	0.441323	2.13264	0.00166453	0.154634	0.602	0.00286297	0.00796945
PSMD13	4.40122	4.06523	2.26903	4.06695	3.28688	1.74846	1.42223	4.33414	5.16752	3.11936	5.14975	4.28762	4.85898	4.53605	4.35755	5.24603	4.49633	3.67694	4.91169	4.52419	3.72465	4.32697	5.1375	5.19061	4.17792	4.87086	4.74524	3.47379	4.86592	2.50335	1.95977	3.37016	3.66221	2.38405	3.55949	3.83086	3.41796	4.41429	3.28996	4.62329	0.739292	0.954794	0.711604	1.34175	0.0048548	0.0199717	0.462153	0.00107914	0.00800174
FTL	10.0605	10.3508	9.31111	9.94295	10.1053	9.97983	10.0251	9.69737	9.87427	10.6795	10.9944	11.6031	11.2081	10.8544	10.6557	9.9845	10.2137	10.4686	9.79534	9.89139	9.69867	9.96477	9.93353	9.54241	9.97235	9.64478	9.73454	10.4335	10.281	9.61075	10.1414	10.5762	10.3401	10.0353	9.84612	10.1355	9.92747	10.7402	10.1555	9.79753	1.01326	1.09622	1.03654	1.05757	4.94132e-06	0.253064	5.45035e-05	0.00554482	0.00800982
ATP5G1	6.24869	6.47086	5.90809	6.23266	6.17951	6.38353	5.8953	6.28633	6.30342	6.92719	7.47784	6.90533	7.31225	7.29802	6.84737	7.90479	6.13771	6.01926	6.84825	6.51191	6.51523	6.81954	6.13853	6.73403	6.62629	6.91767	5.97682	6.25285	5.87258	6.41329	6.03892	6.93452	5.69209	6.30104	5.9357	6.73159	6.21204	6.98108	6.2414	6.56536	0.946184	1.06332	0.950655	1.11851	0.00112287	0.0126546	0.0894907	0.0798969	0.00801393
AOF2	4.51916	4.09508	3.45418	2.35332	3.29572	3.60763	4.29278	3.37712	2.92979	4.91313	4.67356	4.45943	3.91361	5.70127	4.49185	7.35517	4.98596	4.75328	2.9486	2.28392	3.30451	4.63691	4.17792	3.52105	2.53107	4.81044	3.01792	3.65535	3.92884	1.70044	3.65535	4.10685	4.72465	4.06609	3.49697	4.10266	3.5472	5.02747	3.71525	3.47026	1.02217	1.44873	1.0706	1.3532	0.0014535	0.840347	0.00307181	0.557818	0.00803754
UTRN	4.16672	2.97636	3.05311	3.92505	4.40054	3.9542	3.89142	2.82782	4.20789	3.21412	3.82273	4.28688	3.87578	3.14893	3.41954	3.31034	3.82579	3.93074	3.67016	4.47249	4.9644	4.79909	4.21568	4.04614	4.4363	4.77136	4.23266	4.07639	4.3427	3.50716	4.12184	3.91743	4.42761	4.68201	4.01167	4.59216	3.71146	3.64832	4.18655	4.40092	0.843337	0.82899	0.951291	0.871437	0.00233042	0.0111672	0.00103025	0.258997	0.00804406
MAG	6.07639	5.77637	6.41684	5.99548	5.71039	6.33646	5.50748	6.11915	6.65062	5.926	6.24336	6.87566	5.78057	6.0018	5.88215	6.61029	5.80993	5.69822	5.97453	6.74967	6.2182	6.51033	5.5435	6.41397	6.0398	6.27426	5.58856	5.21994	4.9855	6.02901	5.89627	5.30743	5.13093	5.56894	5.77531	5.86592	6.06546	6.092	5.53103	6.14587	0.986918	0.991235	0.899959	1.10142	0.00654465	0.663795	0.781342	0.0043011	0.00804886
SLC25A1	5.55428	4.39025	5.50144	5.31723	5.8775	5.82553	3.8748	5.06652	4.98914	6.77373	6.69125	7.70598	6.80632	6.89373	6.6094	6.47735	4.26454	6.1206	4.8268	5.89603	5.76845	6.01145	4.25475	5.61765	6.00988	5.69766	5.5656	4.87823	6.09318	4.14893	5.37955	6.01502	5.94369	5.1639	4.95513	5.52199	5.15519	6.48255	5.3444	5.51647	0.934508	1.17512	0.968808	1.21296	0.00215634	0.241259	0.0184975	0.560819	0.00806403
RPS7	7.96659	8.29232	8.3689	8.84552	8.98399	8.70051	8.35575	8.44348	9.13553	6.37678	6.73485	5.61971	7.51436	6.55105	6.14405	7.47768	8.10455	8.13545	10.0242	9.50619	9.68527	9.30923	10.1306	9.31036	9.03661	9.28854	9.49803	7.85012	7.48872	8.54021	8.00523	7.96122	7.96023	7.8573	7.43788	8.13843	8.56584	6.96205	7.91548	9.53211	0.89863	0.730379	0.830402	0.879549	2.10763e-10	4.12248e-05	5.01381e-07	2.93033e-08	0.00806503
LOC731049	4.21568	3.93074	2.74201	2.37573	0.823749	3.6427	4.19377	1.28096	2.80323	6.67412	5.53854	5.14527	6.79051	6.71328	5.20163	7.49649	5.48929	4.69933	3.58376	3.13586	2.7866	2.31904	4.06005	3.62877	2.23879	4.11103	3.54473	5.15421	4.51538	3.69599	4.9279	5.90304	4.78712	3.79701	3.96993	5.68902	2.88984	5.97205	4.71551	3.26763	0.884385	1.82764	1.4431	1.26647	1.61111e-07	0.43622	3.87102e-06	0.000818265	0.0080698
CDC2L2	4.69877	4.8505	4.23802	5.6279	5.01748	5.25172	5.11853	4.07639	5.24717	5.54782	5.20281	5.86022	5.32157	5.50621	5.79572	5.85699	4.90689	4.63343	5.1102	5.15583	4.6311	5.18903	5.33628	4.93357	5.08236	5.12516	5.53201	5.08746	4.64155	5.12019	5.14853	5.00495	4.97774	4.67299	4.17313	4.95559	4.90294	5.40352	4.86468	5.12173	0.957283	1.05502	0.949812	1.11076	0.0216979	0.256876	0.108951	0.0737062	0.00807659
CDC2L1	4.69877	4.8505	4.23802	5.6279	5.01748	5.25172	5.11853	4.07639	5.24717	5.54782	5.20281	5.86022	5.32157	5.50621	5.79572	5.85699	4.90689	4.63343	5.1102	5.15583	4.6311	5.18903	5.33628	4.93357	5.08236	5.12516	5.53201	5.08746	4.64155	5.12019	5.14853	5.00495	4.97774	4.67299	4.17313	4.95559	4.90294	5.40352	4.86468	5.12173	0.957283	1.05502	0.949812	1.11076	0.0216979	0.256876	0.108951	0.0737062	0.00807659
RNPEP	5.80658	6.11666	5.79701	5.97591	5.86394	5.96855	5.69098	5.58946	6.45319	6.47362	6.60644	6.71534	6.26115	6.55351	6.21665	6.64933	6.10685	6.35562	5.4663	5.81737	5.35614	5.96255	6.11082	4.88704	5.76924	5.61559	5.65449	5.80916	5.7845	6.12122	5.7137	6.99118	5.99413	5.91121	5.75969	5.72083	5.91803	6.43761	5.9784	5.62662	1.05179	1.14414	1.06252	1.07681	8.25163e-05	0.0661291	2.75699e-05	0.0693968	0.00810084
PMVK	4.53854	4.27128	3.93074	4.41007	4.42626	4.7366	3.93734	4.8535	4.68201	4.47184	5.49697	5.08236	5.10727	5.24717	3.65306	5.29315	4.64904	3.82477	4.1334	4.40122	3.13093	4.14731	5.16189	4.20633	4.69544	4.32553	4.60051	3.41007	3.74093	1.70487	3.33628	4.96578	4.02591	3.43029	4.18824	4.0063	4.4207	4.7584	3.64541	4.31139	1.02535	1.10368	0.845529	1.30531	0.00719333	0.616149	0.138276	0.0735864	0.00810773
GCS1	4.34696	4.13258	5.20124	2.19219	4.23266	3.852	4.64731	4.34979	5.30743	5.54936	6.15725	6.08937	5.12433	5.10476	5.32337	5.3733	5.20046	4.81506	4.84147	3.84097	3.90593	5.16872	5.04177	4.91265	5.0343	5.01078	4.54905	4.58436	4.98687	3.97361	4.36877	5.39712	4.48864	5.13299	4.2854	5.37086	4.25135	5.41525	4.73207	4.70063	0.904422	1.15203	1.00669	1.14437	0.00402429	0.212249	0.00574181	0.896378	0.0081316
GNL1	4.91169	5.03254	3.56071	5.35085	4.58616	5.31868	5.20006	5.52669	5.67158	5.63604	5.67412	5.52826	5.15987	5.8089	5.31687	5.2817	4.57531	4.99322	5.01703	4.24108	5.50748	5.26641	4.44758	4.13258	5.19653	5.00405	5.28577	4.18507	4.87922	4.27724	5.62469	4.96671	4.33199	4.85	5.01614	4.18982	5.01766	5.33048	4.70232	4.89983	1.02405	1.08789	0.95969	1.13358	0.087379	0.667944	0.057479	0.409331	0.00813651
CLK1	4.14812	3.61235	3.92125	3.82069	3.94486	3.58376	4.72629	3.18745	2.74631	4.79181	2.58736	0.286881	3.40871	3.38819	2.76129	2.24793	3.94298	4.15543	3.55459	3.7126	4.09001	3.76553	6.02768	4.07125	3.89336	3.27053	3.7126	4.97361	4.51349	3.42492	5.46499	3.39232	5.15906	6.22342	4.44294	4.48993	3.74345	3.0634	4.67608	4.01091	0.933319	0.763767	1.16584	0.655121	0.00912113	0.423677	0.0833836	0.119187	0.00814084
SYCP2	1.1177	2.42761	2.42761	0.545968	2.40327	-2.18442	-2.64386	2.67582	-0.836501	-0.666576	2.65764	1.72247	1.61353	2.61353	0.111031	2.44095	2.3978	1.5656	2.69377	0.659925	-0.862496	2.30159	2.93168	1.20163	1.79909	-0.810966	-0.120294	-1.02915	0.137504	2.13422	0.250962	-1.78588	-1.55639	0.0285692	0.807355	0.189034	0.659242	1.60622	-0.0915301	1.08821	0.605802	1.47601	-0.0841104	-17.5485	0.135287	0.620075	0.417434	0.081264	0.00816233
CYP2C8	3.15704	2.1375	3.3799	2.04963	-0.494109	0.941106	-0.0439433	-1.2863	0.367371	7.26294	3.19061	9.23688	7.16471	9.10253	8.42249	1.20789	-1.08927	1.926	1.60407	0.903038	0.879706	0.903038	-0.395929	0.933573	0.545968	3.34625	3.51728	2.08066	-0.37707	0.422233	0.378512	2.51602	-0.200913	-0.494109	1.36177	3.41414	1.13424	5.15831	1.01125	1.35967	0.834208	3.79381	0.743747	5.10093	0.0011773	0.749739	0.0131159	0.590269	0.00817169
CDC25B	4.76713	3.46989	3.35473	4.69877	5.08874	4.50653	4.70874	2.66676	2.98732	4.99729	6.71877	6.09276	6.01547	5.74255	5.24489	6.60881	5.42492	5.20006	2.24184	5.20789	3.02326	3.55213	3.05658	5.06867	2.62761	4.70321	3.03738	5.67101	3.70377	5.11811	4.66676	4.54102	4.75221	5.35755	2.25701	5.08066	4.02762	5.78284	4.57201	3.61317	1.1147	1.60049	1.26537	1.26483	0.000157656	0.395323	9.68213e-05	0.074856	0.00823855
PROC	2.24793	2.25399	3.29131	3.34767	1.13093	2.0036	2.25399	2.13422	3.27947	5.36247	2.76341	7.15178	5.82094	6.22574	5.88679	2.26903	2.37573	2.01078	1.3505	1.53605	2.62527	3.5741	1.50589	3.44626	1.77821	1.22651	2.59694	1.87578	3.23419	2.72683	0.831877	1.75275	2.27501	1.15704	3.42358	2.54844	2.43812	4.42963	2.20283	2.18219	1.11728	2.0299	1.00946	2.01088	0.00119008	0.520105	0.0079738	0.961534	0.00824437
RPL17	9.55863	9.50696	9.42368	9.6171	9.86878	9.87055	9.74764	9.23805	9.67712	8.18923	8.29889	6.72192	8.80329	7.44153	7.37903	8.81404	9.19572	9.43083	10.8404	9.92017	10.3727	10.2528	11.24	10.0401	10.5206	10.5203	10.2599	9.09447	9.1097	9.30421	9.1934	8.90854	9.16654	9.33029	8.95553	9.79669	9.61206	8.25272	9.2066	10.4408	0.920627	0.790432	0.881793	0.896392	7.28272e-09	5.26372e-05	6.42861e-06	9.53128e-07	0.00824721
GDF1	5.02989	4.98003	5.22535	5.02857	5.16631	5.63633	3.86691	5.14608	6.13381	6.01167	5.17712	6.17772	5.77083	5.28392	5.46565	5.43396	5.48736	5.21956	5.13627	6.04636	5.97292	5.58616	4.43429	5.8627	6.23879	5.21023	5.43496	4.41819	4.68145	5.31288	4.95606	5.41447	4.23879	4.17233	5.51791	5.45154	5.13481	5.55864	4.90707	5.54697	0.925697	1.00211	0.88464	1.13278	0.0307232	0.153798	0.958666	0.0262014	0.0082689
LASS1	5.02989	4.98003	5.22535	5.02857	5.16631	5.63633	3.86691	5.14608	6.13381	6.01167	5.17712	6.17772	5.77083	5.28392	5.46565	5.43396	5.48736	5.21956	5.13627	6.04636	5.97292	5.58616	4.43429	5.8627	6.23879	5.21023	5.43496	4.41819	4.68145	5.31288	4.95606	5.41447	4.23879	4.17233	5.51791	5.45154	5.13481	5.55864	4.90707	5.54697	0.925697	1.00211	0.88464	1.13278	0.0307232	0.153798	0.958666	0.0262014	0.0082689
MASP2	1.85997	1.67807	2.01792	4.25701	2.32193	4.18031	2.31034	2.854	2.90111	5.70957	2.67356	7.00371	6.44112	5.22612	5.27016	2.36457	1.58976	1.22651	4.64155	4.65076	2.95977	3.63923	4.71205	4.63227	4.14486	3.774	2.83188	2.02503	2.28983	3.16832	2.22033	1.18269	1.1375	1.18269	2.19535	1.23879	2.70896	4.16723	1.84895	3.99848	0.677497	1.0422	0.462412	2.25384	0.00155565	0.00539898	0.830097	1.05637e-05	0.00829498
EMP1	4.30012	4.11103	4.52293	1.20789	4.2817	4.24184	6.0063	1.67807	2.62293	4.43029	1.72247	3.12598	4.41752	3.60644	3.43696	3.02503	3.54844	3.24184	4.55275	4.06523	4.47832	3.62527	4.25096	3.99186	1.5656	1.5656	3.84298	4.77189	5.53169	3.86691	6.70072	3.91839	5.59365	4.21101	4.67129	3.31034	3.66365	3.395	4.73065	3.54873	1.03238	0.956679	1.33306	0.717659	0.0824757	0.859517	0.748591	0.0383792	0.0083158
MCRS1	5.32589	5.45812	5.08619	4.85549	4.86938	5.21451	4.86542	4.17792	4.51728	5.82324	6.04854	5.76474	5.30706	5.74174	4.95466	5.84649	5.06824	5.37121	4.99232	5.65964	5.06652	5.62176	4.77189	5.11478	4.85549	5.15623	4.57228	5.16229	4.90063	5.73823	4.98368	5.21684	4.66505	4.65191	4.93687	5.11686	4.93002	5.54733	5.04137	5.0901	0.968551	1.08983	0.990427	1.10036	0.00671022	0.387411	0.0191438	0.768697	0.00831966
GULP1	3.78555	3.16993	3.75916	3.78764	3.98641	4.08321	3.63227	3.33914	2.72247	-0.577767	1.48027	2.39506	1.65992	2.80116	3.02148	3.21878	1.77821	2.84197	5.27947	2.37573	3.86888	3.32193	3.96625	4.09255	4.11936	4.41684	4.34056	3.38819	3.6792	3.90304	2.89918	3.41954	4.34767	5.67412	3.63459	1.83592	3.58509	2.06879	3.64238	3.97573	0.901743	0.520354	0.916155	0.567976	0.000428862	0.213989	0.000972123	0.455638	0.00833016
PGAM1	7.93946	8.3897	7.72894	7.29829	7.47752	7.62117	8.04761	7.28744	7.33887	8.93767	9.14992	8.83804	8.75205	9.26994	8.66409	9.54172	8.8062	8.27975	7.74557	7.56323	7.41954	7.38862	7.31669	7.38655	7.48365	7.78666	7.19604	8.25205	8.53803	7.40165	8.45627	8.81881	8.56487	8.23635	7.6886	8.80503	7.681	8.91549	8.30685	7.47628	1.02738	1.1925	1.11109	1.07327	5.14464e-09	0.170996	1.63546e-08	0.000198973	0.00833705
NCRNA00081	3.70598	4.16993	4.30816	4.5404	4.28318	4.69599	3.88166	5.22805	5.07468	2.51096	2.50589	-0.200913	2.47768	2.22342	2.02148	4.03122	3.19219	2.63691	6.91193	5.5292	5.45943	6.779	7.66199	5.6585	5.91121	6.29572	6.95233	3.21878	3.488	5.50176	3.94486	3.30159	3.19061	3.27501	4.22188	3.51602	4.432	2.37765	3.73983	6.35103	0.697839	0.374372	0.588854	0.635764	1.89087e-10	1.16046e-05	1.84958e-07	1.76395e-06	0.00836911
CNPY2	6.21645	6.59828	6.20085	6.04549	6.25984	6.01011	6.34944	5.16872	6.36964	6.73363	6.53278	6.79168	6.64875	7.22072	7.01636	7.76248	6.62542	6.48349	7.23688	6.62979	6.84059	6.07916	6.51001	5.5552	6.32966	6.90292	6.0268	6.1916	6.17871	6.0648	5.76474	7.24336	6.19022	6.72	6.01302	5.95768	6.13542	6.86837	6.25824	6.45678	0.95023	1.06375	0.969251	1.09749	0.00845858	0.16111	0.079646	0.398694	0.00839039
ZNF143	3.7148	2.78241	3.60526	4.33271	3.37156	4.09677	1.53107	4.31759	4.94111	2.91073	3.96809	4.04089	2.24184	4.45812	3.90977	3.75275	3.79909	3.32337	4.74362	3.87283	4.13258	3.77821	1.52105	4.35473	4.77821	3.79597	3.2032	2.6893	1.40054	2.81147	3.15381	3.29572	2.50589	2.59932	3.47768	2.13093	3.63258	3.60052	2.67385	3.79782	0.956491	0.948048	0.704048	1.34657	0.0335817	0.729897	0.627377	0.0111429	0.00841759
IL6	4.56986	5.72465	6.04636	-0.268817	4.41075	2.02148	5.65048	1.21412	0.0143553	5.52763	3.05137	1.99639	4.48027	3.25852	0.495695	1.58015	6.15846	4.9855	3.10098	2.42761	2.43829	3.17792	3.03738	4.31904	2.47768	3.10098	-1	7.02945	6.81737	3.28244	8.4016	4.36527	6.78463	6.84222	5.63227	4.85599	3.2648	3.50378	6.00125	2.56443	1.27311	1.3663	2.34019	0.583841	0.00374843	0.482456	0.259972	0.000207265	0.00848017
CREBL2	4.44294	4.95652	4.47249	4.82985	4.85449	5.06652	4.79129	4.72247	4.64039	3.48285	3.82579	4.17473	4.38957	3.26903	3.7137	2.97636	4.81916	4.56194	5.50398	5.30195	5.49185	4.89579	5.19535	5.08831	4.65249	5.32841	4.86394	4.80012	4.40054	5.23458	4.59455	4.12102	4.73498	4.91743	4.28614	4.48414	4.753	3.91257	4.61928	5.1469	0.923468	0.76018	0.897488	0.847009	2.63014e-06	0.00478109	5.87234e-05	0.00296476	0.008521
GSTO1	5.92837	6.22978	5.2114	5.72765	5.16792	5.37434	5.66249	5.49506	5.8775	7.36868	6.80761	8.37117	7.62994	7.164	6.62322	7.04898	6.66619	5.70238	6.89869	6.27836	6.12825	5.82273	6.9479	5.40293	6.13586	6.76394	6.19456	6.25701	5.8775	6.17652	6.15785	6.75328	6.64501	6.36859	5.92766	6.01569	5.6305	7.04246	6.24212	6.28591	0.895733	1.12036	0.993034	1.12822	2.42868e-05	0.00598756	0.0227656	0.827885	0.00853205
SCARB2	4.10014	4.64443	4.07553	4.20711	4.54597	4.90641	4.26454	4.27873	4.84649	4.00988	2.88753	4.17951	4.13832	3.02148	0.85599	3.20477	4.01614	3.53605	4.96394	5.03342	4.74953	4.49506	5.69404	4.72083	4.23189	4.61176	4.73064	4.29131	4.58676	4.77294	4.22959	4.91743	4.90256	4.52419	4.39985	3.46074	4.42993	3.31663	4.45393	4.80346	0.922237	0.690467	0.927234	0.744652	0.000114231	0.0456871	0.00110964	0.103565	0.00857016
WBP2	6.59036	6.22959	6.55903	6.23668	6.46761	6.44377	5.5435	6.31089	6.16872	6.55152	6.77952	6.53013	6.40173	6.27854	6.33163	6.70929	5.75168	5.98891	6.11915	6.51207	6.00876	6.63691	6.23611	6.52482	6.62469	6.97062	6.11499	5.86716	6.05268	6.18943	6.01859	6.3336	5.87553	5.86443	5.99186	5.61736	6.28335	6.36922	5.97896	6.41646	0.979255	0.992638	0.931816	1.06527	0.0167141	0.384299	0.76096	0.00313459	0.00860422
CCNG2	4.73444	4.98459	3.25399	4.58496	5.05094	4.46401	5.37573	4.53045	4.43962	3.13422	4.57107	3.32625	3.21257	3.87381	3.47119	4.91791	4.78503	4.58075	4.42021	4.62234	4.60466	4.24565	3.9607	4.17073	3.9782	3.4019	4.22419	4.77452	4.75756	4.47832	4.63285	4.67694	5.29976	4.89093	4.65821	4.57471	4.60208	3.98587	4.74931	4.18095	1.10073	0.953339	1.13594	0.839251	0.0127052	0.0916898	0.485458	0.0014896	0.00865979
ZBTB11	2.20477	2.45418	2.19849	-0.251539	1.70487	2.43029	3.57531	2.84599	2.23879	1.40054	2.39506	-0.0144996	2.926	2.64616	1.59932	2.48543	3.25399	2.17313	0.0703893	2.22033	2.3505	2.46467	3.11603	2.85798	2.82579	3.11936	1.65535	2.96532	2.91073	2.852	2.89724	3.30159	3.26003	4.23419	2.58015	4	2.15568	2.09612	3.22236	2.29782	0.938142	0.912223	1.40235	0.650494	0.042987	0.766994	0.665642	0.0234056	0.00866771
RARRES1	4.46663	5.64414	3.36457	3.35755	3.43563	0.411426	4.8475	2.32769	-0.286304	2.02148	3.29425	2.13422	3.93923	1.79077	-0.120294	0.963474	5.64212	4.61176	2.47768	1.37295	2.95606	2.59932	0.475085	4.57954	2.926	3.3147	1.75702	6.20203	4.46989	4.36177	4.40803	5.8089	4.47379	4.0072	4.27053	4.09001	3.0632	2.69745	4.6769	2.49537	1.22755	1.08098	1.87423	0.576759	0.0188901	0.469188	0.784696	0.000290449	0.00869387
PSMD2	5.96209	6.33235	5.87676	6.1914	5.65592	5.97522	6.11832	5.57773	5.84398	6.37608	6.85087	6.53076	6.40429	7.28522	5.83137	8.14109	6.75729	6.92932	5.51507	6.04264	5.82553	6.22246	6.16189	5.88704	5.53481	5.80064	5.68594	5.95931	6.05181	6.35896	5.9674	6.49009	6.27612	5.60259	5.58826	6.29591	5.9482	6.78959	6.0656	5.85289	1.01628	1.16004	1.03634	1.11936	8.31071e-05	0.428525	0.000998012	0.138893	0.00870178
MDH2	3.68032	4.16912	1.54102	1.94111	3.04789	3.07211	2.81762	1.72683	2.37016	4.19771	2.91456	4.75168	3.64847	4.58496	3.91839	4.57289	3.54102	4.28021	2.28096	2.14405	3.5741	2.13093	3.86493	3.9855	4.1152	4.1643	1.97085	3.32912	3.90497	1.82375	0.454176	3.6241	3.47119	1.91073	3.88362	1.87184	2.70735	4.04554	2.69706	3.13676	0.863106	1.28972	0.859823	1.49999	0.0152098	0.343158	0.0294139	0.408989	0.00870662
ZFP36	6.87738	8.20247	7.83744	4.82273	8.32926	7.02115	7.96498	4.81711	4.3978	7.59939	7.55405	6.69516	6.65907	4.70764	6.37834	3.71699	7.17313	6.31687	4.48349	4.32841	3.42895	6.05441	5.30706	5.60615	4.13504	4.01792	5.19574	8.11207	9.04639	7.01469	8.62669	6.7366	7.91528	9.03262	7.83017	6.72506	6.6967	6.31118	7.89329	4.72858	1.41622	1.33469	1.66927	0.799563	5.38868e-05	0.00486192	0.00761767	1.1024e-06	0.00873236
GSK3B	3.73552	3.54597	4	3.51223	2.98368	3.59096	3.89627	3.31179	3.75168	4.14323	4.18666	4.52293	3.89724	4.30378	4.0993	5.34234	4.21723	4.6565	3.67469	3.07382	2.6017	2.73985	3.45418	4.46663	3.95977	3.87971	3.82069	3.97085	3.66789	3.08406	3.78764	4.23189	3.70819	4.17153	3.65878	4.1152	3.59201	4.37436	3.82178	3.519	1.02075	1.24307	1.08604	1.14459	0.000994139	0.753201	0.00335651	0.217001	0.00875279
LAS1L	2.65306	1.73552	2.08406	1.73552	1.87578	2.32481	1.50589	2.36457	1.76553	4.52732	5.64299	2.65764	4.16752	4.56925	4.01614	4.99232	3.29425	2.10098	2.45154	2.26003	1.83996	2.34767	0.659925	2.36457	2.46728	1.81967	2.07724	1.41143	1.62761	1.18269	1.61824	4.43763	3.62994	1.31034	1.90304	3.75061	2.00497	3.99649	2.31906	2.03199	0.986706	1.96679	1.14128	1.72332	9.68658e-05	0.906885	0.000263333	0.539933	0.00876657
DDX39	4.04789	3.58616	3.16189	3.33342	2.90497	3.20163	3.58616	0.963474	3.37712	4.7241	6.29774	4.98959	4.69655	6.06026	4.25172	6.95501	4.96486	5.12226	3.41819	1.69153	3.96717	2.51096	3.41684	0.748461	1.55582	3.91456	2.36457	4.65191	3.69488	3.63575	4.41819	4.44626	4.25776	4.40395	4.20398	5.26416	3.12919	5.34023	4.33076	2.6209	1.19394	2.03756	1.65239	1.23309	6.90741e-07	0.303373	3.60847e-05	0.000759834	0.00877548
LMO1	4.37086	4.10685	4.9364	3.12267	2.01792	4.65535	3.31759	3.76447	4.78869	5.38853	4.89239	4.32912	4.9905	4.45154	3.89627	4.39025	3.96532	4.0027	4.31759	5.36562	3.19061	3.99367	1.9222	5.06824	5.14853	5.17153	4.49825	2.91456	3.29572	3.6427	4.06867	3.65535	3.90111	4.23726	3.79597	4.50335	3.89787	4.47852	3.77941	4.29736	0.907038	1.04215	0.879473	1.18498	0.244212	0.42869	0.667596	0.224009	0.00888904
GFPT2	6.17373	5.87529	5.77321	5.71918	6.24698	5.49025	6.3036	5.7845	6.47411	5.04483	4.81967	5.76871	4.49506	4.12681	4.9364	4.76341	6.08513	5.4957	6.01948	5.59962	5.77004	5.96162	5.10685	5.36422	5.32517	6.06221	5.66789	5.68678	5.8824	5.61883	6.0542	5.94181	6.26435	5.59246	5.71039	5.09043	5.98232	5.05952	5.76018	5.65301	1.05825	0.895014	1.01896	0.878362	0.000485553	0.0513463	0.0227924	0.507112	0.00888931
FAH	3.0268	2.04963	1.96717	1.1635	1.93734	2.57531	0.632268	0.85599	3.66221	6.81928	1.46989	7.57932	5.2292	6.07489	5.99141	1.69153	4.02326	3.62761	2.34483	1.57046	4.13422	4.01436	1.14405	1.5008	3.76871	3.15381	1.76977	2.59216	4.06091	1.96347	1.26903	3.7666	3.03914	1.01436	1.53605	1.46989	1.98558	4.72293	2.30129	2.60011	0.763652	1.81643	0.885073	2.0523	0.00132868	0.251417	0.020286	0.589052	0.00892518
WNT11	4.11686	4.70874	5.32517	4.73444	3.76129	4.36177	3.97361	4.63981	4.5435	4.58376	5.34944	4.56803	4.63575	4.81813	4.72683	4.53792	4.45286	4.41143	4.40054	5.42995	5.07895	4.6865	4.66959	4.88362	4.72792	5.25701	4.80839	1.69153	2.97636	4.9331	4.23726	2.73552	3.86295	3.02857	4.15462	4.7148	4.4628	4.67602	3.59275	4.8825	0.91404	0.95771	0.735842	1.30152	0.000554825	0.042175	0.166504	0.00291251	0.00892734
ECH1	5.93286	5.63546	4.916	5.96047	5.79416	6.09445	5.8953	5.33771	5.89093	7.08502	7.21888	8.40582	6.45598	7.24041	7.07328	6.45319	5.75889	5.44989	5.76368	5.67807	3.64039	6.48253	6.67779	5.73579	4.23113	6.3014	5.9982	5.54936	6.07403	5.23113	6.35156	6.11853	5.95024	5.31976	5.52356	6.28337	5.71748	6.79349	5.82239	5.61211	1.01878	1.21051	1.03747	1.16679	0.00595574	0.775048	0.018452	0.576239	0.00894546
DEFB4	4.49953	3.77083	2.58496	2.0036	1.95233	2.53854	3.8268	4.48607	2.95233	2.11103	2.55336	0.871844	3.49697	1.81967	1.31615	0.918386	0.941106	0.978196	3.52482	2.19219	2.10769	2.76129	0.782409	2.22033	0.933573	2.26604	3.03562	3.07553	3.19061	3.27202	3.70598	2.80323	0.594549	3.51475	3.44361	3.0197	3.17944	1.66741	2.95778	2.20266	1.44346	0.756999	1.34282	0.563739	0.00587567	0.0436511	0.227003	0.0978221	0.00895856
HBEGF	1.32769	4.7021	4.45681	4.06609	4.55643	4.39163	4.4489	2.35896	2.78031	2.50843	2.63227	1.774	2.90111	1.68706	3.54967	3.7845	4.43563	4.57289	1.76553	1.74416	2.58496	1.87184	2.73985	3.66903	1.63227	2.60407	3.81352	4.52293	4.63691	3.10434	5.6985	3.08576	4.68257	4.56499	4.75969	4.82324	3.67655	3.09395	4.43099	2.49169	1.47552	1.24171	1.77831	0.698252	0.00188781	0.0274653	0.197024	0.000141146	0.00896001
MLXIP	4.21568	3.21878	2.42223	2.30451	4.91982	3.06178	4.05137	2.42223	3.93263	4.53854	3.5097	4.72028	4.31179	4.74362	2.96532	4.86394	4.56071	3.89045	3.20633	1.4489	2.62527	2.25096	4.66903	2.27798	1.95606	3.17632	2.52105	4.16752	2.60881	2.82985	2.37573	4.29278	3.54473	2.33056	3.854	3.22188	3.39434	4.23382	3.24732	2.68132	1.26592	1.579	1.21109	1.30379	0.00385563	0.123364	0.000809165	0.175393	0.0089783
PLOD1	5.47638	5.89724	5.95327	5.62498	5.27984	5.22535	6.01725	5.53013	4.85699	7.08044	5.804	7.63016	6.85661	6.93015	6.98014	6.56407	6.00832	5.9148	3.7666	5.19101	5.23419	4.98914	5.69265	3.38681	5.04089	5.60437	4.89385	5.92434	5.92505	5.84875	4.9991	6.38319	6.63096	5.92908	5.76553	5.36457	5.54016	6.64097	5.8634	4.86661	1.1384	1.3646	1.20482	1.13261	4.67564e-06	0.0340769	6.70063e-05	0.00506407	0.00898404
PRODH2	1.09761	1.0072	2.93734	3.96347	2.80735	-0.184425	1.17632	2.55582	2.60407	4.82883	1.90304	5.85873	5.3875	5.22265	4.53294	1.72683	2.63691	3.28392	3.95233	3.18587	3.10769	1.03562	2.32481	3.58015	3.69599	2.74846	3.3147	3.23113	1.55582	2.72465	2.02503	3.23419	1.43829	2.46989	2.05311	0.0426443	1.99609	3.93126	2.08608	2.99396	0.666704	1.31307	0.696764	1.88452	0.00592713	0.0736127	0.138298	0.0586568	0.00904058
ACTA2	9.30827	10.0073	7.54558	6.70915	7.60518	7.65127	9.47508	7.20026	5.73037	7.15401	8.45302	7.23084	7.72212	6.88374	7.35129	7.79565	10.1445	9.34667	5.22265	5.62556	4.95745	4.59395	5.90231	4.39712	4.86542	5.49506	6.03936	9.42524	10.0262	8.87187	8.92647	10.0277	9.77101	9.034	8.89733	8.26973	7.91472	8.00909	9.24995	5.23321	1.5124	1.53044	1.76755	0.865853	8.09047e-09	7.18557e-05	5.07614e-06	1.27425e-10	0.00909567
CCT3	6.17353	6.30925	5.69988	5.57652	6.61853	5.64414	5.88387	5.59006	5.79155	6.13319	6.1014	6.45055	6.52966	7.7666	7.14282	8.808	6.38922	6.50811	6.93652	5.97453	6.33521	6.58631	7.03155	6.44344	6.2651	6.05072	6.41024	5.63169	5.68874	5.67525	5.67271	7.14078	6.09107	5.50653	5.63517	5.62088	5.92082	6.86995	5.85142	6.44818	0.918215	1.06541	0.907453	1.17406	0.00185562	0.00706531	0.20829	0.0110212	0.00912731
CIZ1	4.60348	4.69655	4.98048	5.03342	4.12019	4.70266	4.11437	3.64962	5.04789	5.00225	5.15015	5.2902	4.20242	5.02459	4.58556	4.84348	4.85449	4.34554	4.38198	4.51854	4.88166	5.02724	3.80529	4.11853	4.27352	5.17393	4.70598	3.81865	4.65878	4.23419	4.60348	3.93546	4.57652	4.66959	4.31542	4.18587	4.54985	4.81097	4.33311	4.54296	1.00152	1.05899	0.953807	1.11028	0.126157	0.975454	0.182667	0.267616	0.00917685
ARPC1A	2.92979	4.32769	4.04439	3.41143	4.57954	4.04963	3.41007	3.01257	3.79909	4.22651	3.82883	4.14568	4.53419	3.88655	3.9542	4.36737	4.3427	3.85898	3.89821	2.93168	3.57531	3.99186	2.926	2.80735	3.90497	4.31615	3.36317	3.80116	3.84197	3.1127	3.21568	3.74953	3.87578	3.73444	3.70708	1.83996	3.72936	4.12722	3.43092	3.52386	1.05832	1.17122	0.973627	1.20295	0.0423459	0.448025	0.00846535	0.748309	0.00919651
DDAH1	0.250962	1	-0.454032	3.45943	-0.0439433	0.344828	0.189034	1.23879	0.0285692	0.536053	0.678072	0.790772	2.69153	-0.836501	-0.321928	-1.35845	-2.25154	-1.47393	2.39232	0.443607	0.475085	0.887525	1.4957	-0.286304	-0.0892673	0.526069	2.99458	1.12433	1.53107	1.75275	2.96347	3.13914	0.0285692	1.42761	1.53605	0.879706	0.668182	-0.171769	1.59808	0.982145	0.680329	-0.174892	1.62713	-0.107485	0.0306421	0.566663	0.0831379	0.22731	0.00922285
CPE	6.30889	7.01892	5.11686	4.69209	5.95163	6.22535	6.96463	4.854	3.93074	2.06695	3.83289	3.07724	-0.152003	2.42492	1.58976	5.74631	5.60496	5.26303	4.83996	5.38991	5.6499	4.8475	4.77663	4.48349	5.16068	5.05485	5.44824	6.65019	6.14119	4.43496	4.52795	5.65564	7.29453	5.23113	5.34979	4.31107	5.67368	3.27267	5.51071	5.07235	1.11855	0.645199	1.08642	0.593875	0.00113047	0.132598	0.0182158	0.249478	0.00922314
LOC647000	6.27016	6.88252	5.79233	6.13709	6.06781	5.83946	6.17033	5.1102	5.55735	5.94486	7.24441	6.62717	6.72165	7.3319	6.35702	8.22072	6.71383	6.29094	5.33985	5.54782	4.97315	5.5744	4.90881	5.67129	5.59574	6.62659	5.64703	5.60851	6.00248	6.04199	6.08215	6.29517	6.29701	6.19081	6.04505	6.46123	5.9808	6.82806	6.11382	5.54274	1.07903	1.23189	1.10303	1.11682	7.84654e-05	0.079195	0.000314606	0.00689514	0.00922659
BSG	6.57077	6.68285	6.34074	6.24698	6.77887	5.48027	5.70044	5.71617	5.99322	7.23343	7.0387	7.09761	6.29609	7.34314	7.44435	8.17852	6.30342	6.52842	5.4822	5.98094	5.98322	6.50922	6.0376	6.24888	6.15198	6.5812	5.46238	5.85524	6.455	6.21723	6.68103	6.74255	7.00899	5.77426	6.25153	5.43396	6.16781	7.05152	6.26886	6.04862	1.0197	1.16581	1.03641	1.12485	0.000673869	0.566338	0.000725722	0.31979	0.00925929
NEU3	-0.736966	1.57531	-0.473931	0.475085	-1.51457	0.367371	0.0976108	0.669027	2.84599	0.422233	1.26303	0.344828	-0.0439433	0.0703893	2.37016	2.22651	-0.454032	0.298658	-1.02915	1.12433	0.713696	-0.736966	0.432959	2.89336	2.30743	0.432959	1.50589	-0.321928	-0.454032	0.163499	0.400538	-0.713119	-1.47393	-0.268817	-0.0291463	-1.47393	0.367214	0.721982	-0.46343	0.84939	0.432327	0.850001	-0.545603	-1.55791	0.0658541	0.4381	0.817762	0.0149848	0.00926963
ERBB4	-0.535332	-1.47393	3.1375	0.773996	2.22033	0.575312	1.47508	0.863938	1.29278	-0.0291463	2.28392	1.68257	2.61353	1.04963	1.64155	2.20477	2.56316	1.93357	0.298658	1.14405	1.29278	0.85599	3.26604	0.367371	0.15056	2.79909	0.739848	-1.21759	0.516015	0.790772	2.01078	-0.666576	1.42761	1.42223	-0.286304	-1.73697	0.92552	1.77151	0.251108	1.21271	0.763184	1.46078	0.207063	7.05477	0.0672465	0.631382	0.244114	0.109826	0.00930426
SHBG	4.47379	4.26529	4.86493	4.21956	3.8748	2.49313	1.94111	3.6893	4.74524	5.6279	4.70099	7.03419	5.30743	6.283	5.72601	4.72137	3.30451	3.18269	4.39094	4.60466	5.16511	4.36387	1.34483	2.29278	5.1918	4.31832	3.774	3.24641	4.25248	4.60999	2.64155	3.31904	2.99458	4.0063	4.71039	2.80323	3.84079	5.09868	3.62044	3.93848	0.975197	1.29458	0.919248	1.4083	0.0364485	0.860533	0.0742363	0.53897	0.00931735
ASF1A	2.50589	2.14078	2.39232	2.14731	2.32481	2.83996	2.75702	1.48027	2.66448	2.22651	-0.0291463	-0.0588937	2.10098	1.68257	-0.836501	2.72028	3.1177	2.23266	3.6837	3.36457	2.93923	3.28836	3.73552	2.75489	3.38405	2.87971	3.29425	2.42223	2.94298	3.6565	2.4957	2.5509	2.84398	3.24489	2.45418	3.85	2.36143	1.46179	2.94015	3.25825	0.724752	0.448644	0.90237	0.497184	0.000214477	0.000128511	0.00182959	0.152796	0.00940131
CD55	5.13258	3.02857	3.82477	2.83592	3.62293	1.74846	4.8475	3.02857	1.5509	3.23726	2.38957	2.61117	3.95233	0.422233	4.93168	2.70708	4.9782	4.97269	2.50335	2.36177	-0.152003	3.05658	4.4957	3.16027	3.19219	3.27202	3.24793	4.54473	4.71315	4.46663	7.35103	7.96382	6.73863	4.72465	4.80632	3.75809	3.29113	3.3558	5.45189	2.79309	1.17831	1.20147	1.95192	0.61553	0.00137125	0.406793	0.405686	0.000847259	0.00940287
SLC4A4	6.95861	6.29866	7.45648	7.92689	7.24669	7.65821	6.09887	7.03606	7.25531	2.35896	-1.4344	2.95047	1.24489	2.26903	3.19849	3.26903	2.98732	2.9241	6.85462	7.66526	7.51531	7.74329	8.20384	8.0289	7.14109	7.55244	8.09614	2.90304	4.51979	6.62834	3.37712	3.62293	4.17313	7.05972	6.3311	1.89142	7.10398	2.19643	4.50073	7.64454	0.929287	0.28732	0.588751	0.488017	1.26743e-10	0.0442552	1.48673e-08	0.00010996	0.00940722
TRY6	11.7914	11.7629	12.1744	12.2328	12.1528	12.3805	11.4938	12.4905	12.6882	6.52121	5.15015	4.0993	5.19495	10.8486	2.85599	11.5835	6.80877	7.35878	12.8857	12.5581	12.6206	12.6837	13.4078	12.5807	12.7336	12.5961	12.8266	10.5406	10.9288	12.2947	11.1714	8.47586	8.72976	7.04144	11.6412	9.47511	12.1297	6.71348	10.0332	12.7659	0.950166	0.525892	0.785939	0.669126	3.89051e-08	0.000843359	1.24039e-05	0.000225347	0.00941243
PRSS2	11.7914	11.7629	12.1744	12.2328	12.1528	12.3805	11.4938	12.4905	12.6882	6.52121	5.15015	4.0993	5.19495	10.8486	2.85599	11.5835	6.80877	7.35878	12.8857	12.5581	12.6206	12.6837	13.4078	12.5807	12.7336	12.5961	12.8266	10.5406	10.9288	12.2947	11.1714	8.47586	8.72976	7.04144	11.6412	9.47511	12.1297	6.71348	10.0332	12.7659	0.950166	0.525892	0.785939	0.669126	3.89051e-08	0.000843359	1.24039e-05	0.000225347	0.00941243
PRSS1	11.7914	11.7629	12.1744	12.2328	12.1528	12.3805	11.4938	12.4905	12.6882	6.52121	5.15015	4.0993	5.19495	10.8486	2.85599	11.5835	6.80877	7.35878	12.8857	12.5581	12.6206	12.6837	13.4078	12.5807	12.7336	12.5961	12.8266	10.5406	10.9288	12.2947	11.1714	8.47586	8.72976	7.04144	11.6412	9.47511	12.1297	6.71348	10.0332	12.7659	0.950166	0.525892	0.785939	0.669126	3.89051e-08	0.000843359	1.24039e-05	0.000225347	0.00941243
PRSS3	11.7914	11.7629	12.1744	12.2328	12.1528	12.3805	11.4938	12.4905	12.6882	6.52121	5.15015	4.0993	5.19495	10.8486	2.85599	11.5835	6.80877	7.35878	12.8857	12.5581	12.6206	12.6837	13.4078	12.5807	12.7336	12.5961	12.8266	10.5406	10.9288	12.2947	11.1714	8.47586	8.72976	7.04144	11.6412	9.47511	12.1297	6.71348	10.0332	12.7659	0.950166	0.525892	0.785939	0.669126	3.89051e-08	0.000843359	1.24039e-05	0.000225347	0.00941243
UBE2S	4.1127	5.00045	4.6565	4.95791	5.12928	5.30451	5.47573	4.5404	4.7137	6.31325	6.50494	6.50716	7.22255	6.64515	5.56955	7.68832	5.71727	5.6585	5.17273	5.00944	4.9397	5.10559	4.07211	4.93452	5.39917	4.53667	4.26379	5.50938	5.21179	5.53574	5.62117	6.30086	5.51033	4.83643	5.42257	6.2948	4.8768	6.42519	5.58256	4.82597	1.01053	1.33138	1.15678	1.15094	4.26487e-07	0.80501	3.32423e-05	0.00279134	0.00945656
CHD4	5.34696	5.45516	5.69766	5.55213	5.21568	5.50906	5.39438	4.42694	5.2292	5.4957	6.24888	6.0054	4.78921	6.5472	5.69209	7.70867	6.44029	6.45763	4.42694	4.72192	4.59753	4.69432	5.54071	4.24793	5.0009	5.1643	3.45943	5.5404	4.96947	4.19692	4.62877	5.3572	5.22574	5.69738	5.49217	5.74685	5.31413	6.1539	5.2061	4.65044	1.14271	1.32329	1.11949	1.18205	9.83664e-05	0.0114796	0.000378289	0.0506448	0.00945863
UBTF	5.10811	4.70543	4.19849	4.6427	4.774	4.40735	4.91313	4.41143	4.20477	4.64501	6.55781	5.55857	4.53169	5.10852	4.854	5.67271	5.11353	5.12474	3.88753	3.88166	3.6241	4.89869	4.41075	4.76713	3.50589	4.65935	4.68594	4.37504	4.44162	3.76235	4	4.33342	4.76871	4.79233	4.55643	5.32265	4.59616	5.24073	4.48362	4.25789	1.07944	1.23083	1.05301	1.16886	0.00141593	0.121075	0.00238856	0.350108	0.00947245
GRP	2.848	3.18269	3.32337	3.36177	3.5435	3.64731	3.39506	3.73877	3.81865	3.6837	4.30889	4.37573	4.00809	3.37016	4.10769	2.9855	2.80941	3.12598	1.58496	3.80426	3.35896	4.15462	3.19692	1.34483	3.52356	2.40599	1.86394	2.94111	2.17632	3.13914	3.11437	2.57531	3.03738	3.02857	3	3.53978	3.42879	3.64168	2.95022	2.80423	1.22272	1.29864	1.05206	1.23438	0.0293467	0.0995204	0.0502343	0.694999	0.00948614
DGKZ	4.50271	4.63285	4.71039	4.48543	4.3147	4.8339	3.77716	4.0027	4.52356	4.13175	6.27575	4.52857	4.83036	5.44923	4.88264	6.04614	5.02724	4.87283	3.95977	4.02414	4.95327	4.36036	5.15421	4.44029	4.97315	4.86987	4.60348	4.60703	4.34908	4.23036	4.21956	4.69711	4.41886	3.80735	4.31904	4.75702	4.42038	5.11606	4.37838	4.59317	0.96238	1.11384	0.953237	1.16848	0.00719054	0.356962	0.0720463	0.231213	0.00949019
FABP1	-1.32193	-0.234465	1.32193	0.0143553	2.58256	-1.32193	-1.68966	0.432959	-0.0291463	8.14827	2.0072	9.57573	8.94178	8.3828	8.87869	-0.234465	-0.643856	2.15381	1.59932	0.704872	-1.32193	1.38405	1.41143	1.02857	-0.643856	2.37295	2.21723	1.38957	-0.0588937	0.475085	2.93923	-2.8365	0.695994	0.356144	0.475085	2.80941	-0.0272588	5.24555	0.693902	0.972515	-0.0280291	5.3938	0.713513	7.55949	0.000332463	0.123486	0.0113726	0.696602	0.00949109
AK3L2	2.66221	3.63807	1.52607	2.57773	1.98914	1.75275	3.38543	1.4489	1.13093	4.01078	3.23573	4.97682	4.75435	4.83996	5.61442	3.79701	4.22882	4.26828	1.53605	1.02148	1.76129	1.87971	2.85	2.74631	1.65076	1.42223	1.09085	3.43563	4.29866	2.95606	2.88362	3.91073	4.4363	1.28688	3.2765	1.34483	2.23458	4.41402	3.09213	1.77319	1.26021	2.48931	1.74383	1.4275	1.46518e-06	0.223736	3.73726e-07	0.00826098	0.00949818
AK3L1	2.66221	3.63807	1.52607	2.57773	1.98914	1.75275	3.38543	1.4489	1.13093	4.01078	3.23573	4.97682	4.75435	4.83996	5.61442	3.79701	4.22882	4.26828	1.53605	1.02148	1.76129	1.87971	2.85	2.74631	1.65076	1.42223	1.09085	3.43563	4.29866	2.95606	2.88362	3.91073	4.4363	1.28688	3.2765	1.34483	2.23458	4.41402	3.09213	1.77319	1.26021	2.48931	1.74383	1.4275	1.46518e-06	0.223736	3.73726e-07	0.00826098	0.00949818
ERAL1	5.33949	5.28503	5.86071	5.83693	5.61383	5.67044	4.88947	5.70266	5.5043	5.64818	5.52199	5.38232	5.03474	6.43929	5.78973	6.30378	5.19495	5.51979	5.95931	5.61176	5.47021	3.63227	5.02326	5.49185	4.8885	5.78188	5.37365	4.9364	5.0018	5.73688	5.12019	5.43329	4.90881	3.92125	4.904	4.85699	5.52254	5.64831	4.97996	5.24808	1.0523	1.07626	0.948911	1.13421	0.0416224	0.293891	0.170472	0.358291	0.00950515
ST20	4.31325	4.08746	4.38957	4.99548	4.46728	4.9905	4.88996	4.1177	4.20163	5.23534	5.66534	4.99458	5.24793	4.78816	4.92979	5.05311	5.17193	4.72247	5.1807	4.00899	5.38785	5.33163	5.13175	4.88313	5.43095	5.46009	4.04527	4.57107	4.02414	5.46761	5.0917	4.47184	4.4957	4.29278	4.51475	4.14568	4.49476	5.08985	4.56392	4.98449	0.90175	1.02114	0.915625	1.11524	0.0122915	0.0463763	0.627164	0.103182	0.00951473
ZFP36L2	7.71012	7.23764	6.71425	7.2666	7.71452	6.36019	6.56285	6.45105	5.08916	5.54905	7.60666	5.87897	5.00405	6.10035	7.32957	6.71754	6.89833	7.34287	2.89918	5.84599	4.69153	6.03892	7.43896	6.12288	3.06867	6.16531	5.24755	7.73559	8.18259	6.61633	8.14527	7.02337	6.94263	7.74806	7.34021	8.28188	6.7896	6.49193	7.55733	5.27989	1.28594	1.22956	1.43134	0.859025	0.000451738	0.0174039	0.0540712	0.000638819	0.00956728
YWHAE	4.14323	4.39917	3.9514	3.96809	3.9991	3.96625	4.0321	4.07553	4.76341	3.57046	4.11437	4.09677	4.16108	4.6605	5.06393	5.4663	4.93687	4.33128	6.77175	4.8268	5.03342	5.01659	5.19928	4.2426	5.3427	5.36282	4.85649	2.88362	4.09255	4.09085	3.90689	4.34412	3.27352	3.93357	3.89239	2.7845	4.14425	4.48906	3.68911	5.18361	0.799492	0.866011	0.711688	1.21684	2.24786e-05	0.000630732	0.0348879	0.000116995	0.00959234
GPER	1.7137	3.14078	2.80941	3.50843	4.13996	3.80426	2.19219	3.70044	3.93357	3.46989	4.6017	5.0009	4.51159	3.77821	3.47249	1.94111	2.75916	3.03914	1.48027	3.1375	3.13586	3.81865	4.31252	4.27128	0.773996	4.3505	2.86987	2.53854	0.722466	1.3505	2.90111	2.10434	2.3978	2.91648	2.69377	3.5097	3.21586	3.61935	2.3483	3.12783	1.02815	1.15715	0.750776	1.54127	0.0736761	0.864358	0.372198	0.147038	0.00962622
SNX1	5.04045	5.54411	4.87676	5.27612	5.07382	4.78869	5.24717	4.9644	5.2817	5.68032	5.6008	5.85947	5.16471	6.21878	5.69822	6.55029	6.16832	5.03782	5.79233	4.92267	5.3194	5.51001	4.83491	5.52388	5.25739	5.64501	4.94767	5.14812	5.36737	4.88509	5.1823	5.63575	5.11103	3.95977	5.13175	5.49089	5.12147	5.77542	5.10134	5.30592	0.965237	1.08849	0.961443	1.13214	0.0037888	0.20274	0.0316124	0.315658	0.00963854
MOBKL3	3.87578	3.72247	3.85898	3.65191	3.37434	4.11853	3.98914	3.30451	2.91456	4.02768	2.56071	1.62761	3.34199	3.30889	3.75702	3.79597	3.67243	3.85997	4.86938	3.83895	4.27575	4.62469	3.99095	3.1811	4.54226	4.23649	3.74524	3.79909	4.40735	4.8475	4.03122	4.63865	4.06867	4.29131	3.39643	4.29205	3.64558	3.32803	4.19692	4.14498	0.879517	0.802906	1.01253	0.79297	0.00490767	0.0333907	0.0180004	0.820917	0.00965355
MED21	3.95513	3.42761	3.0197	3.08236	3.82375	3.47119	3.854	1.1635	2.11103	2.86592	0.344828	0.669027	3.08406	3.38819	1.774	3.69153	4.09255	0.956057	4.80012	3.61353	4.39849	1.926	4.58976	3.19061	4.42291	4.1177	3.87774	3.30743	4.07211	3.72247	3.47638	3.90593	4.37573	4.21568	3.30012	3.39917	3.10092	2.31846	3.75278	3.88187	0.79882	0.597253	0.966744	0.617799	0.00660107	0.0862258	0.0123807	0.697645	0.00965631
NRP1	3.29278	3.46467	2.95047	1.5509	2.31325	3.76341	3.63343	2.22033	1.87578	1.82782	1.40599	2.38405	1.7137	1.3505	1.50589	-0.37707	1.70487	-0.0291463	3.96993	3.5097	2.53107	1.22651	4.46663	2.86196	3.02503	1.29866	1.31034	2.70044	4.80581	3.58256	3.38957	1.27501	3.48543	1.37851	3.81147	1.07039	2.785	1.27629	2.83324	2.68887	1.03575	0.474657	1.05369	0.450469	0.0112055	0.845347	0.0122583	0.811142	0.00966748
CDH11	6.2502	6.23917	3.94673	4.52982	5.5509	4.19377	7.34527	3.94392	1.95606	3.99458	2.71589	-0.68966	2.21723	-0.68966	1.81147	3.36457	7.55005	6.38007	-0.234465	-1.12029	-0.761213	-0.358454	-1.02915	0.0703893	0.344828	-1.152	0.321928	6.48478	5.79753	5.57894	4.92077	7.26763	7.52435	6.2948	5.94509	3.60881	4.88398	2.96162	5.93586	-0.435381	-11.2177	-6.80236	-13.6337	0.498937	3.89803e-08	8.64601e-08	0.0026015	1.52283e-10	0.00968921
USP5	5.8627	5.58706	6.37208	4.79129	6.02967	5.75328	6.06803	5.88533	6.21568	6.28688	6.62205	6.18903	6.27594	6.89276	5.69572	7.11863	5.71012	5.71617	5.08449	5.82477	5.6585	5.39575	4.01257	4.12102	5.74953	6.04221	4.15947	5.1469	5.94673	6.07724	5.59604	6.03122	5.749	5.24869	5.44261	5.79416	5.84057	6.27859	5.67029	5.11648	1.14152	1.22713	1.10824	1.10728	0.00130718	0.0331145	0.00233051	0.0765485	0.00969172
TIMELESS	2.54597	2.46205	2.65306	2.89918	1.77821	3.24031	0.9855	3.08746	2.51349	3.65191	3.89433	3.38267	3.36317	3.41278	3.67016	4.14893	3.02857	2.66676	2.19849	2.52607	2.62527	3.36036	3.6311	2.05658	1.60407	2.64386	2.51096	2.28392	1.8679	3.52482	1.73552	2.9222	2.21101	1.09761	3.21257	3.67807	2.4628	3.46881	2.50374	2.57297	0.957181	1.34817	0.97309	1.38545	0.0096588	0.728097	0.00286872	0.849685	0.00969648
TGFBR2	6.46728	6.38698	3.91934	5.1127	5.87431	4.36247	6.17093	4.29939	3.44361	2.55336	4.84699	4.42223	5.07382	3.25096	2.65306	3.11437	6.98299	5.972	4.09339	4.04527	4.11187	4.89045	4.337	4.3067	4.15056	4.15866	4.50208	6.20379	6.92636	4.36247	5.40122	5.99005	6.40939	6.6489	5.71754	6.45253	5.11522	4.31887	6.01247	4.28844	1.19279	1.00709	1.40202	0.718318	0.00388489	0.0520102	0.954392	1.05103e-05	0.00972213
PAK4	4.13996	4.91934	3.23726	5.02281	5.36527	4.23343	3.9644	4.42156	4.50144	5.4793	4.36947	5.39746	5.08491	5.2426	5.45286	5.7866	4.4822	3.69488	3.99005	4.35614	4.393	4.05398	4.43429	5.01167	4.52482	2.98368	3.20789	3.91839	3.61235	4.94158	3.85	4.64731	4.36387	4.01436	4.63459	3.82273	4.42283	4.99892	4.20058	4.10617	1.07712	1.21742	1.02299	1.19006	0.0178856	0.309847	0.0111615	0.725379	0.00975946
CSNK1G2	4.45681	4.75756	4.2149	4.79961	4.62352	4.20867	4.11353	4.18824	4.68482	4.99277	5.31651	5.12143	4.97453	4.80219	4.68089	5.01792	4.81609	4.75596	4.13504	4.21878	3.90014	4.9331	4.4363	4.79338	4.11437	4.57471	3.70377	4.43229	4.51916	4.77663	4.83289	4.59276	4.12184	4.31397	4.95327	4.88947	4.44974	4.94203	4.60359	4.31218	1.0319	1.14606	1.06758	1.07352	0.000699629	0.411731	0.000718595	0.0964014	0.00976214
CDS2	4.01614	4.49761	3.2854	4.40463	4.34625	4.73552	4.14893	3.80941	2.47508	4.58316	3.86096	4.64097	4.60644	4.52669	4.38681	4.90833	4.57107	3.89336	2.99277	1.5509	4.24793	1.3505	1.39506	3.95791	3.72683	4.20398	2.95233	4.05398	4.27352	3.76871	4.37016	4.01257	4.17393	3.99729	3.62527	4.02414	3.96878	4.44198	4.03329	2.93091	1.35411	1.51556	1.37612	1.10133	0.000988028	0.0413867	0.00246677	0.0166399	0.00977516
IFI44	3.98277	4.29646	2.28392	3.54102	3.21257	3.08916	4.03562	2.76553	3.27202	4.39506	3.488	3.99367	4.66619	3.41007	3.852	2.76341	5.34376	3.92125	3.01257	3.94953	3.99095	2.28096	4.23726	3.44626	3.78031	3.48671	3.54844	4.93923	4.30743	4.41819	5.25285	5.13422	4.42021	5.0387	4.56986	5.15947	3.38656	3.98149	4.80446	3.52589	0.960485	1.12922	1.36262	0.828707	8.72029e-05	0.640017	0.173324	4.87967e-05	0.00979714
HADHA	6.30305	6.35491	4.90448	5.96463	6.05137	5.84825	6.10999	5.77663	5.66078	6.70653	6.49713	7.27919	6.26172	6.31524	6.97705	6.80452	6.04439	6.1177	6.53247	5.81916	5.39917	6.54844	6.51444	5.851	6.2426	6.72329	6.16892	6.10161	6.192	4.87135	5.83441	6.12557	6.17373	6.01257	5.99707	6.38526	5.88601	6.55594	5.96595	6.19994	0.949365	1.05742	0.962259	1.09889	0.010851	0.144883	0.0952332	0.272186	0.00980812
FCGRT	6.7811	7.17642	6.01011	6.86851	6.97396	6.88289	6.37173	6.73078	6.97579	7.42004	8.01937	8.06469	7.42181	6.78986	7.02945	6.05702	6.24108	6.11187	6.39472	6.93746	6.3014	6.86617	5.41954	6.85636	6.53154	6.1821	6.04089	6.16692	6.40429	6.42375	6.40276	6.55796	5.95582	5.55305	6.38059	5.90135	6.75236	7.01724	6.19405	6.39224	1.05634	1.09777	0.968996	1.1329	0.00928766	0.0909082	0.0572818	0.324816	0.0098202
GTSE1	4.56621	3.9782	3.78764	4.76924	4.57713	5.27426	3.8166	4.81301	4.38267	4.78764	5.29536	5.64386	4.97269	5.97682	5.35861	5.81583	4.90641	4.59036	4.74578	5.08491	5.31542	5.07724	4.75114	4.81096	4.99095	4.89724	4.3505	4.65249	4.80168	4.97728	4.87922	4.49633	4.29499	4.27798	4.50335	5.30122	4.44055	5.26084	4.68717	4.89157	0.907796	1.07549	0.958214	1.12239	0.00153561	0.0307818	0.0631257	0.176659	0.00985334
COL3A1	9.15175	9.65331	8.10565	7.82267	9.73329	8.77837	9.55819	7.1809	4.58976	5.16189	4.81609	6.1336	6.6886	6.72928	5.62556	6.9154	9.72166	9.13304	4.12102	4.0268	3.852	3.19061	3.68145	4.08746	3.4489	3.21412	3.01436	8.79578	8.83029	8.54323	8.22521	9.23931	9.30259	8.76035	8.82423	6.65978	8.28599	6.76946	8.57564	3.6263	2.28497	1.86677	2.36484	0.789382	2.64343e-09	3.89981e-07	5.26537e-05	1.67491e-11	0.00987197
SNX29	3.23113	2.63691	2.76341	2.08406	4.69209	2.25399	3.76977	3.68032	4.07895	3.60288	2.17951	3.02857	2.57531	3.97911	4.33056	3.7866	3.8953	2.43829	4.60644	3.56316	4.98322	2.75916	1.94111	3.23113	4.09255	3.72465	3.80012	1.848	1.16993	2.28392	2.25701	2.32481	1.9222	3.54844	3.33485	1.39506	3.2434	3.3129	2.23158	3.6335	0.892639	0.911766	0.614168	1.48456	0.00833154	0.372167	0.436381	0.00324823	0.00989651
RPL7	10.0381	9.23575	9.93182	9.7267	10.1522	9.87295	9.67281	9.27473	9.48196	8.63394	8.47541	7.36448	8.85988	8.16058	7.36562	8.81317	9.70696	9.41616	10.8684	9.87819	11.2333	10.5034	11.7361	10.614	10.9403	10.6333	10.7387	9.69077	9.5939	9.14354	9.19849	9.4706	9.35744	9.03028	9.25974	9.38871	9.70968	8.53291	9.34816	10.794	0.899547	0.790526	0.866055	0.91279	2.25716e-09	6.29606e-05	2.5457e-06	7.41134e-07	0.00990358
F13B	-2.55639	-0.971431	3.08066	1.66448	-0.577767	1.41143	0.659925	1.43296	1.28096	2.56316	2.08746	3.1635	2.60881	2.80735	3.1811	1.68257	-0.577767	-1.4344	1.65992	2.21723	0.948601	2.79909	0.411426	1.28096	-0.666576	-0.862496	-0.736966	0.400538	0.356144	1.53107	-0.434403	-2.05889	-2.39593	0.31034	0.757023	-0.943416	0.602757	1.78687	-0.275281	0.783465	0.769348	2.28072	-0.351363	-6.49107	0.0549679	0.805083	0.178742	0.109497	0.0100127
MPP2	3.84499	4.01346	4.38612	4.10769	4.30378	4.66278	4.5656	4.76129	4.31976	4.46009	4.64616	4.45088	4.27873	4.57833	4.51791	4.56499	4.15623	3.86196	4.83188	4.95606	3.44095	4.73715	2.31615	4.27202	4.39025	4.30524	4.80684	4.13504	3.41278	4.23113	3.80529	4.38405	3.62644	4.14975	3.52356	4.33985	4.3295	4.39059	3.95643	4.2285	1.02388	1.03833	0.935658	1.10973	0.289983	0.741889	0.59131	0.392048	0.0100188
TBC1D12	-0.358454	-1.12029	-0.943416	1.99277	-1.47393	-1.18442	1.66903	-0.168123	-1.8365	-0.358454	-1.35845	-0.286304	-0.836501	-0.321928	-0.0892673	-1.59946	-1.59946	-0.643856	-1.73697	-0.0588937	-1.05889	-1.8365	2.34767	1.55582	1.10434	-1.94342	-1.64386	1.81558	1.53605	-0.152003	-2.39593	2.1635	1.1375	1.36737	-0.415037	1.75702	-0.380372	-0.788188	0.757117	-0.363412	1.04667	2.16885	-2.08336	-1.04104	0.103568	0.981332	0.479341	0.148956	0.0100258
RBM4	5.48317	5.43696	4.28392	5.2765	5.15623	5.3579	5.56773	4.34767	5.67582	6.64904	6.77294	5.53605	5.5472	6.65549	5.26754	7.31506	5.8189	5.15056	5.99594	5.31252	5.86765	5.78607	6.05832	5.53169	5.39438	6.45812	5.45154	5.15987	5.35861	4.55029	5.25096	5.66391	5.02192	4.91552	4.74039	6.08895	5.17621	6.0792	5.19449	5.7618	0.898367	1.05509	0.901539	1.17032	0.00284371	0.0136466	0.286185	0.0122247	0.0100323
TCF25	6.13093	6.11811	6.04133	5.9514	6.15421	5.7137	6.44311	6.2294	6.54535	6.94755	7.70335	6.68243	6.50112	6.66121	6.34944	6.59842	6.74591	6.6295	5.73417	6.2317	6.06695	6.07895	5.87431	6.42358	6.09698	6.25342	6.13853	6.05094	6.18507	5.38578	6.76062	6.62965	6.48559	6.07103	5.96232	6.32283	6.1475	6.75766	6.20598	6.09984	1.00781	1.10784	1.0174	1.08889	0.000421136	0.662076	0.000379774	0.498023	0.0100569
[truncated: 8,655 more rows]
