# Supplementary material for: Pancreatic cancer intrinsic PI3Kα activity accelerates metastasis and rewires macrophage component
Source: EMBO Mol Med. 2021 May 25;13(7):e13502. doi: 10.15252/emmm.202013502 (PMC8261517; doi:10.15252/emmm.202013502)
Supplement: Supplementary file 3 — Dataset EV2 [file EMMM-13-e13502-s001.xlsx]

## Sheet: legend
Dataset EV2: A, PI3Kα gene signature scoring in PAAD-TCGA. Refers to Figure 1d. B, PI3Kα gene signature scoring in PACA-AU. Refers to Figure 1d. C, Immune cell signatures scoring in PACA-AU cohort. Refers to Figure 7g.

## Sheet: a - TGCA scoring
	TCGA.Z5.AAPL.01A.12R.A41B.07	TCGA.IB.7647.01A.11R.2156.07	TCGA.IB.AAUP.01A.11R.A37L.07	TCGA.F2.6879.01A.11R.2156.07	TCGA.IB.7646.01A.11R.2156.07	TCGA.LB.A7SX.01A.11R.A33R.07	TCGA.HZ.7924.01A.11R.2156.07	TCGA.HZ.8638.01A.11R.2404.07	TCGA.IB.AAUN.01A.12R.A38C.07	TCGA.FB.AAPZ.01A.11R.A41B.07	TCGA.XD.AAUI.01A.42R.A41B.07	TCGA.FB.A545.01A.11R.A26U.07	TCGA.HV.A5A6.01A.11R.A26U.07	TCGA.2J.AAB4.01A.12R.A41B.07	TCGA.2L.AAQJ.01A.12R.A39D.07	TCGA.2J.AABF.01A.31R.A41B.07	TCGA.3A.A9IH.01A.12R.A39D.07	TCGA.IB.7885.01A.11R.2156.07	TCGA.US.A77J.01A.11R.A32O.07	TCGA.XN.A8T3.01A.11R.A36G.07	TCGA.3A.A9IB.01A.21R.A39D.07	TCGA.IB.A5SS.01A.11R.A32O.07	TCGA.3A.A9IC.01A.11R.A38C.07	TCGA.IB.A7LX.01A.12R.A36G.07	TCGA.2J.AABI.01A.12R.A41B.07	TCGA.F2.A44G.01A.11R.A26U.07	TCGA.FB.AAPQ.01A.11R.A41B.07	TCGA.HV.A5A5.01A.11R.A26U.07	TCGA.2J.AAB9.01A.11R.A41B.07	TCGA.F2.A44H.01A.11R.A26U.07	TCGA.FB.A4P5.01A.11R.A26U.07	TCGA.IB.A5SQ.01A.11R.A32O.07	TCGA.2J.AAB8.01A.12R.A41B.07	TCGA.H6.8124.01A.11R.2404.07	TCGA.HZ.8005.01A.11R.2204.07	TCGA.2J.AABR.01A.11R.A41B.07	TCGA.IB.7891.01A.11R.2204.07	TCGA.HZ.7922.01A.11R.2156.07	TCGA.HZ.8003.01A.21R.2204.07	TCGA.IB.A5ST.01A.11R.A32O.07	TCGA.HZ.7918.01A.11R.2156.07	TCGA.HZ.A4BH.01A.11R.A26U.07	TCGA.HZ.7919.01A.11R.2156.07	TCGA.IB.7651.01A.11R.2156.07	TCGA.2J.AABV.01A.12R.A41B.07	TCGA.US.A779.01A.11R.A32O.07	TCGA.FB.AAQ0.01A.31R.A41B.07	TCGA.H8.A6C1.01A.11R.A32O.07	TCGA.FB.AAQ3.01A.11R.A41B.07
PI3K_complete	0.492759331835881	0.592529683788803	0.468729201829883	0.523123545809516	0.649790108372597	0.547450905221263	0.509020117266226	0.483258924005563	0.474797974944821	0.434403604809247	0.469472445462182	0.483119328761781	0.462433613912451	0.467221953997034	0.443566962786145	0.433234653154919	0.449098590270226	0.405825357982173	0.433518528140644	0.580676131344353	0.514926773776505	0.565794315050956	0.539841245359186	0.530068705461842	0.486289241534763	0.489541524611343	0.281903688015207	0.311462401841607	0.350798003886439	0.325934338791849	0.3972016295515	0.428859337238083	0.41224265160529	0.395222995094799	0.457324638196039	0.320314214750555	0.29214615564528	0.367505300169131	0.297275197755618	0.403015423751854	0.39973775844388	0.435727722129316	0.438196187359382	0.325777439590737	0.371192977415591	0.329091033502969	0.477369879628319	0.401238940579296	0.401197196450777
[truncated: 134 more columns]

## Sheet: b - PACA AU scoring
	DO49169	DO34752	DO49089	DO33272	DO34768	DO49136	DO32837	DO49075	DO49116	DO49126	DO49082	DO34480	DO33304	DO49125	DO49121	DO34881	DO34384	DO49094	DO49093	DO33264	DO34809	DO32825	DO33008	DO32851	DO34736	DO32972	DO34905	DO33024	DO32980	DO32843	DO34528	DO32912	DO32833	DO33552	DO33488	DO33256	DO33105	DO33128	DO35073	DO32875	DO34961	DO33336	DO34769	DO33512	DO49166	DO32900	DO34544	DO33152	DO32924
PI3K_complete	0.613833602677585	0.217621225313883	0.091638863579289	0	0.007708920562026	0.124759772803488	0.177114644005188	0.548325293202572	0.366098130121658	0.427261011642878	0.447187671703442	0.318541469993871	0.466842276223851	0.241141540679174	0.273024200889809	0.331554873805534	0.291382282033428	0.296242351582727	0.243653325190359	1	0.758804099293226	0.803646181673173	0.955707888963005	0.876717688924846	0.822006479906683	0.862349840796151	0.719467582037162	0.71859660093559	0.834148093136972	0.787560613747566	0.866052668720213	0.923705800259233	0.843830433308777	0.790729545666035	0.815674139935443	0.799854621991164	0.865631526098967	0.94013030646552	0.857878315242727	0.841667457498443	0.422986804758702	0.570103503200189	0.781531432354131	0.844933696162077	0.781441003822051	0.875468582653651	0.658949587161586	0.745846356760159	0.760153035415004
[truncated: 220 more columns]

## Sheet: c-PACA AUimmune cell signatures
SES_CIBERSORT.LM7_collapsed_PAC
pathways	mean_hi	mean_med	mean_lo	Pvalue	qV_BH
T_gd	0.711208746880617	0.199852393739032	0.23819484869014	0.00581393322861	0.058139332286097
NK	0.092969267540869	0.16903021725349	0.056026838510826	0.174570386119928	0.764837680944408
T_CD8	8.97656006835122	7.72440054213185	8.77856278589432	0.229451304283322	0.764837680944408
Mo_Ma_DC	39.7749708047056	40.2339421036407	42.7399350245829	0.544789638496332	1
B_cells	0.352688338800281	0.698375131529012	0.841059889423239	0.552131215484121	1
granulocytes	0.062521783772165	0.094680850241599	0.09663231635413	0.784519884081466	1
T_CD4	4.36417685688143	6.1267909365065	7.94786514603393	0.848756868038139	1
