# Supplementary material for: Pancreatic cancer intrinsic PI3Kα activity accelerates metastasis and rewires macrophage component
Source: EMBO Mol Med. 2021 May 25;13(7):e13502. doi: 10.15252/emmm.202013502 (PMC8261517; doi:10.15252/emmm.202013502)
Supplement: Supplementary file 4 — Dataset EV3 [file EMMM-13-e13502-s005.xlsx]

## Sheet: legend
Dataset EV3: Distribution of genetic alterations in PAAD-TCGA cohort

## Sheet: data
Suppl table 3 Percentage of genetic alteration in the 6 most frequently mutated genes and in genes related to PI3K activation
	high (n)	med (n)	low (n)	high (%)	med (%)	low (%)	high+med (n)	low (n)	high +med (%)	low (%)
total	13	77	61	100	100	100	90	61	100	100
KRAS	10	70	49	76.9231	90.9091	80.3279	80	49	88.8889	80.3279
TP53	11	58	41	84.6154	75.3247	67.2131	69	41	76.6667	67.2131
CDKN2A	4	20	16	30.7692	25.974	26.2295	24	16	26.6667	26.2295
SMAD4	0	20	17	0	25.974	27.8689	20	17	22.2222	27.8689
TPTE2	2	14	15	15.3846	18.1818	24.5902	16	15	17.7778	24.5902
TP53INP1	2	12	11	15.3846	15.5844	18.0328	14	11	15.5556	18.0328
PIK3CA	0	3	2	0	3.8961	3.27869	3	2	3.33333	3.27869
PIK3R5	0	3	1	0	3.8961	1.63934	3	1	3.33333	1.63934
PIK3CG	0	2	2	0	2.5974	3.27869	2	2	2.22222	3.27869
PIK3CB	0	2	1	0	2.5974	1.63934	2	1	2.22222	1.63934
PTEN	0	0	1	0	0	1.63934	0	1	0	1.63934
all in blue	2	24	22	15.3846	31.1688	36.0656	26	22	28.8889	36.0656

## Sheet: genes
Liste of genes and justification of their choice
	KRAS
	BRAF
	TP53
	CDKN2A
	SMAD4
Class PI3K: catalytic subunits	PIK3CA
	PIK3CB
	PIK3CD
	PIK3CG
Class PI3K: regulatory subunits	PIK3R1
	PIK3R2
	PIK3R3
	PIK3R5
	PIK3R6
Class PI3K: phosphatases	PTEN
	TPTE2
	INPPL1
	INPP4B
RTK	ERBB2
	EGFR
	MET
	FGFR1
	EGFR
genetic instability	BRCA1
	BRCA2
	PALB2
	ATM
	MLH1
	MSH2
	MSH6

## Sheet: genetic alteration
Classification of genetic alteration used with the above mentionned software.
https://genviz.org/module-03-genvisr/0003/02/01/waterfall_GenVisR/
Nonsense_Mutation
Frame_Shift_Del
Frame_Shift_Ins
Splice_Site
In_Frame_Del
In_Frame_Ins
Missense_Mutation
