# Supplementary material for: Pancreatic cancer intrinsic PI3Kα activity accelerates metastasis and rewires macrophage component
Source: EMBO Mol Med. 2021 May 25;13(7):e13502. doi: 10.15252/emmm.202013502 (PMC8261517; doi:10.15252/emmm.202013502)
Supplement: Supplementary file 5 — Dataset EV4 [file EMMM-13-e13502-s003.xlsx]

## Sheet: Legend
Dataset EV4: A, Information on cell lines. All cells were cultured in DMEM (Dulbecco's Modified Eagle Medium), 4.5 g of glucose supplemented with 10% foetal bovine serum (FBS), 1% L-glutamine, 1% penicillin/streptomycin and 0.01% plasmocin, except for HL-60, NOMO-1 and PC3 cultured in RPMI (Roswell Park Memorial Institute) supplemented as described previously, and HPNE hTERT and HPDE cultured in …

## Sheet: Table 4A - cell lines
Cell lines	Origin	Organ	KRAS Status	p53	p16	PIK3CA	PTEN
				Status	Status	Status	Status
R211	Murine	Pancreas	Mutated	Heterozygous mutation (A/G)	WT	WT	WT
DT4994			Mutated	WT	WT	WT	WT
PDAC8661			Mutated	WT	Deleted	WT	WT
10593			WT	Heterozygous mutation (R172H)	WT	Heterozygous mutation (H1047R)	WT
10158			WT	WT	WT	Heterozygous mutation (H1047R)	WT
R6344			WT	WT	WT	Oncogenic mutation	Mutated
R6430			WT	WT	WT	Oncogenic mutation	Mutated
R6065			WT	WT	WT	WT	Mutated
R6141			WT	WT	WT	WT	Mutated
PANC-1	Human	Pancreas	Mutated	Mutated (R273H or R273C)	Deleted	WT	WT
HPNE hTERT			WT	WT	WT	WT	WT
HL-60		AML	WT	Mutated	Homozygous mutation	WT	WT
				(deletion)
NOMO-1			Mutated	Mutation	WT	WT	WT
				(deletion)
PC3		Prostate	WT	Homozygous mutation	WT	WT	Deleted
MDA-MB-231		Breast	Mutated	Mutated	Deleted	WT	WT
MDA-MB-468			WT	Mutated	WT	WT	Deleted

## Sheet: Table 4B-inhibitors
Inhibitor	p110a IC50 (nM)	p110b IC50	p110d IC50 (nM)	p110g IC50 (nM)	mTOR
		(nM)			(nM)
A66 (72)	32	> 12500	> 1250	3480	> 5000
BYL-719 (73)	4.6	1156	290	250	> 9100
GDC-0326	0.2	133	>1250	3480	>5000
TGX-221 (48)	5000	5	100	> 10000	NA
TGX-155 (75)	> 20000	30	340	> 20000	NA
TGX-115 (76)	61000	130	630	100000	> 100000
AZD8186 (77)	35	4	12	675	NA
AS252424 (78)	940	20000	20000	30	NA
LY294002 (78)	720	306	1330	7260	NA
BKM120 (79)	52	166	116	262	4600
GDC0941 (80)	3	33	3	75	580
PI-103 (81)	2	3	3	15	30

## Sheet: Table4C Ab WB
Primary Antibody	Size	Origin	Dilution	Company	Secondary Antibody
	(kDa)
p-Akt S473	60	Rabbit	1:1000	Cell Signaling #4060	1:3300
p-Akt T308	60	Rabbit	1:1000	Cell Signaling #9275	1:3300
Total Akt	60	Rabbit	1:1000	Cell Signaling #4691	1:20000
Beta Actin	42	Mouse	1:1000	Sigma Aldrich AC74	1:10000

## Sheet: Table 4D-primers
Gene	Species	Forward primer (5’ à 3’)	Reverse primer (3’ à 5’)
ACTB(ACTIN)	Human	CGGGAAATCGTGCGTGACATTAAG	TGATCTCCTTCTGCATCCTGTCGG
PIK3CA		GTATCCCGAGAAGCAGGATTTAG	CAGAGAGAGGATCTCGTGTAGAA
PIK3CB		ATGGGTGAGCCTCTTCTTTATG	CCTATTCCTGAGGTTGGTTTGT
PIK3CG		GATTCTTCTTCCTTGCCCTTTG	CAGGTGGGTAGAGTGTGATTT
PIK3CD		CCCACAGGTGATCCTAACATATC	ACTTCTGGCTCTGTTGAGTTT
Gpd2(GAPDH)	Mouse	AGCCCCAGGCTATCTGATGT	ATAGCTGATGGCTGCAGGT
Pik3ca		CTGCAGTTCAACAGCCACAC	TCTCGCCCTTGTTCTTGTCC
Pik3cb		CTGATTTTACGGCGGCATGG	TGAGGGCCTCGTCAAACTTC
Pik3cg		CGACCGAAAGTTCAGGGTCA	CAATAGAGCCCCTTTGGGCA
Pik3cd		GTCCACTCCTCCTCCATCCT	GAGGTTTGGCACGTGGTTTC
Cdh1(E-cadherin)		AACTGCATGAAGGCGGGAAT	TTTCGAGTCACTTCCGGTCG
Krt19(CK19)		CATTGGGTCAGGGGGTGTTT	CAGCCAGGGTCCCACTAAAA
Krt7(CK7)		CCGGAATGAGATTGCGGAGA	AGGTGTCAATCTCTGCCTGC
Col4a1(Collagen IV alpha 1)		AACAACGTCTGCAACTTCGC	CTTCACAAACCGCACACCTG
Dsg3(Desmoglein-3)		GACGAAGCCAAGCAAGCAAA	GGGACTTCCATAGAGCGAGC
Muc1(Mucin-1)		AGTACCAAGCGTAGCCCCTA	CACCACAGCTGGGTTGGTAT
Sdc1(Syndecan-1)		CCTGCCCTCCCGCAAAT	AGAGTCATCCCCAGAGCCAT
S100a4		TTGTGTCCACCTTCCACA	GCTGTCCAAGTTGCTCAT
Fn1(Fibronectin-1)		GCTCAGCAAATCGTGCAGC	CTAGGTAGGTCCGTTCCCACT
Snai1(snail family zinc finger 1)		CACACGCTGCCTTGTGTCT	GGTCAGCAAAAGCACGGTT
Twist1		CTGCCCTCGGACAAGCTGAG	CTAGTGGGACGCGGACATGG
Col1a1(Collagen I alpha 1)		CTCCTCTTAGGGGCCACT	CCACGTCTCACCATTGGGG
Acta2(Alpha-SMA)		GTCCCAGACATCAGGGAGTAA	TCGGATACTTCAGCGTCAGGA
Vim(Vimentin)		CTTGAACGGAAAGTGGAATCCT	GTCAGGCTTGGAAACGTCC

## Sheet: Table 4E -Ab IHC
Primary Antibody	Origin	Dilution	Company
Anti-ki67	Rabbit	1:200	Abcam ab 15580
Anti-mannose receptor (CD206)	Rabbit	1:3000	Abcam ab64693
Anti-CD4	Rabbit	1:100	Abcam ab183685
Anti-CD8	Rabbit	1:400	Abcam ab 203035
Anti-cleaved Caspase 3	Rabbit	1:50	Cell Signaling#9664
Anti-yH2Ax	Rabbit	1:500	Cell Signaling#9718
Anti-F4/80*	Rat	1:100	Invitrogen MA1-91124
Anti-phospho Akt substrate	Rabbit	1:1000	Cell Signalling #9611
Anti-CK19	Rabbit	1:500	Abcam ab133496

## Sheet: Table 4F
all next files corresponds to cell line authentification

## Sheet: Genetic Characteristics Summary
Client Sample Name	1	2	3	4	5	6	7	8	9	10	11
Sample Code	CL00001314	CL00001315	CL00001316	CL00001317	CL00001318	CL00001319	CL00001320	CL00001321	CL00001322	CL00001323	CL00001324
D8S1179	13.13	13.13	13.13	14.15	16.16	13.15	10.13	14.16	14.16	13.14	12.12
D21S11	29,31.2	30,33.2	27.28	28.28	29,31.2	28.3	30.3	30.33	28.3	29,32.2	29.3
D7S820	8.11	8.9	8.8	8.1	12.13	12.13	9.1	9.1	10.11	8.1	11.12
CSF1PO	11.11	12.13	12.12	10.12	10.1	10.13	12.12	11,12,13	11.11	11.12	13.14
D3S1358	16.16	16.16	15.16	17.17	16.16	16.16	15.16	16.16	15.15	15.17	16.16
TH01	6.7	7,9.3	7.7	7.8	9.1	7,9.3	8.9	9.3,9.3	6.6	6.9	7.8
D13S317	11.11	13.13	12.12	11.11	12.13	9.12	12.13	11.12	9.9	8.1	8.11
D16S539	11.11	12.12	9.9	11.11	10.13	11.11	12.13	11.13	13.14	9.11	11.11
D2S1338	20.2	20.21	17.25	23.24	25.25	22.23	17.22	17.2	20.24	17.23	17.17
D19S433	14,15.2	11.14	12.13	11.16	15.15	14.14	12,15.2,16.2	12.14	14.15	13.14	14.14
vWA	17.17	15.18	18.18	15.15	15.15	17.17	17.17	14.17	16.16	17.18	16.16
TPOX	8.9	8.9	8.9	8.11	9.9	8.1	8.11	8.1	8.11	8.12	8.11
D18S51	14.15	16.16	17.17	12.12	12.12	18.18	13.16	13.18	12.12	17.22	14.15
AMEL	X,X	X,X	X,X	X,X	X,X	X,X	X,Y	X,X	X,X	X,X	X,X
D5S818	13.13	12.12	12.12	11.13	12.13	12.12	11.11	10.12	11.11	11.13	12.12
FGA	24.24	22.23	23.23	21.21	22.22	24.24	23.24	21.22	24.25	21.22	22.24

## Sheet: Sample 1
Client Sample Name	1		Expected cell line
Sample Code	CL00001314		PC-3
D8S1179	13.13
D21S11	29,31.2		Cell line authentification
D7S820	8.11		PC-3
CSF1PO	11.11
D3S1358	16.16
TH01	6.7
D13S317	11.11
D16S539	11.11
D2S1338	20.2
D19S433	14,15.2
vWA	17.17
TPOX	8.9
D18S51	14.15
AMEL	X,X
D5S818	13.13
FGA	24.24
STR similarity search done with CLASTR 1.4.4 (https://web.expasy.org/cellosaurus-str-search/)
Accession	Name	Nº Markers	Score	Amel	CSF1PO	D2S1338	D3S1358	D5S818	D7S820	D8S1179	D13S317	D16S539	D18S51	D19S433	D21S11	FGA	Penta D	Penta E	TH01	TPOX	vWA	#Description: 'PC-3';Data set: 'Cellosaurus release 35.0';Run on: '2020-Jul-28 19:24:31 UTC+0';Tool version: '1.4.4';Species: 'Homo sapiens';Algorithm: 'Tanabe';Scoring mode: 'Non-empty makers';Score filter: '90';Min markers: '8';Max results: '200';Include Amelogenin: 'true'
NA	Query	NA	NA	X	11	20,2	16	13	8,11	13	11	11	14,15	14,15.2	29,31.2	24			6,7	8,9	17
CVCL_M060	PC-3/nKR	10	100.00%	X	11		16	13	8,11		11					24			6,7	8,9	17
CVCL_9555	PC-3M	10	100.00%	X	11		16	13	8,11		11					24			6,7	8,9	17
CVCL_5989 Best	JHU-019	9	100.00%	X	11			13	8,11		11	11							6,7	8,9	17
CVCL_5989 Worst	JHU-019	9	96.00%	X	11			9,13	8,11		11	11							6,7	8,9	17
CVCL_J265	PC-3-Luc	9	100.00%	X	11			13	8,11		11	11							6,7	8,9	17
CVCL_4778	PPC-1	9	100.00%	X	11			13	8,11		11	11							6,7	8,9	17
CVCL_C169	PCI-03	9	95.65%	X	11			13	8,11		11	11							7	8,9	17
CVCL_0035 Best	PC-3	16	93.33%	X	11	18,20	16	13	8,11	13	11	11	14,15	14	29,31.2	24	9	10,17	6,7	8,9	17
CVCL_0035 Worst	PC-3	16	81.82%	X	11	18,20	16	13	8	13	11	11	13,14	14	29,31	24	9	10,17	6,7	8,9	17
CVCL_XD72	PC-3-Cas9-576	16	93.33%	X	11	18,20	16	13	8,11	13	11	11	14,15	14	29,31.2	24	9	10,17	6,7	8,9	17
CVCL_XD73	PC-3-Cas9-577	16	93.33%	X	11	18,20	16	13	8,11	13	11	11	14,15	14	29,31.2	24	9	10,17	6,7	8,9	17
CVCL_XD74	PC-3-Cas9-578	16	93.33%	X	11	18,20	16	13	8,11	13	11	11	14,15	14	29,31.2	24	9	10,17	6,7	8,9	17
CVCL_XD75	PC-3-Cas9-579	16	93.33%	X	11	18,20	16	13	8,11	13	11	11	14,15	14	29,31.2	24	9	10,17	6,7	8,9	17

## Sheet: Sample 2
Client Sample Name	2		Expected cell line
Sample Code	CL00001315		MDA-MB-231
D8S1179	13.13
D21S11	30,33.2		Cell line authentification
D7S820	8.9		MDA-MB-231
CSF1PO	12.13
D3S1358	16.16
TH01	7,9.3
D13S317	13.13
D16S539	12.12
D2S1338	20.21
D19S433	11.14
vWA	15.18
TPOX	8.9
D18S51	16.16
AMEL	X,X
D5S818	12.12
FGA	22.23
STR similarity search done with CLASTR 1.4.4 (https://web.expasy.org/cellosaurus-str-search/)
Accession	Name	Nº Markers	Score	Amel	CSF1PO	D2S1338	D3S1358	D5S818	D7S820	D8S1179	D13S317	D16S539	D18S51	D19S433	D21S11	FGA	Penta D	Penta E	TH01	TPOX	vWA	#Description: '';Data set: 'Cellosaurus release 35.0';Run on: '2020-Jul-29 15:34:42 UTC+0';Tool version: '1.4.4';Species: 'Homo sapiens';Algorithm: 'Tanabe';Scoring mode: 'Non-empty makers';Score filter: '90';Min markers: '8';Max results: '200';Include Amelogenin: 'true'
NA	Query	NA	NA	X	12,13	20,21	16	12	8,9	13	13	12	16	11,14	30,33.2	22,23			7,9.3	8,9	15,18
CVCL_YJ26	MDA-MB-231 shWDR12-4	10	100.00%	X	12,13			12	8,9		13	12			30,33.2				7,9.3	8,9	15,18
CVCL_VR67	MDA-MB-231 VIM RFP	9	100.00%	X	12,13			12	8,9		13	12							7,9.3	8,9	15,18
CVCL_JG53	MDA-MB-231-Luc	9	100.00%	X	12,13			12	8,9		13	12							7,9.3	8,9	15,18
CVCL_0062 Best	MDA-MB-231	16	98.04%	X	12,13	20,21	16	12	8,9	13	13	12	11,16	11,14	30,33.2	22,23	11,14	11	7,9.3	8,9	15,18
CVCL_0062 Worst	MDA-MB-231	16	92.00%	X	12,13	20,21	16	12	8,9	13	13	12	11,16	11,14	33.2	22,23	11,14	11	7,9.3	8,9	15,19
CVCL_DP48	MDA-BoM-1833	16	91.67%	X	12,13	20,21	16	12	8	13	13	12	11,16	11	30,33.2	22,23			7,9.3	8,9	15
CVCL_5998	MDA231-LM2-4175	16	91.67%	X	12,13	20,21	16	12	8	13	13	12	11,16	11,14	33.2	22,23	14	11	7,9.3	8,9	15

[truncated: 9 more sheets: Sample 3, Sample 4, Sample 5, Sample 6, Sample 7, Sample 8, Sample 9, Sample 10, Sample 11]
