# Supplementary material for: Pancreatic cancer intrinsic PI3Kα activity accelerates metastasis and rewires macrophage component
Source: EMBO Mol Med. 2021 May 25;13(7):e13502. doi: 10.15252/emmm.202013502 (PMC8261517; doi:10.15252/emmm.202013502)
Supplement: Supplementary file 6 — Dataset EV5 [file EMMM-13-e13502-s006.xlsx]

## Sheet: legend
Dataset EV5: KPC and Nude mice supplemental information, including cohort size for each experiment: refers to Fig 5, 6 and 7. Power test analyses for KPC mice: refers to Fig 5, 6, 7.

## Sheet: Guideline
iv value	blood measurment obtained longitudinally
pm value	last blood measurement obtained while sacrificing the animal

## Sheet: cfDNA longitudinal values 1 
Londitudinal study of cfDNA in KPC mice (p53 gene, arbitrary units)
	BYL								MCT						GEMZAR	Normal		ADM		PanIn 3											PDAC								PDAC +
Weeks	637	715	773	785	871	897	431	767	790	795	860	894	939	977	912	744	748	756	892	495	519	555	588	600	603	638	674	700	765	880	568	755	829	884	917	938	947	979	595	596	610	615	616	718	741	837	855	929	1033
8																						0.001																	0.001
9																				0.004	0.001			0.001							0.001									0.001
10																							0
11	0	0.00333333						0.023										0.032							0	0.003		0.003			0.006										0.001	0.001		0.001
12															0.007							0.001
13			0	0.007					0.003	0.003										0.001	0.001			0.002		0.003	0.014		0.001			0							0.002	0.001
14	0.001				0.017		0.004									0	0						0.002										0.003												0	0.006
15			0.001			0.022		0.001			0.093	0.003			0.001				0.003										0.02	0.006	0			0	0.004		0.001												0.023
16				0.002					0.002	0.04			0.012	0.006				0.001			0	0.001		0.001	0							0.001						0.023	0.028	0.004	0.013	0	0.005	0.001			0.048
17	0.023	0.0025			0.005											0.001	0.001						0.005			0.027		0.001			0.003		0.008				0.006							0.002	0.001	0.007		0.01	0.018
18			0.003	0.008			0.002	0.001	0.002	0.004		0.005	0.038					0	0.002	0					0.02							0.001				0.016		0.024			0.028	0.013	0.013
19	0.002				0.032	0.006					0.017										0.003	0.004		0.008		0.004											0.008			0.032								0.002	0.011
20		0.00222222	0.048	0.032				0.006	0.002	0.002			0.008	0.044	0	0.009	0.002			0			0.015								0.018				0.01	0.007		0.028							0.003		0.056
21			0.016		0.01	0.003		0.025			0.012	0.007						0.001	0.004						0.029							0.003	0.012	0			0.005			0.173	0.003	0.004	0.028					0.048	0.002
22	0.003	0.003					0.001		0.002	0.003						0.034	0.035	0.002			0.018	0.045	0.002	0.001		0.009						0.003			0.002	0.003		0.002							0.028	0.001	0.007
23					0.008	0.004					0.011	0.006			0.001	0.015	0.018		0.008												0		0.03	0.004							0.001		0.003		0.008			0.005	0.006
24	0.003	0.001	0.017	0.002			0.004	0.012			0.013									0.016		0.001		0.007											0.022	0.001	0.005	0			0.18	0.005					0.002
25		0.012			0.014				0.01	0.01		0.027			0.002	0.037	0.001	0.037	0.002					0.003								0.044	0.004				0.01									0.002		0.003
26	0.01		0.005	0.003											0.006																				0.003	0						0.043					0.002
27	0.002	0.004			0.002							0.014						0.002	0			0.001										0.009	0.005	0.01				0.003								0.003		0.003	0.008
28			0.01	0.006					0.006	0.013					0.03	0.011	0.006					0.001													0.003	0.007	0.002	0.004									0.001
29																			0.003														0.01	0			0									0.003		0.007
30	0.003	0.001	0.018	0.003					0.004	0.01					0.007	0.02		0.01														0.01			0.007	0		0.002									0.001
31			0.009														0.002		0.002														0.001	0.002			0.001									0.001		0.005
32				0.035					0.01	0.008					0.013			0.012														0.005			0.007	0.002											0
33		0.005														0.009	0.003		0.003														0	0.001												0.006
34	0.01									0.048								0.003														0.002			0.01			0.008									0.041
35																	0.002		0.017														0.002	0			0.004									0.088
36	0.01																	0														0.007				0.003
37	0.01															0.003	0.005																0.001													0.01
38																		0	0.001													0.005		0.002
39																0.007	0																0.008													0.018
40																		0																												0.053
41																0	0.001
42
Supplementary data used for Figure 5. Longitudinal cfDNA values (iv) were used to determine the average value of cfDNA of each mice. Each mice was classed according to the established thresholds.

## Sheet: cfDNA longitudinal values 2
Londitudinal study of cfDNA in KPC mice (GAPDH gene, arbitrary units)
	BYL								MCT						GEMZAR	ADM		PanIn 3											PDAC								PDAC +
Weeks	637	715	773	785	871	897	431	767	790	795	860	894	939	977	912	756	892	495	519	555	588	600	603	638	674	700	765	880	568	755	829	884	917	938	947	979	595	596	610	615	616	718	741	837	855	929	1033
8																				0																	0
9																		0.002	0			0							0									0
10																					0
11	0	0.001						0.003								0.008							0	0.002		0.001			0.002										0	0		0.001
12															0.005					0
13			0	0.002					0	0								0.001	0			0.001		0	0.004		0.001			0							0	0
14	0				0.008		0.001														0										0.002	0	0.002		0.001								0	0.002	0.003
15			0			0.008		0			0.03	0			0		0.002										0	0.003	0																		0.013
16				0.001					0	0.003			0.003	0.002		0			0	0		0	0							0					0.002	0.012	0.005	0.001	0.004	0	0.001	0
17	0.003	0			0.002																0.001			0.003		0.001			0		0			0.004								0	0.001	0		0.004	0.003
18			0.001	0.005			0.001	0	0.005	0.001		0.001	0.015			0	0.002	0					0.002							0					0.003	0.014			0.008	0.003	0.003				0.004
19	0				0.01	0.003					0.002								0.002	0.001		0.002		0.001									0.004	0.007				0.005								0.002	0.005
20		0	0.018	0.014				0.001	0	0			0.003	0.012	0			0			0.003								0			0.002			0.001	0.01							0.001		0.002
21			0.006		0.005	0.003		0.013			0.005	0.003				0	0.002						0.004							0.002	0.027		0	0.002				0.023	0	0	0.005					0.022	0.002
22	0	0.001					0		0	0.001						0			0.002	0.005	0	0		0.003						0.003		0.002				0							0.009	0.001	0.002
23					0.003	0.003					0.004	0.002			0		0.004												0		0.01		0.008	0	0.003				0		0.001		0.004			0.003	0.002
24	0.003	0	0.007	0.006			0	0.003			0.004							0.004		0		0.002													0.003	0.003			0.02	0.002					0
25		0.013			0.004				0.007	0.005		0.008			0	0.013	0.002					0.001								0.006	0		0.003	0										0.002		0
26	0.003		0.002	0.001											0.002																	0.003								0.008					0
27	0.002	0.001			0.001							0.004				0.002	0			0										0.005	0.002		0.003	0.001	0	0.002								0.003		0	0.002
28			0.005	0.002					0.002	0.008					0.01					0												0			0	0.001									0
29																	0														0.003		0	0										0		0.002
30	0	0.001	0.008	0.002					0.001	0.005					0	0.004														0.004		0			0	0									0
31			0.003														0														0		0.002	0.002										0		0.001
32				0.009					0.003	0.002					0.003	0.005														0.002		0													0.013
33		0.002															0														0		0.002											0.002
34	0.003									0.014						0														0		0			0.002	0
35																	0.003														0.001			0.001										0.02
36	0.005															0														0.002
37	0.005																														0	0.001												0.002
38																0	0.001													0.003
39																															0.001													0.004
40																0														0														0.01
41
42
Supplementary data used for Figure 5. Longitudinal cfDNA values were used to determine the average value of cfDNA of each mice. Each mice was classed according to the established thresholds.

## Sheet: cfDNA in mice -p53 & GAPDH 
Data used for Figure 5d
Normal (Cre-) n= 19			High Grade PanIN n= 12	High Grade		PDAC n= 12	PDAC		PDAC+ n= 12	PDAC+
Mouse	p53	GAPDH	Mouse	p53	GAPDH	Mouse	p53	GAPDH	Mouse	p53	GAPDH
634	0.001	0	431	0.004	0	365	0.078	0.037	381	0.189	0.036
734	0.001	0.001	495	0.006	0.001	377	0.012	0.002	595	0.074	0.02
797	0	0	519	0.006	0.002	568	0.011	0.003	596	0.409	0.031
878	0.003	0	555	0.002	0	755	0	0	610	0.676	0.061
859	0	0	588	0.011	0.003	767	0.001	0	615	0.008	0.002
597	0.002	0	600	0.005	0.001	829	0.009	0.001	616	0.004	0.001
525	0.001	0	603	0.001	0	884	0.002	0.001	718	0.006	0.002
697	0.002	0.001	638	0.084	0.027	917	0.014	0.004	741	0.015	0.003
932	0.003	0.001	674	0.018	0.003	938	0.003	0.001	837	0.052	0.019
496	0.002	0	700	0.008	0.001	940	0.004	0.001	855	0.043	0.01
710	0.001	0.001	765	0.02	0.008	947	0.004	0.002	929	0.005	0.001
551	0	0	880	0.006	0.002	979	0.008	0	1033	0.365	0.067
570	0	0
573	0.001	0
698	0.002	0
744	0.001	0
748	0.003	0.001
756	0	0
892	0.002	0.001
*Only non-treated KPC mice
Only pm values were used

## Sheet: Detection&Quant 160-210bp frag
Detection & Quantification of the 160 - 210 bp fragment
Mouse	Age [weeks]	Sex	Age of Diagnosis [weeks]	Treatment	Histology	p53 pm	GAPDH pm	100 - 200bp Fragment concentration [ng/µL)
363	27	F	26	-	Normal	0.034	0.01	0.0055
365	26	F	24	-	PDAC	0.078	0.037	2.1945
377	22	F	20	-	PDAC	0.012	0.002	0.3306
381	22	F		-	PDAC+	0.189	0.036	0.2101
431	24	F		-	PanIn 3	0.004	0	0.0327
495	24	M		-	PanIn 3	0.006	0.001	0.0167
519	22	M		-	PanIn 3	0.006	0.002	0.011
555	28	F		-	PanIn 3	0.002	0	0.0132
568	23	F	21	-	PDAC	0.011	0.003	0
588	22	M		-	PanIn 3	0.011	0.003	0.0318
595	16	M	15	-	PDAC+	0.074	0.02	1.0451
596	21	F	20	-	PDAC+	0.409	0.031	1.78
600	25	F		-	PanIn 3	0.005	0.001	0.0626
603	21	M		-	PanIn 3	0.001	0	0.0331
610	24	M	22	-	PDAC+	0.676	0.061	1.21
615	26	M	24	-	PDAC+	0.008	0.002	0.2142
616	23	M	20	-	PDAC+	0.004	0.001	0.0416
638	22	M		-	PanIn 3	0.084	0.027	0.1029
674	13	F		-	PanIn 3	0.018	0.003	3.0456
700	17	M		-	PanIn 3	0.008	0.001	0.0548
718	17	F	16	-	PDAC+	0.006	0.002	0.0265
741	23.1429	F	22	-	PDAC+	0.015	0.003	9.0303
744	41.4286	F		-	Normal	0.001	0	0
748	41.4286	F		-	Normal	0.003	0.001	0
755	40.4286	F		-	PDAC	0	0	0
756	40.4286	F		-	ADM	0	0	0.0466
765	15	F		-	PanIn 3	0.02	0.008	0.0774
767	25.1429	M	22	-	PDAC	0.001	0	0
829	42	M	40	-	PDAC	0.009	0.001	0.0216
837	39.5714	F	39	-	PDAC+	0.052	0.019	1.2502
855	34.1429	F	31	-	PDAC+	0.043	0.01	2.0527
880	16.4286	M		-	PanIn 3	0.006	0.002	0
884	38.2857	F		-	PDAC	0.002	0.001	0.0577
892	38.2857	M		-	ADM	0.002	0.001	0
917	37.7143	M		-	PDAC	0.014	0.004	0.2117
929	33.5714	M		-	PDAC+	0.005	0.001	0.0286
938	35.7143	M		-	PDAC	0.003	0.001	0.0296
940	28.4286	F		-	PDAC	0.004	0.001	0.0258
947	34.8571	F		-	PDAC	0.004	0.002	0.0107
979	33.8571	F	32	-	PDAC	0.008	0	0.0109
1033	27.8571	F		-	PDAC+	0.365	0.067	0.0766
637	37.4286	M	34	BYL	PDAC+	0.004	0.002	0.1413
715	34.2857	M	32	BYL	PDAC	0.019	0.007	0.0038
773	31.1429	F	28	BYL	PDAC+	0.018	0.007	0.7608
785	32.4286	M	29	BYL	PDAC	0.029	0.007	3.2079
871	27	M	24	BYL	PDAC+	0.005	0.002	0.0615
897	23.2857	M	21	BYL	PDAC+	0.003	0.001	0
453	12	M		BYL-4	PanIn 3	0.04	0.01	0.0463
426	12	M	10	GDC	PDAC	0.006	0.001	0.0322
912	33.8571	M	31	GEMZAR	PDAC+	0.066	0.025	1.2591
790	34.4286	M	32	MCT	PDAC	0.001	0.001	0.0587
795	34.4286	F	30	MCT	PDAC+	0.044	0.012	0.4689
860	24.2857	M	23	MCT	PDAC+	0.01	0.004	0.3644
894	27.4286	M	21	MCT	PDAC+	0.066	0.027	7.3354
939	20.8571	F	18	MCT	PDAC+	0.003	0.002	0.066
977	23.1429	M	20	MCT	PDAC+	0.349	0.093	25.5585

## Sheet: Blood count values
Blood count data [KPC & Cre mice]
Date	Mouse	Genotype	Status	Age [weeks]	Sex	WBC	RBC	HGB	HCT	PLT	PCT	MCV	MCH	MCHC	RDW	MPV	PDW	% LYM	# LYM	% MON	# MON	% GRA	# GRA
2017-03-09	709	Cre -	iv	41	F	5.1	8.44	10.9	40.2	636	0.329	48	12.9	27.1	13.5	5.2	2.4	87.5	4.4	8.8	0.4	3.7	0.3
2017-03-24	709	Cre -	iv/pm	43	F	4.4	9.62	14.7	46.4	434	0.229	48	15.3	31.8	13.8	5.3	0.3	80.8	10.4	8.8	3.5	0.4	0.5
2017-02-24	744	KPC	iv	37	F	6.2	8.55	11.1	42.7	608	0.475	50	13	26	12.4	7.8	1.4	84.9	5.2	10.9	0.6	4.2	0.4
2017-03-24	709	Cre -	pm	43	F	4.7	9.33	14.5	44.4	462	0.252	48	15.6	32.8	13.7	5.4	0.8	78.9	10.6	10.5	3.6	0.4	0.7
2017-03-24	710	Cre -	iv/pm	43	F	4.9	7.18	11.4	35	501	0.325	49	15.8	32.5	13.3	6.5	0.9	71.2	20.8	8	3.4	1	0.5
2017-03-24	710	Cre -	pm	43	F	2.1	7.65	12.1	36.9	308	0.211	48	15.8	32.7	12.9	6.9	0	76.8	14.9	8.3	1.6	0.3	0.2
2017-04-20	1065	Cre -	iv	21	M	6.4	11.44	16.5	55.1	488	0.329	48	14.4	29.9	12.6	6.7	0	83	5.3	8.3	0.5	8.7	0.6
2017-02-24	734	Cre -	iv	37	F	5.1	8.71	11.5	42.7	544	0.248	49	13.2	26.9	13.3	4.5	2.6	91	4.6	5.9	0.3	3.1	0.2
2017-03-09	744	KPC	iv	39	F	3.9	8.78	12.1	44.2	755	0.623	50	13.8	27.4	13.6	8.3	1.9	81.6	3.1	11.6	0.4	6.8	0.4
2017-03-24	744	KPC	iv/pm	41	F	3.8	9.19	14.9	46.6	665	0.528	51	16.3	32.1	13.2	7.9	1.7	81.5	11	7.5	3	0.4	0.4
2017-03-24	744	KPC	pm	41	F	3.9	8.49	14.3	42.6	594	0.47	50	16.9	33.6	12.8	7.9	1.4	80.6	11.7	7.7	3.1	0.4	0.4
2017-02-24	790	KPC	pm	34	M	2.9	6.48	9.1	33.2	996	0.679	51	14	27.4	15.5	6.8	5.9	49.4	1.4	30.7	0.8	19.9	0.7
2017-03-24	734	Cre -	iv/pm	41	F	8.9	9.11	14.6	46.3	668	0.358	51	16.1	31.6	15.6	5.4	3.4	81.3	11.7	7	7.2	1	0.7
2017-03-24	734	Cre -	pm	41	F	6.1	8.24	14.8	41.1	666	0.361	50	18	36	15.2	5.4	3.9	83.3	11.7	5	5.1	0.7	0.3
2017-02-24	797	Cre -	iv/pm	34	F	4.3	6.98	9.6	34.9	598	0.448	50	13.8	27.5	14.6	7.5	2.5	91.9	3.9	6.9	0.2	1.2	0.2
2017-02-24	829	KPC	iv	31	M	6	6.13	9.6	37.7	652	0.449	62	15.6	25.4	16.4	6.9	6.6	86.8	5.2	7.8	0.4	5.4	0.4
2017-03-09	829	KPC	iv	33	M	5.3	6.08	10.2	39.8	404	0.283	66	16.8	25.6	19	7	6.6	81.9	4.3	10.5	0.5	7.6	0.5
2017-02-24	748	KPC	iv	37	F	5.6	9.33	11.8	44.3	546	0.32	47	12.6	26.6	14.3	5.9	1.2	79.2	4.4	13.4	0.7	7.4	0.5
2017-03-09	748	KPC	iv	39	F	4	10.03	13	47.3	611	0.375	47	12.9	27.5	15.1	6.1	1.4	84.9	3.3	8.4	0.3	6.7	0.4
2017-02-24	932	Cre -	iv	24	M	7.1	10.67	14.2	54.7	391	0.249	51	13.3	26	13.7	6.4	0	72	5	13.9	0.9	14.1	1.2
2017-04-20	1049	Cre -	iv	24	M	12	10.06	15.6	50.3	436	0.282	50	15.6	31.1	13.6	6.5	0	74.6	8.9	16.3	1.9	9.1	1.2
2017-04-20	1052	Cre -	iv	24	M	7.6	7.75	13.1	39.5	763	0.538	51	16.9	33.2	13	7.1	3.6	70.4	5.3	17.4	1.3	12.2	1
2017-03-23	829	KPC	iv	35	M	16.1	6.2	12.9	42.5	474	0.323	69	20.9	30.4	17.6	6.8	7.4	82.7	9	8.3	13.2	1.4	1.5
2017-03-24	748	KPC	iv/pm	41	F	5.6	16.82	11	0	434	0.464	54	6.6	12.2	9.4	10.7	0	95.1	3.8	1.1	5.3	0.2	0.1
2017-03-24	748	KPC	pm	41	F	4.3	9.71	14.5	45.8	492	0.282	47	14.9	31.7	14.5	5.7	1	76.6	12.6	10.8	3.2	0.5	0.6
2017-02-24	755	KPC	iv	36	F	7.9	6.3	8.5	31.6	609	0.398	50	13.6	27	12.7	6.5	4	66.7	5.2	19.4	1.5	13.9	1.2
2017-02-24	797	Cre -	pm	34	F	3.5	7.47	10.6	37.4	578	0.457	50	14.1	28.3	14.3	7.9	2	94.4	3.2	4.9	0.1	0.7	0.1
2017-02-24	827	Cre -	iv	31	F	4	8.83	11.6	43.4	500	0.2978	49	13.2	26.7	13.1	5.9	1.2	82.4	3.3	10.2	0.4	7.4	0.3
2017-03-09	827	Cre -	iv	33	F	6.1	8.69	12.1	43.3	407	0.221	50	13.9	27.9	14.3	5.4	0.9	84.7	5.1	9.3	0.5	6	0.5
2017-03-23	827	Cre -	iv	35	F	7	9.06	14.7	44.8	327	0.197	50	16.3	32.8	13.9	6	0	80.5	12.2	7.3	5.6	0.8	0.6
2017-04-29	1049	Cre -	iv/pm	25	M	36.7	8.38	13	41.4	874	0.778	49	15.5	31.4	12.9	8.9	1.5	92.3	33.9	4.7	1.7	3	1.1
2017-04-29	1049	Cre -	pm	25	M	2.3	7.59	11.2	37	57	0.037	49	14.7	30.2	13	6.5	0	79.8	1.8	10	0.2	10.2	0.3
2017-04-29	1052	Cre -	iv/pm	25	M	4.9	7.2	11.3	36.8	826	0.546	51	15.6	30.6	13.1	6.6	5.6	75.3	3.6	16.2	0.7	8.5	0.6
2017-04-29	1052	Cre -	pm	25	M	5	8.59	13.8	43.9	693	0.464	51	16	31.4	12.9	6.7	3.5	73.8	3.6	18.6	0.9	7.6	0.5
2017-04-06	829	KPC	iv	37	M	8.8	4.57	8.6	28.4	634	0.455	62	18.8	30.2	17.9	7.2	8.3	77.6	6.8	10.8	0.9	11.6	1.1
2017-03-09	755	KPC	iv	38	F	6.3	9.54	13.5	49.5	763	0.6	52	14.2	27.4	14.3	7.9	2.6	64.4	4	17.7	1.1	17.9	1.2
2017-03-24	755	KPC	iv/pm	40	F	9.6	9.3	15.7	48.1	802	0.573	52	16.8	32.6	13.6	7.1	3.3	55.1	21.6	23.3	5.2	2	2.4
2017-02-24	756	KPC	iv	36	F	2.1	8.49	11.1	41.9	746	0.589	49	13.1	26.5	12.1	7.9	1.7	84.2	1.7	10	0.2	5.8	0.2
2017-02-24	923	Cre -	iv	26	M	7.7	10.17	13.5	49.6	525	0.34	49	13.3	27.2	13.3	6.5	0.4	81.6	6.2	13.5	1	4.9	0.5
2017-03-09	932	Cre -	iv	26	M	8.6	9.78	13.4	49.1	601	0.341	50	13.7	27.3	13.9	5.7	2.1	85.4	7.3	9.2	0.7	5.4	0.6
2017-04-06	827	Cre -	iv	37	F	6.3	8.78	14	43.7	774	0.7	50	16	32.1	14.1	9	4	80.9	5.1	11	0.6	8.1	0.6
2017-03-09	875	Cre -	iv	29	F	5.9	8.78	11.7	43.4	636	0.573	49	13.4	27.1	13.3	9	0.9	80.3	4.7	12.2	0.7	7.5	0.5
2017-04-20	829	KPC	iv	39	M	5.4	3.97	7.6	24.2	819	0.477	61	19.1	31.3	17	5.8	7.9	83.3	4.4	6.9	0.3	9.8	0.7
	829	KPC	pm	42	M	20.9	5.91	10.7	39.4	1014
2017-02-24	882	KPC	iv	27	M	9.4	9.61	12.3	47.7	925	0.768	50	12.8	25.8	12.9	8.3	2.1	57.9	5.4	24.7	2.3	17.4	1.7
2017-03-09	756	KPC	iv	38	F	2.8	9.74	13.7	48.9	577	0.288	50	14.1	28.1	13.2	5	2.1	83.9	2.3	10.3	0.2	5.8	0.3
2017-03-09	882	KPC	iv	29	M	10.3	7.41	9	35.1	753	0.37	47	12.1	25.5	12.8	4.9	3.7	31.4	3.2	46.5	4.8	22.1	2.3
2017-03-24	756	KPC	iv/pm	40	F	4.4	9.18	15.4	46	780	0.624	50	16.8	33.5	12.9	8	1.9	78.8	13.1	8.1	3.4	0.5	0.5
2017-02-24	892	KPC	iv	27	M	4.1	10.99	13.5	52.2	682	0.383	48	12.3	25.9	12.3	5.6	1.3	84.4	3.5	8.7	0.3	6.9	0.3
2017-03-23	875	Cre -	iv	32	F	7.4	10.47	17.3	52.4	335	0.222	50	16.5	33	13.1	6.6	0	80.5	12.4	7.1	5.9	0.9	0.6
2017-02-24	900	Cre -	iv	27	M	8.4	9.8/3	12.9	47.9	560	0.342	49	13.1	26.9	13.8	6.1	1	83	7	12.5	1	4.5	0.4
2017-04-06	875	Cre -	iv	33	F	8.8	8.85	14.6	44.2	748	0.599	50	16.6	33.2	13	8	1.7	78.2	6.8	12.7	1.1	9.1	0.9
2017-03-09	892	KPC	iv	29	M	7.9	11.15	14.8	54	488	0.34	48	13.3	27.4	13.5	7	0	76.5	10.8	12.7	6	0.8	1.1
2017-03-23	892	KPC	iv	31	M	9.4	0.32	16.1	49.4	687	0.343	48	15.6	32.6	13.1	5	2	83.8	9.6	6.6	7.9	0.9	0.6
2017-02-24	894	KPC	ascites	27	M	18.4	2.47	3.6	12.9	51	0.036	52	14.5	27.6	12.8	7	0	59.1	10.8	32.6	6	8.3	1.6
2017-04-06	892	KPC	iv	33	M	7	7.44	11.6	35.8	479	0.322	48	15.6	32.4	13.6	6.7	0.4	80.7	5.6	10	0.7	9.3	0.7
2017-03-24	756	KPC	pm	40	F	15.1	8.67	13.9	43.6	162	0.131	50	16.1	32	12.9	8.1	0	81.2	8.8	10	12.2	1.3	1.6
2017-02-24	795	KPC	iv/pm	34	F	18.6	1.85	2.9	12.6	264	0.205	68	16	23.5	21.5	7.8	11.6	48.4	8.9	38.2	7	13.4	2.7
2017-04-20	892	KPC	iv	35	M	8.2	10.98	15.6	52.9	454	0.32	48	14.2	29.6	13.1	7	0	73.9	6	11.5	0.9	14.6	1.3
	892	KPC	pm	38	M	6.6	8.7	12.5	41.2	475
2017-04-20	875	Cre -	iv	35	F	3.6	8.96	13.9	44.4	429	0.22	50	15.5	31.2	13.2	5.1	0.9	76.9	2.7	18	0.6	5.1	0.3
	875	Cre -	pm	39	F	7.7	13.01	19.7	67.2	430								76.6	5.9	19	1.4	4.4	0.4
2017-03-09	877	Cre -	iv	29	F	7.3	10.26	13.7	51.7	333	0.187	50	13.3	26.5	13.8	5.6	0	79.7	5.8	11.5	0.8	8.8	0.7
2017-03-09	923	Cre -	iv	28	M	47.7	9.82	12.8	47.5	641	0.321	48	13	26.9	14.1	5	1.9	86.3	41.1	11.4	5.4	2.3	1.2
2017-06-07	1065	Cre -	iv	28	M	9.3	10.14	13.3	48.6	444	0.306	48	13.1	27.3	12.3	6.9	0	81.5	7.5	7.9	0.7	10.6	1.1
2017-03-23	877	Cre -	iv	32	F	9.5	10.36	17.5	53.1	335	0.189	51	16.9	32.9	14.5	5.7	0	73.7	13.7	12.6	6.9	1.2	1.4
2017-02-24	893	KPC	iv	27	M	8.3		11.9		792	0.642	52	6.3	11.9	13.7	8.1	0	73.5	6.1	15.6	1.2	10.9	1
2017-02-24	837	KPC	iv	31	F	7.6	8.29	10.9	41.6	809	0.602	50	13.2	26.3	13	7.4	3.2	64.1	4.8	22.6	1.7	13.3	1.1
2017-03-09	837	KPC	iv	33	F	8.2	8.45	12	42.9	602	0.303	51	14.2	28	14.1	5	3.6	60.3	4.9	24.8	2	14.9	1.3
2017-03-23	837	KPC	iv	35	F	14.6	8.57	15.5	44.9	642	0.334	52	18.1	34.6	15	5.2	4.6	46.2	24	29.8	6.7	3.5	4.4
2017-04-06	837	KPC	iv	37	F	12.5	8.37	14	43.5	409	0.254	52	16.8	32.3	15	6.2	1.2	48.6	6	27.7	3.4	23.7	3.1
2017-03-09	893	KPC	iv	29	M	20.3	12.06	16.3	61	699	0.424	51	13.5	26.7	13.6	6.1	1.2	78.4	15.9	11.7	2.3	9.9	2.1
2017-04-20	837	KPC	iv	39	F	16.1	2.96	4.4	14.4	541	0.374	49	14.8	30.5	12.8	6.9	6.4	24.7	3.9	26.5	4.2	48.8	8
2017-02-24	894	KPC	pm	27	M	19.4	2.37	3.3	12.2	41	0.028	52	14.1	27.3	12.8	6.9	0	54.2	10.5	25.3	4.9	20.5	4
	837	KPC	pm	40	F	23.99	6.95	10.8	35.6	262									6.54		1.62		15.95
2017-02-24	912	KPC	iv	26	M	9.3	8.6	11.2	41.5	978	0.849	48	13	27	13.2	8.7	4.6	76.1	7	16.6	1.5	7.3	0.8
2017-03-09	912	KPC	iv	28	M	13.9	11.34	14.8	56.2	673	0.438	50	13.1	26.4	14.4	6.5	0.9	58.1	8	21.8	3	20.1	2.9
2017-04-06	877	Cre -	iv	33	F	7.4	4.42	7.6	22.4	253	0.219	51	17.2	34	14.8	8.7	0.9	76.3	5.6	18.3	1.3	5.4	0.5
2017-03-09	878	Cre -	iv	28	F	4.8	9.91	13.2	49.6	581	0.316	50	13.3	26.6	13.1	5.4	2	81	3.8	12	0.5	7	0.5
2017-03-09	878	Cre -	iv	29	F	4.1	9.3	12.8	46.4	546	0.265	50	13.7	27.5	13	4.9	2.3	99.9	4	0	0	0.1	0.1
2017-03-23	878	Cre -	iv	32	F	5.9	8.25	14.7	41.8	452	0.222	51	17.8	35.2	14	4.9	2.4	85.5	10	4.5	5	0.5	0.4
2017-03-09	900	Cre -	iv	29	M	8	11.11	14.7	54.8	746	0.494	49	13.2	26.9	14.4	6.6	1.4	75.9	6	13	1	11.1	1
2017-04-06	878	Cre -	iv	33	F	8.4	8.84	14.7	44.2	568	0.263	50	16.6	33.2	13.2	4.6	3.2	79.7	6.7	10.1	0.8	10.2	0.9
2017-03-23	912	KPC	iv	30	M	0	9.87	14.9	47.6	704	0.379	48	15.1	31.3	13.5	5.4	1.7
	837	KPC	iv/pm	40	F	24.41	6.21	9.4	33.5	310									7.04		0.53		15.94
2017-02-24	855	KPC	iv	30	F	11.6	9.94	12.7	47.8	863	0.481	48	12.7	26.5	13.9	5.6	2.8	57.8	6.7	27.8	3.2	14.4	1.7
2017-03-09	855	KPC	iv	32	F	12.5	9.78	13.1	47.7	858	0.509	49	13.4	27.5	15	5.9	3.1	38.2	4.7	32.3	4	29.5	3.8
2017-04-06	912	KPC	iv	32	M	25.4	5.51	8.7	25.9	961	0.534	47	15.8	33.7	14.5	5.6	7.5	27.6	7	33.2	8.4	39.2	10
2017-04-14	912	KPC	iv/pm	33	M	8.3	6.8	9.1	30.9	604	0.431	45	13.4	29.5	14.3	7.1	1	44.5	3.7	23.7	1.9	31.8	2.7
2017-04-20	878	Cre -	iv	35	F	5	10.12	16.2	50.5	535	0.32	50	16	32.1	13.2	6	1.2	76	3.7	15.4	0.7	8.6	0.6
	878	Cre -	pm	38	F	8.6	10.42	16.8	53.5	458								86.1	7.3	10.9	0.9	3	0.4
2017-02-24	887	Cre -	iv	27	F	3.5	8.1	11.2	40.8	582	0.485	50	13.9	27.5	13.2	8.3	1.5	81.4	2.8	11.3	0.3	7.3	0.4
2017-04-06	932	Cre -	iv	30	M	9.9	9.19	15	49	269	0.198	53	16.3	30.5	16	7.3	0	78.6	7.7	10.7	1	10.7	1.2
2017-04-14	912	KPC	pm	33	M	17.3	6.04	8.2	27.2	338	0.267	45	13.6	30.3	13.9	7.9	0	47.1	8.1	21.2	3.6	31.7	5.6
2017-03-24	855	KPC	iv/pm	34	F	11.1	6.17	4.1	31.7	2166	1.266	51	6.6	12.9	14.6	5.8	8.9	55.8	36.6	7.6	6.1	4
2017-02-24	917	KPC	iv	26	M	9.3	7.44	9.8	36.7	485	0.277	49	13.2	26.8	12.8	5.7	1.3	82.4	7.6	11.4	1	6.2	0.7
2017-03-24	855	KPC	pm	34	F	11.5	9.37	4.9	48.6	1859	1.197	52	5.3	10.2	14.5	6.4	7.5	77.6	19.2	3.2	8.9	2.2	0.4
2017-02-24	884	KPC	iv	27	F	6	8.84	11.7	44.4	847	0.659	50	13.2	26.4	12.2	7.8	2.4	76.7	4.6	12.6	0.7	10.7	0.7
2017-03-09	917	KPC	iv	28	M	8.8	12.41	16	62.7	457	0.3	51	12.9	25.6	13.5	6.6	0	80.6	7	11.8	1	7.6	0.8
2017-03-09	887	Cre -	iv	29	F	3.8	9.06	12.8	45.8	755	0.613	51	14.2	28	13.7	8.1	1.9	81.8	3.1	13.1	0.5	5.1	0.2
2017-03-23	887	Cre -	iv	31	F	3.1	7.91	13.7	39.5	757	0.544	50	17.4	34.8	13.4	7.2	2.9	80.4	10.6	9	2.4	0.3	0.4
2017-03-23	900	Cre -	iv	31	M	0	9.72	15.2	46.9	751	0.458	48	15.7	32.5	13.6	6.1	1.9
2017-04-06	887	Cre -	iv	33	F	4.2	7.92	13.1	39.6	712	0.509	50	16.6	33.1	12.9	7.1	2.7	76.5	3.2	12.2	0.5	11.3	0.5
2017-03-23	917	KPC	iv	30	M	7.5	10.03	15.5	49.7	519	0.298	50	15.5	31.3	13.5	5.8	1
2017-03-09	884	KPC	iv	29	F	7.5	9.3	13.7	48	719	0.601	52	14.7	28.5	14.2	8.4	1.9	67.8	5.1	15.2	1.1	17	1.3
2017-03-23	884	KPC	iv	31	F	16.9	10.73	18.2	55	526	0.326	51	16.9	33	13.4	6.2	0.9	69.3	12	18.7	11.6	2	3.3
2017-04-06	884	KPC	iv	33	F	6.5	7.28	12.2	36.7	881	0.671	50	16.7	33.3	13.4	7.6	3.6	74.2	4.8	13.2	0.8	12.6	0.9
2017-04-06	917	KPC	iv	32	M	13.7	7.79	12.1	38	538	0.304	49	15.5	31.8	13.8	5.6	1.4	70.5	9.6	18.6	2.5	10.9	1.6
2017-04-20	917	KPC	iv	34	M	22	10.48	15	53.4	497	0.308	51	14.3	28.1	14.1	6.2	1.1	70.4	15.4	20.3	4.4	9.3	2.2
	917	KPC	pm	38	M	6.2	5.81	11.2	39.5	877
2017-04-20	887	Cre -	iv	35	F	5	4.57	16.4	30.5	272	0.165	67	35.8	53.7	14.4	6.1	10.7	79.8	3.9	12.4	0.6	7.8	0.5
	887	Cre -	pm	38	F	5.7	8.28	12.6	41.7	588
2017-03-09	919	Cre -	iv	28	F	4.5	9.73	13.6	47.8	627	0.359	49	14	28.4	13.7	5.7	1.8	88.4	3.9	7.9	0.3	3.7	0.3
2017-03-23	919	Cre -	iv	30	F	6	7.73	12.9	37.3	863	0.706	48	16.7	34.6	13.5	8.2	4.8	87.6	6.2	6.2	5.2	0.3	0.5
2017-04-06	919	Cre -	iv	32	F	6.9	7.16	11.1	34.7	644	0.372	49	15.5	32.1	13.3	5.8	2.1	85.3	5.9	6.6	0.4	8.1	0.6
2017-04-06	923	Cre -	iv	32	M	8	7.07	11.1	33.7	907	0.756	48	15.7	32.8	14	8.3	5.4	82.9	6.6	8.5	0.6	8.6	0.8
2017-04-20	932	Cre -	iv	32	M	13.8	11.78	18.7	61.7	412	0.236	52	15.9	30.3	14.5	5.7	0.3	79.6	10.9	10.5	1.4	9.9	1.5
2017-04-20	919	Cre -	iv	34	F	7.5	9.57	15	46.6	521	0.329	49	15.7	32.3	13.9	6.3	0.5	86.4	6.5	7.4	0.5	6.2	0.5
2017-04-29	919	Cre -	iv/pm	35	F	4.7	6.65	10.4	31.7	583	0.301	48	15.6	32.8	14	5.2	3.2	90.1	4.2	7.2	0.3	2.7	0.2
2017-02-24	929	KPC	iv	25	M	6.3	2.97	4.9	19.6	516	0.35	66	16.6	25.1	17.4	6.8	7.9	83.1	5.2	13.5	0.8	3.4	0.3
2017-04-20	884	KPC	iv	35	F	4	8.12	13.6	40.7	740	0.595	50	16.7	33.4	13.6	8	2	77.3	3.1	14.6	0.5	8.1	0.4
	884	KPC	pm	38	F	6.2	6.52	10.6	32.5	593
2017-03-09	929	KPC	iv	27	M	32.1	5.2	8.9	39	605	0.385	75	17.2	22.9	20.7	6.4	9.2	86.4	27.7	9.7	3.1	3.9	1.3
2017-03-23	929	KPC	iv	29	M	6.9	4.98	9.8	34.4	592	0.39	69	19.7	28.6	18.1	6.6	8.3
2017-04-06	929	KPC	iv	31	M	12.8	4.11	7.8	28	751	0.509	68	19.1	27.9	17.4	6.8	8.9	73.9	9.4	16.1	2	10	1.4
2017-04-29	919	Cre -	pm	35	F	1.5	6.04	9.4	28.4	67	0.056	47	15.5	33	13.7	8.4	0	90.7	1.3	5	0	4.3	0.2
2017-03-09	922	Cre -	iv	28	F	26.7	8.68	11.2	42.4	771	0.719	49	13	26.5	13.3	9.3	3.4	92	24.5	7.1	1.8	0.9	0.4
2017-03-23	922	Cre -	iv	30	F	6.4	8.17	13.5	40.4	337	0.188	49	16.5	33.4	14.1	5.6	0	83.6	10.7	5.7	5.3	0.6	0.5
2017-04-06	922	Cre -	iv	32	F	6	8.95	13.9	43.8	205	0.118	49	15.6	31.8	13.5	5.8	0	82.7	4.9	10.9	0.6	6.4	0.5
2017-04-20	922	Cre -	iv	34	F	8.1	7.05	11.5	34.1	696	0.606	48	16.2	33.6	13.7	8.7	4.1	84.5	6.8	6.1	0.4	9.4	0.9
2017-04-06	900	Cre -	iv	33	M	9.3	8.81	13.8	42.4	848	0.469	48	15.7	32.5	13.7	5.5	3.6	78.9	7.3	9.7	0.8	11.4	1.2
2017-04-14	923	Cre -	iv/pm	33	M	9.5	6.3	9.5	29.5	993	0.816	47	15.2	32.3	13.5	8.2	6	91.8	8.7	4.1	0.3	4.1	0.5
2017-04-14	923	Cre -	pm	33	M	3.4	10.82	16.1	52.3	355	0.268	48	14.9	30.9	13.8	7.5	0	71.9	2.4	10.9	0.3	17.2	0.7
2017-02-24	938	KPC	iv	24	M	2.5	6.02	8.1	29.5	1080	0.677	49	13.5	27.4	13.2	6.3	6.7	69.7	1.7	18.2	0.4	12.1	0.4
2017-02-24	940	KPC	iv	24	F	8.3	8.47	11.9	42.6	749	0.629	50	14	27.9	13.5	8.4	1.9	72.8	6	16.9	1.4	10.3	0.9
2017-02-24	795	KPC	ascites	34	F	8	0.95	1.6	6.4	69	0.055	67	17.1	25.4	21.2	7.9	8.7	55.2	4.4	38.1	3	6.7	0.6
2017-03-09	940	KPC	iv	26	F	14.6	11.4	15.4	59.3	552	0.344	52	13.5	26	14.1	6.2	1.2	74.2	10.8	11.3	1.6	14.5	2.2
2017-03-24	940	KPC	iv/pm	28	F	5.9	11.05	16.9	55.2	610	0.375	50	15.3	30.7	13.6	6.2	1.3	45.4	40.3	14.3	2.6	2.3	1
2017-03-24	855	KPC	ascites	34	F	25.1	0	4.6	0	0	0	0	168942	10.2	0	2.6	6.4
2017-03-09	938	KPC	iv	26	M	9.7	9.17	13.3	46.5	548	0.333	51	14.5	28.5	14	6.1	1.9	76.6	7.4	12.1	1.1	11.3	1.2
2017-04-29	922	Cre -	iv/pm	35	F	3.5	5.4	8.4	25.7	616	0.543	48	15.6	32.8	14.3	8.8	5	95.6	3.3	4.2	0.1	0.2	0.1
2017-04-29	922	Cre -	pm	35	F	3.5	6.28	9.8	29.9	143	0.108	48	15.6	32.8	14.2	7.5	0	86.4	3	11.3	0.3	2.3	0.2
2017-03-23	923	Cre -	iv	30	F	4	8.92	14.1	42.6	603	0.294	48	15.9	33.2	13.5	4.9	2.4	100	0	0	4	0	0
2017-03-09	974	Cre -	iv	25	F	16.7	9.67	12.7	46.9	803	0.453	48	13.2	27.2	13.5	5.6	2.7	90.7	15.1	5.4	0.9	3.9	0.7
2017-03-24	940	KPC	pm	28	F	3.1	0	19.4	0	649	0.582	53	10.3	19.4	13.6	9	0	64.6	29.9	5.5	2	0.9	0.2
2017-03-23	938	KPC	iv	28	M	7.8	10.69	17.8	55.2	613	0.319	52	16.6	32.2	14.7	5.2	2.8	72.2	13.3	14.5	5.6	1	1.2
2017-02-24	947	KPC	iv	24	F	8.7	8.21	12.2	43.2	681	0.495	53	14.9	28.4	145	7.3	3.6	82.4	7.1	10.7	0.9	6.9	0.7
2017-03-09	947	KPC	iv	25	F	7.3	10.1	15	53.7	825	0.593	53	14.8	27.9	14.5	7.2	3.7	80.5	5.8	11.8	0.8	7.7	0.7
2017-04-06	938	KPC	iv	30	M	6.6	8.3	13.1	41.4	902	0.66	50	15.8	31.8	13	7.3	3.4	73.8	4.8	11.8	0.7	14.4	1.1
2017-03-23	947	KPC	iv	28	F	7.8	8.73	15.2	45.7	789	0.515	52	17.5	33.4	13.6	6.5	4.5	81.2	10.2	8.6	6.3	0.7	0.8
2017-03-23	974	Cre -	iv	27	F	6	9.97	16	48.7	437	0.286	49	16.1	32.9	14	6.6	0	85.8	7.5	6.7	5.1	0.4	0.5
2017-04-06	859	Cre -	iv	35	M	11.2	9.83	16.1	51	690	0.6	52	16.4	31.7	13.6	8.7	1.3	75.9	8.4	12.4	1.3	11.7	1.5
2017-04-06	974	Cre -	iv	29	F	6.3	9.5	15	45.7	499	0.293	48	15.8	32.8	13.6	5.9	0.5	81.5	5.1	9.5	0.6	9	0.6
2017-04-20	974	Cre -	iv	31	F	4.9	8.54	12.5	40.9	471	0.285	48	14.6	30.6	13.7	6.1	0.6	86	4.2	9	0.4	5	0.3
2017-03-09	1042	Cre -	iv	19	F	10.1	10.69	14.9	54.3	468	0.296	51	13.9	27.4	14.2	6.3	0.3	78.7	7.9	10.3	1	11	1.2
2017-04-20	900	Cre -	iv	35	M	10.3	10.58	15.9	52.3	355	0.27	49	15	30.3	14.1	7.6	0	78.7	8.1	13.5	1.3	7.8	0.9
2017-03-23	1042	Cre -	iv	21	F	5.7	10.58	17.2	53.3	676	0.394	50	16.3	32.3	14.4	5.8	2	85.5	6.8	7.7	4.8	0.3	0.6
2017-04-06	1042	Cre -	iv	23	F	6.8	7.8	12.5	38.7	740	0.662	50	16	32.2	14.1	8.9	4.1	85.2	5.7	7	0.4	7.8	0.7
2017-04-20	1042	Cre -	iv	25	F	4.9	9.45	15.2	46.7	564	0.311	49	16.1	32.6	13.8	5.5	1.7	84	4.1	9	0.4	7	0.4
2017-06-07	1042	Cre -	iv	32	F	5.9	9.71	12.9	48.7	555	0.259	50	13.2	26.4	13.3	4.7	2.6	85.7	5	6.3	0.3	8	0.6
2017-04-06	947	KPC	iv	29	F	5.3	7.06	12.7	36.7	838	0.482	52	17.9	34.5	13.7	5.7	6.6	74	3.8	13.7	0.7	12.3	0.8
2017-04-20	947	KPC	iv	31	F	5.2	9.74	16.3	51.7	718	0.544	53	16.7	31.6	14.1	7.6	2.6	73.8	3.8	13.7	0.7	12.5	0.7
	932	Cre -	pm	36	M	5.3	10.43	15	52.4	536									5.2		0		0.1
2017-04-20	938	KPC	iv	32	M	11.3	11.65	17.6	58.39	314	0.238	51	15.1	29.9	13	7.6	0	68	7.6	15.7	1.7	16.3	2
	947	KPC	iv	35	F	5.2	8.93	14.9	47.1	486									5.2		0		0
2017-03-09	975	KPC	iv	25	F	20.9	8.78	10.8	41.7	493	0.25	47	12.3	26	13.6	5.1	1	55.8	11.6	22.5	4.7	21.7	4.6
	938	KPC	pm	36	M	10.5	10.9	16.4	54.7	757									10.4		0		0.1
2017-03-23	975	KPC	iv	27	F	17.5	9.07	14.3	43	628	0.374	47	15.8	33.2	14.2	6	1.6	71.3	13.4	15.3	12.4	2.3	2.8
2017-03-23	1043	Cre -	iv	21	F	5.1	10.4	16.5	52.1	469	0.244	50	15.8	31.6	13.7	5.2	0.7	76.1	11.2	12.7	3.9	0.5	0.7
2017-04-06	1043	Cre -	iv	23	F	7.5	9.77	15.1	48.8	411	0.243	50	15.4	30.9	13.6	5.9	0.5	86.8	6.5	9.9	0.7	3.3	0.3
2017-04-20	859	Cre -	iv	37	M	11.4	10.05	15.5	51.1	250	0.145	51	15.4	30.3	12.9	5.8	0	74.5	8.4	13.7	1.5	11.8	1.5
2017-04-06	975	KPC	iv	29	F	18.8	9.59	14.7	45.1	607	0.391	47	15.3	32.5	13.6	6.4	0.6	69.5	13	16.6	3.1	13.9	2.7
2017-04-20	975	KPC	iv	31	F	25.8	5.57	8.2	26	825	0.48	47	14.7	31.5	13.8	5.8	5.2	51	13.1	21.7	5.5	27.3	7.2
2017-04-20	1043	Cre -	iv	25	F	9.1	7.95	12.7	39	331	0.185	49	16	32.7	13.5	5.6	0	87.6	7.9	8.4	0.7	4	0.5
2017-03-09	979	KPC	iv	24	F	8.1	9.53	13.1	47.1	650	0.371	49	13.7	27.7	13.9	5.7	2.4	81.4	6.5	11	0.8	7.6	0.8
2017-04-29	1043	Cre -	iv/pm	26	F	6.2	7.21	11.1	34.9	416	0.238	48	15.4	31.8	13.8	5.7	1.4	89.1	5.5	9.8	0.6	1.1	0.1
2017-02-24	977	KPC	iv/pm	23	M	5.3	3.81	5.4	21.2	613	0.388	56	14.1	25.3	19.9	6.3	7.7	30.4	1.6	44.7	2.3	24.9	1.4
2017-02-24	977	KPC	pm	23	M	3.1	3.12	4.5	16.7	76	0.056	53	14.3	26.7	18.8	7.3	0	48.3	1.4	32	0.9	19.7	0.8
2017-03-23	979	KPC	iv	27	F	4.9	9.58	15.7	47.4	632	0.362	49	16.4	33.2	13.8	5.7	2	74.8	12.1	13.1	3.6	0.5	0.8
2017-04-06	979	KPC	iv	28	F	6.1	9.68	15.1	48.1	689	0.391	50	15.6	31.4	14.2	5.7	2.3	75.1	4.5	13.3	0.8	11.6	0.8
2017-04-20	1067	KPC	iv	21	M	10.5	9.87	15	49	400	0.235	50	15.2	30.6	13.2	5.9	0	87.2	9.1	10.6	1.1	2.2	0.3
2017-04-20	979	KPC	iv	30	F	8.6	11.39	17.2	56.9	352	0.267	50	15.1	30.3	13.9	7.6	0	71	6	17.1	1.4	11.9	1.2
2017-04-29	1043	Cre -	pm	26	F	5.2	7.63	11.8	36.5	543	0.281	48	15.5	32.4	13.2	5.2	2.2	73.1	3.8	16.2	0.8	10.7	0.6
	979	KPC	iv	34	F	7.6	10.83	16.4	52.9	561
2017-03-09	1033	KPC	iv	21	F	15.4	9.42	13.3	46.6	567	0.267	49	14.1	28.4	13.9	4.7	2.6	63.2	9.7	18.9	2.9	17.9	2.8
2017-03-23	1033	KPC	iv	23	F	15.3	9.42	15.9	47	590	0.344	50	16.9	33.8	14	5.8	1.8	63.9	15.3	20.8	9.7	2.3	3.3
	859	Cre -	pm	40	M	4.7	3.96	6	19.9	339
	1033	KPC	iv/pm	28	F	3.93	15.96	19.9	80.6	303									1.03		0		2.61
	1033	KPC	pm	28	F	0.47	1.94	3.3	9.3	128									0.1		0.09		0.27
2017-03-09	1045	KPC	iv	19	F	18.4	9.63	13.1	48.5	565	0.294	50	13.6	26.9	14.4	5.2	2.1	65.8	12.1	19.2	3.5	15	2.8
2017-03-23	1045	KPC	iv	21	F	13.9	9.04	15	44.6	628	0.35	49	16.6	33.7	14.2	5.6	2.4	52.1	16.3	31.6	7.2	2.2	4.5
2017-03-09	1047	Cre -	iv	19	F	7.7	10.24	14.2	50.4	569	0.273	49	13.8	28.1	14.4	4.8	2.1	82.2	6.3	8.6	0.6	9.2	0.8
2017-03-23	1047	Cre -	iv	21	F	5.3	9.78	15.8	47.9	547	0.329	49	16.1	32.9	13.9	6	1.2	78.5	9.5	12	4.1	0.5	0.7
2017-04-06	1047	Cre -	iv	23	F	5.3	7.77	12.4	38.2	754	0.704	49	16	32.5	14.2	9.3	4	82.7	4.3	9.5	0.4	7.8	0.6
2017-06-07	1067	KPC	iv	28	M	16.4	8.93	12	43.5	766	0.726	49	13.4	27.5	12.4	9.5	0.7	65.9	10.8	16.5	2.7	17.6	2.9
2017-04-20	1047	Cre -	iv	25	F	7.5	10.6	16.4	52.4	316	0.174	49	15.5	31.3	13.8	5.5	0	78.8	5.9	11.5	0.8	9.7	0.8
2017-06-07	1047	Cre -	iv	32	F	6.7	9.44	12.6	46.7	546	0.285	49	13.4	27	13.3	5.2	2	75	5	12.9	0.8	12.1	0.9
2017-04-20	1072	Cre -	iv	21	F	4.2	11.16	17	56.5	456	0.279	51	15.3	30.1	13.5	6.1	0.5	94.3	3.9	5.1	0.2	0.6	0.1
2017-06-07	1072	Cre -	iv	28	F	8	9.32	12.5	45.7	672	0.636	49	13.4	27.4	12.3	9.5	0.7	77.3	6.2	10.2	0.8	12.5	1
2017-04-06	1045	KPC	iv	23	F	17.1	8.42	13.8	41.8	659	0.351	50	16.3	32.9	14.1	5.3	3.1	57.1	9.7	20.6	3.5	22.3	3.9
2017-04-20	1045	KPC	iv	25	F	11.2	7.16	11.4	36	851	0.682	50	16	31.8	15.2	8	6.6	47.9	5.3	27.5	3	24.6	2.9
2017-04-20	1073	KPC	iv	21	F	14.1	9.54	15.5	50	604	0.549	52	16.2	31	13	9.1	0.9	61.6	8.6	19.9	2.7	18.5	2.8
2017-06-07	1073	KPC	iv	28	F	47.7	9.56	13.6	49.3	673	0.492	52	14.3	27.7	12.4	7.3	2	24.8	11.8	35.9	17.1	39.3	18.8

## Sheet: Ki67 power test
I - Sample Size Calculations for Means									Table for (Z1-alpha/2+Z1-beta)squared
	Anticipated Values										beta
	Mean	Stan. Dev							alpha	0.05	0.1	0.2	0.5
Group 1	386.1	164		Difference in means=		77.0785	%		0.1	10.8	8.6	6.2	2.7
Group 2	88.5	44.9							0.05	13	10.5	7.8	3.8
									0.02	15.8	13	10	5.4
The cells in the table below show the estimated number of subjects needed in each									0.01	17.8	14.9	11.7	6.6
group in order to demonstrate a statistically significant difference at "p" values
ranging from 0.10 - 0.01and at varying levels of "power".
	Power is the probability of finding a statistically significant difference at
a given "P" value with the specified number of subjects in each group.
		Sample Size Needed in Each Group
alpha level			Power
("p" value)		0.95	0.9	0.8	0.5
0.1		3.52563	2.80744	2.02397	0.881406
0.05		4.24381	3.42769	2.54629	1.2405
0.02		5.15786	4.24381	3.26447	1.76281
0.01		5.81075	4.86406	3.81943	2.15455

## Sheet: CD206 power test
I - Sample Size Calculations for Means									Table for (Z1-alpha/2+Z1-beta)squared
	Anticipated Values										beta
	Mean	Stan. Dev							alpha	0.05	0.1	0.2	0.5
Group 1	70.22	32.73		Difference in means=		74.765	%		0.1	10.8	8.6	6.2	2.7
Group 2	17.72	16.75							0.05	13	10.5	7.8	3.8
									0.02	15.8	13	10	5.4
The cells in the table below show the estimated number of subjects needed in each									0.01	17.8	14.9	11.7	6.6
group in order to demonstrate a statistically significant difference at "p" values
ranging from 0.10 - 0.01and at varying levels of "power".
	Power is the probability of finding a statistically significant difference at
a given "P" value with the specified number of subjects in each group.
		Sample Size Needed in Each Group
alpha level			Power
("p" value)		0.95	0.9	0.8	0.5
0.1		5.29691	4.21791	3.04082	1.32423
0.05		6.37591	5.14977	3.82555	1.86373
0.02		7.74918	6.37591	4.90455	2.64845
0.01		8.73009	7.30777	5.73832	3.237

## Sheet: Nude iv injection photo count
		Photon count
	Mouse n°	Week 2	Week 3
Contrôle	66-2	1954000	6369000
	66-3	2109100	0
	535-20-6	528200	3840000
	534-20-2	135159	1451000
	535-20-3	1501000	5137000
	535-20-2	124080	1057400
BYL-719	67-1	768600	4401600
	67-2	145000	700000
	67-5	54040	0
	69-2	189100	611.7
	69-3	0	0
	69-4	33930	66930
	536-20-3	4919	0
	536-20-4	69890	431100
